# Supplementary material for: RNaseH2A downregulation drives inflammatory gene expression via genomic DNA fragmentation in senescent and cancer cells
Source: Commun Biol. 2022 Dec 28;5:1420. doi: 10.1038/s42003-022-04369-7 (PMC9797495; doi:10.1038/s42003-022-04369-7)
Supplement: Supplementary file 4 — Supplementary Data 1 [file 42003_2022_4369_MOESM4_ESM.xlsx]

## Sheet: a.Early_vs_Late_FPKM
Gene_ID	Transcript_ID	Gene_Symbol	Gene_Description	Early/Late.fc	Young/Replicative.volume	N_Young	N_Replicative	Early_FPKM	Late_FPKM
7114	NM_021109	TMSB4X	thymosin beta 4, X-linked	-2.3314	11.9355	11.3405	12.5617	2666.46	6399.6
10376	NM_006082	TUBA1B	tubulin, alpha 1b	2.70102	10.3813	11.1228	9.68929	2356.41	883.018
7076	NM_003254	TIMP1	TIMP metallopeptidase inhibitor 1	3.61924	10.2881	11.2577	9.40203	2425.13	682.9
203068	NM_178014,NR_120608,NM_001293212,NM_001293213,NM_001293214,NM_001293215,NM_001293216	TUBB	n/a	2.15017	10.0249	10.5923	9.48786	1504.27	726.423
7345	NM_004181	UCHL1	ubiquitin carboxyl-terminal esterase L1 (ubiquitin thiolesterase)	-2.33696	9.62576	9.0329	10.2575	532.31	1302.9
84790	NM_001303115,NM_001303114,NM_001303117,NM_001303116,NM_032704	TUBA1C	tubulin, alpha 1c	2.75204	9.45734	10.2157	8.75524	1214.36	430.789
5757	NM_002823,NM_001099285	PTMA	prothymosin, alpha	3.27809	8.99257	9.88969	8.17683	953.21	297.856
2621	NM_000820	GAS6	growth arrest-specific 6	-2.16145	8.88932	8.35069	9.46269	295.477	719.366
5660	NM_001042466,NM_001042465,NM_002778	PSAP	prosaposin	-2.01377	8.8328	8.34227	9.35217	294.832	656.785
7045	NM_000358	TGFBI	transforming growth factor, beta-induced, 68kDa	2.93268	8.71904	9.52963	7.97741	752.803	261.081
10383	NM_006088	TUBB4B	tubulin, beta 4B class IVb	2.83857	8.70867	9.49371	7.98855	732.46	261.095
5230	NM_000291	PGK1	phosphoglycerate kinase 1	-2.18092	8.48886	7.94501	9.06995	224.162	531.9
1293	NM_004369,NM_057164,NM_057165,NM_057166,NM_057167	COL6A3	collagen, type VI, alpha 3	3.60225	8.47482	9.44954	7.60064	714.984	197.735
4313	NM_001127891,NM_001302510,NM_001302509,NM_001302508,NM_004530	MMP2	matrix metallopeptidase 2 (gelatinase A, 72kDa gelatinase, 72kDa type IV collagenase)	2.50656	8.32095	9.01017	7.68446	518.976	208.305
1026	NM_001220778,NM_078467,NM_001291549,NM_001220777,NM_000389	CDKN1A	cyclin-dependent kinase inhibitor 1 isoform 2	-4.02444	8.30772	7.36382	9.37261	157.673	660.043
3015	NM_002106	H2AFZ	H2A histone family, member Z	4.83969	8.21882	9.43461	7.1597	700.651	141.607
3178	NM_002136,NM_031157	HNRNPA1	heterogeneous nuclear ribonucleoprotein A1	2.03981	8.2183	8.74858	7.72015	419.465	216.504
3106	NM_005514	HLA-B	major histocompatibility complex, class I, B	-2.67122	8.20099	7.52281	8.94031	176.048	479.104
8878	NM_001142299,NM_001142298,NM_003900	SQSTM1	sequestosome 1	-2.18372	7.95715	7.41368	8.54047	162.804	372.452
81	NM_004924	ACTN4	actinin, alpha 4	2.04971	7.8266	8.36141	7.32599	301.013	159.507
231	NM_001628	AKR1B1	aldo-keto reductase family 1, member B1 (aldose reductase)	-4.91277	7.72912	6.66568	8.96222	100.44	486.677
5270	NM_001136530,NM_006216,NR_073116,NM_001136528	SERPINE2	serpin peptidase inhibitor, clade E (nexin, plasminogen activator inhibitor type 1), member 2	2.4813	7.6924	8.37583	7.06474	305.489	130.786
8870	NM_003897	IER3	immediate early response 3	-2.69621	7.59317	6.91133	8.34227	117.096	332.913
112597	NR_024206,NR_024204,NR_024205	LINC00152	long intergenic non-protein coding RNA 152	-2.04145	7.5863	7.08895	8.11854	134.929	282.046
53827	NM_014164,NM_144779,NR_028406,NM_001164605	FXYD5	FXYD domain containing ion transport regulator 5	2.05874	7.53351	8.07238	7.03061	243.742	127.496
3181	NM_002137,NM_031243	HNRNPA2B1	heterogeneous nuclear ribonucleoprotein A2/B1	2.05997	7.47735	8.01681	6.97419	234.974	121.911
6628	NM_003091,NM_198216	SNRPB	small nuclear ribonucleoprotein polypeptides B and B1	2.15212	7.43766	8.01106	6.9053	234.825	117.808
633	NM_001711	BGN	biglycan	5.29771	7.43612	8.73544	6.33007	417.658	79.7035
3838	NM_002266	KPNA2	karyopherin alpha 2 (RAG cohort 1, importin alpha 1)	4.15331	7.31911	8.41796	6.3637	314.548	81.6721
93974	NM_178191,NM_178190,NM_016311	ATPIF1	ATPase inhibitory factor 1	-2.14549	7.31862	6.78865	7.88996	108.746	250.798
2896	NM_002087	GRN	granulin	-2.15259	7.2741	6.74205	7.84813	106.259	241.509
1284	NM_001846	COL4A2	collagen, type IV, alpha 2	3.16125	7.27301	8.15049	6.48999	258.454	89.4956
10381	NM_001197181,NM_006086	TUBB3	tubulin, beta 3 class III	2.2669	7.24643	7.8608	6.68008	212.232	102.086
64943	NM_001134231,NM_022908	NT5DC2	5'-nucleotidase domain containing 2	2.23899	7.22375	7.82853	6.66568	208.637	100.95
8974	NM_001017973,NM_001142598,NM_004199,NM_001142599,NM_001017974	P4HA2	prolyl 4-hydroxylase, alpha polypeptide II	-2.43115	7.20563	6.59325	7.87488	94.3246	247.027
3191	NM_001533,NM_001005335	HNRNPL	heterogeneous nuclear ribonucleoprotein L	2.39182	7.20233	7.8588	6.6007	212.13	96.0577
3925	NM_203401,NM_005563,NM_001145454,NM_203399	STMN1	stathmin 1	4.06621	7.17159	8.25446	6.23078	278.486	74.0265
4061	NM_002346,NM_001127213	LY6E	lymphocyte antigen 6 complex, locus E	2.04603	7.14942	7.68446	6.65163	195.585	99.6152
3490	NM_001253835,NM_001553	IGFBP7	insulin-like growth factor binding protein 7	-3.44658	7.13361	6.29665	8.08182	77.1644	276.409
3151	NM_005517	HMGN2	high mobility group nucleosomal binding domain 2	5.29379	7.10923	8.41231	6.00801	313.672	63.3292
8061	NM_001300855,NM_001300857,NM_001300856,NM_005438,NM_001300844,NR_125339	FOSL1	fos-related antigen 1 isoform 2	3.76656	7.10292	8.12367	6.21042	253.836	72.8979
27338	NM_014501	UBE2S	ubiquitin-conjugating enzyme E2S	6.02431	7.07806	8.49102	5.90023	333.306	58.6844
1282	NM_001845,NM_001303110	COL4A1	collagen, type IV, alpha 1	2.15213	7.03842	7.61299	6.50722	187.542	90.3617
5118	NM_002593	PCOLCE	procollagen C-endopeptidase enhancer	4.12707	7.03404	8.13054	6.08542	254.594	66.9279
10155	NM_005762	TRIM28	tripartite motif containing 28	2.56934	6.99047	7.70423	6.34283	196.342	80.4013
3608	NM_004515,NM_001267809	ILF2	interleukin enhancer binding factor 2	2.08699	6.95003	7.50098	6.43955	173.974	85.9017
558	NM_001699,NM_001278599,NM_021913	AXL	AXL receptor tyrosine kinase	3.60243	6.94429	7.93004	6.08107	222.49	66.7666
664709	NR_002944	HNRNPA1P10	heterogeneous nuclear ribonucleoprotein A1 pseudogene 10	2.56857	6.92423	7.63807	6.2771	189.326	76.7376
4053	NM_000428	LTBP2	latent transforming growth factor beta binding protein 2	2.00902	6.7942	7.31606	6.30957	153.613	78.4296
5352	NM_182943,NM_000935	PLOD2	procollagen-lysine, 2-oxoglutarate 5-dioxygenase 2	-5.82384	6.79388	5.64076	8.18273	49.247	298.313
1164	NM_001827	CKS2	CDC28 protein kinase regulatory subunit 2	5.85872	6.77807	8.17229	5.62171	262.279	48.3536
5902	NM_001278639,NM_001278640,NM_001278641,NM_002882	RANBP1	RAN binding protein 1	2.87825	6.74865	7.5542	6.02901	180.722	64.1839
2934	NM_001258029,NM_001258030,NM_000177,NM_198252,NM_001127663,NM_001127662,NM_001127667,NM_001127666,NM_001127665,NM_001127664	GSN	gelsolin	-2.43708	6.74696	6.13492	7.42007	68.396	170.319
5721	NM_002818	PSME2	proteasome (prosome, macropain) activator subunit 2 (PA28 beta)	-2.68078	6.71938	6.0456	7.46825	64.2423	178.087
3021	NM_005324	H3F3B	H3 histone, family 3B (H3.3B)	2.20473	6.70417	7.29868	6.15808	151.706	70.3184
3182	NM_031266,NM_004499	HNRNPAB	heterogeneous nuclear ribonucleoprotein A/B	2.22568	6.67085	7.27289	6.11865	149.25	68.6077
51065	NM_015920	RPS27L	ribosomal protein S27-like	-2.61906	6.657	5.9986	7.38765	62.3351	166.451
25907	NM_015444	TMEM158	transmembrane protein 158 (gene/pseudogene)	-5.11725	6.62996	5.55606	7.91143	46.0226	253.701
4953	NM_002539,NM_001287190,NM_001287189,NM_001287188	ODC1	ornithine decarboxylase 1	2.20518	6.62	7.21498	6.07408	144.468	66.384
664	NM_004052	BNIP3	BCL2/adenovirus E1B 19kDa interacting protein 3	-4.09612	6.60423	5.66497	7.69922	49.9377	212.996
10541	NM_006401	ANP32B	acidic (leucine-rich) nuclear phosphoprotein 32 family, member B	2.62838	6.56334	7.29735	5.90317	151.486	58.7579
1634	NM_001920,NM_133507,NM_133506,NM_133505,NM_133504,NM_133503	DCN	decorin	10.5013	6.54513	8.4576	5.06511	330.26	32.1203
3187	NM_001257293,NM_005520	HNRNPH1	heterogeneous nuclear ribonucleoprotein H1 (H)	2.21785	6.53733	7.13712	5.98795	138.253	62.5559
4670	NM_005968,NM_031203,NM_001297418	HNRNPM	heterogeneous nuclear ribonucleoprotein M isoform c	2.14782	6.53049	7.10517	6.00229	136.588	63.0935
2222	NM_001287751,NM_001287745,NM_001287747,NM_001287756,NM_004462,NM_001287743,NM_001287742,NM_001287750,NM_001287744,NM_001287749,NM_001287748	FDFT1	farnesyl-diphosphate farnesyltransferase 1	-2.4328	6.5233	5.91344	7.19606	59.1474	144.968
3091	NM_001530,NM_001243084,NM_181054	HIF1A	hypoxia inducible factor 1, alpha subunit (basic helix-loop-helix transcription factor)	-3.15879	6.48726	5.71042	7.36979	51.9063	165.859
6319	NM_005063	SCD	stearoyl-CoA desaturase (delta-9-desaturase)	-3.98042	6.48665	5.56628	7.5592	46.355	190.195
4150	NM_001042539,NM_001276276,NM_001276275,NR_074080,NM_002383	MAZ	MYC-associated zinc finger protein (purine-binding transcription factor)	2.25786	6.42828	7.04254	5.86759	129.507	57.0878
9415	NM_001281502,NM_001281501,NM_004265	FADS2	fatty acid desaturase 2	-2.11645	6.4118	5.89374	6.97539	58.613	122.129
7919	NR_037852,NM_080598,NM_004640	DDX39B	DEAD (Asp-Glu-Ala-Asp) box polypeptide 39B	2.17392	6.41122	6.99579	5.87549	124.885	57.5131
6520	NM_002394,NM_001012662,NM_001012664,NR_037193,NM_001013251	SLC3A2	solute carrier family 3 (amino acid transporter heavy chain), member 2	2.74345	6.40861	7.17783	5.72184	141.73	52.1255
2091	NM_001436	FBL	fibrillarin	2.42037	6.39759	7.0669	5.79167	132.468	54.5441
2745	NM_001243659,NM_001243658,NM_002064,NM_001118890	GLRX	glutaredoxin (thioltransferase)	-3.4522	6.37309	5.54169	7.32921	45.5598	159.916
6510	NM_001145144,NM_001145145,NM_005628	SLC1A5	solute carrier family 1 (neutral amino acid transporter), member 5	2.38647	6.36692	7.0252	5.77032	127.635	53.9163
10159	NM_005765	ATP6AP2	ATPase, H+ transporting, lysosomal accessory protein 2	-2.19408	6.34236	5.80083	6.93445	55.1403	119.541
122786	NM_001042481,NM_001267046,NM_152330,NM_001267047	FRMD6	FERM domain containing 6	-4.09717	6.32705	5.391	7.42563	41.261	170.665
5111	NM_182649,NM_002592	PCNA	proliferating cell nuclear antigen	3.13134	6.31642	7.19325	5.54647	143.16	45.7817
5725	NM_031991,NM_031990,NM_002819	PTBP1	polypyrimidine tract binding protein 1	2.26409	6.29966	6.91665	5.73771	117.553	52.5626
81631	NM_022818	MAP1LC3B	microtubule-associated protein 1 light chain 3 beta	-2.29448	6.27296	5.70242	6.90059	51.6251	117.468
7078	NM_000362	TIMP3	TIMP metallopeptidase inhibitor 3	2.84258	6.26599	7.06474	5.55754	132.021	46.2012
10189	NM_005782	ALYREF	Aly/REF export factor	2.68342	6.26055	7.01295	5.58888	126.452	47.4224
11098	NR_120591,NR_120593,NR_120592,NM_007173,NM_001293180,NM_001293179,NM_001293178	PRSS23	serine protease 23 isoform c precursor	-2.13466	6.25706	5.73392	6.82793	52.5708	113.374
5010	NM_005602,NM_001185056	CLDN11	claudin 11	-2.23205	6.25088	5.69847	6.85684	51.3743	114.499
10234	NM_001031692,NM_005824	LRRC17	leucine rich repeat containing 17	-3.12794	6.24084	5.47222	7.11743	43.5622	136.068
9184	NM_001007793,NM_004725	BUB3	BUB3 mitotic checkpoint protein	2.24711	6.23097	6.84232	5.67424	112.028	50.4247
6386	NM_001007068,NM_005625,NM_001007067,NM_001007070,NM_001007069	SDCBP	syndecan binding protein (syntenin)	-2.27689	6.22754	5.66223	6.84929	49.8677	114.226
6648	NM_001024466,NM_001024465,NM_000636	SOD2	superoxide dismutase 2, mitochondrial	-12.9858	6.20768	4.62789	8.32675	24.8438	329.677
3184	NM_001003810,NM_031369,NM_002138,NM_031370	HNRNPD	heterogeneous nuclear ribonucleoprotein D (AU-rich element RNA binding protein 1, 37kDa)	2.5551	6.20012	6.91362	5.56024	117.182	46.2406
4082	NM_002356	MARCKS	myristoylated alanine-rich protein kinase C substrate	2.03399	6.18127	6.71461	5.6903	104.177	50.9938
3146	NM_002128	HMGB1	high mobility group box 1	3.87635	6.15576	7.21021	5.25551	144.16	37.0112
7048	NM_003242,NM_001024847	TGFBR2	transforming growth factor, beta receptor II (70/80kDa)	-2.86667	6.14219	5.4293	6.94868	42.3603	120.576
5806	NM_002852	PTX3	pentraxin 3, long	-3.71299	6.13797	5.2642	7.15678	37.9081	141.527
131566	NM_080927	DCBLD2	discoidin, CUB and LCCL domain containing 2	-3.7404	6.13774	5.25947	7.16267	37.724	141.759
57515	NM_020755	SERINC1	serine incorporator 1	-2.20729	6.12977	5.58518	6.72745	46.9464	105.631
51669	NM_001284239,NM_016127	TMEM66	transmembrane protein 66	-2.42785	6.11543	5.50898	6.78865	44.6857	110.762
64750	NM_022739	SMURF2	SMAD specific E3 ubiquitin protein ligase 2	-2.41823	6.10962	5.50576	6.77971	44.597	110.113
23204	NM_015161	ARL6IP1	ADP-ribosylation factor-like 6 interacting protein 1	3.33453	6.09814	7.02845	5.29097	127.831	37.9401
5033	NM_001142595,NM_001142596,NM_001017962,NM_000917	P4HA1	prolyl 4-hydroxylase, alpha polypeptide I	-2.51398	6.04245	5.41395	6.74392	41.9023	107.495
1647	NM_001924,NM_001199741,NM_001199742	GADD45A	growth arrest and DNA-damage-inducible, alpha	-2.67723	6.03731	5.36858	6.78932	40.7456	110.852
9232	NM_001282382,NM_001282383,NM_004219	PTTG1	pituitary tumor-transforming 1	5.54286	6.03055	7.39109	4.92046	160.108	28.9521
6421	NM_005066	SFPQ	splicing factor proline/glutamine-rich	2.94267	6.00247	6.83131	5.27419	111.464	37.5607
10318	NM_006058,NM_001252391,NM_001258456,NM_001258455,NM_001258454,NM_001252385,NM_001252393,NM_001252390,NM_001252386,NM_001252392	TNIP1	TNFAIP3 interacting protein 1	-3.85857	5.99249	5.0971	7.04517	33.9288	128.592
6744	NM_006751,NM_001130445,NR_109843,NM_001287503,NM_001287505,NM_001287504	SSFA2	sperm specific antigen 2	-3.35526	5.99028	5.18038	6.92681	35.7954	118.602
6749	NM_003146	SSRP1	structure specific recognition protein 1	2.90002	5.98428	6.80139	5.26533	109.368	37.3153
65108	NR_052852,NM_023009	MARCKSL1	MARCKS-like 1	2.48153	5.96918	6.66069	5.34946	100.106	39.5622
27316	NM_001164803,NR_028477,NR_028476,NM_002139	RBMX	RNA binding motif protein, X-linked	2.71764	5.94669	6.71143	5.26908	103.803	37.4431
11100	NM_144732,NM_007040	HNRNPUL1	heterogeneous nuclear ribonucleoprotein U-like 1	2.50212	5.93556	6.63389	5.31074	97.8369	38.4268
7040	NM_000660	TGFB1	transforming growth factor, beta 1	3.40624	5.92623	6.8759	5.10773	114.587	33.118
3185	NM_004966,NM_001098208,NM_001098204,NM_001098205,NM_001098206,NM_001098207	HNRNPF	heterogeneous nuclear ribonucleoprotein F	2.10556	5.92253	6.48393	5.40973	86.4067	41.0375
6884	NM_005645	TAF13	TAF13 RNA polymerase II, TATA box binding protein (TBP)-associated factor, 18kDa	-2.16456	5.90154	5.37074	6.48481	40.7993	88.8037
7430	NM_001111077,NM_003379	EZR	ezrin	2.39308	5.90078	6.56369	5.30482	92.036	38.3023
79921	NM_001006935,NM_001006937,NM_024863,NM_001300901	TCEAL4	transcription elongation factor A protein-like 4 isoform 5	-2.32194	5.89533	5.3189	6.53423	39.4191	92.3692
114990	NM_138440	VASN	vasorin	2.30804	5.87641	6.51063	5.30396	88.1572	38.2366
1075	NM_001114173,NM_148170,NM_001814	CTSC	cathepsin C	2.54581	5.83402	6.5469	5.19877	90.8865	35.5013
1163	NM_001826,NR_024163	CKS1B	CDC28 protein kinase regulatory subunit 1B	7.21916	5.81864	7.41673	4.5649	162.81	22.1903
9454	NM_001145722,NM_001145721,NM_004838,NR_027297,NM_001145724	HOMER3	homer homolog 3 (Drosophila)	2.04813	5.80905	6.34918	5.31487	80.009	38.5652
1535	NM_000101	CYBA	cytochrome b-245, alpha polypeptide	2.38253	5.7934	6.45339	5.2009	84.6466	35.5549
85236	NM_080593	HIST1H2BK	histone cluster 1, H2bk	-5.46739	5.77114	4.67438	7.12523	25.5628	136.603
10468	NM_013409,NM_006350	FST	follistatin	8.44003	5.76623	7.5066	4.42936	174.431	20.0341
6275	NM_019554,NM_002961	S100A4	S100 calcium binding protein A4	3.79701	5.76546	6.80767	4.88281	109.437	27.9901
2632	NM_000158	GBE1	glucan (1,4-alpha-), branching enzyme 1	-3.36869	5.76408	4.95418	6.70637	30.7548	104.542
7536	NM_001178030,NM_001178031,NM_004630,NR_033649,NM_201995,NM_201997,NM_201998,NR_033650	SF1	splicing factor 1	2.24973	5.73623	6.35085	5.1811	80.0996	34.997
3489	NM_002178	IGFBP6	insulin-like growth factor binding protein 6	2.15828	5.7305	6.31225	5.20236	77.6398	35.5774
10949	NM_006805	HNRNPA0	heterogeneous nuclear ribonucleoprotein A0	2.23975	5.72587	6.337	5.17366	79.2213	34.8121
3189	NM_021644,NM_012207	HNRNPH3	heterogeneous nuclear ribonucleoprotein H3 (2H9)	2.18261	5.70976	6.30048	5.17442	77.305	34.8409
10962	NM_006818	MLLT11	myeloid/lymphoid or mixed-lineage leukemia (trithorax homolog, Drosophila); translocated to, 11	-3.18847	5.70966	4.93417	6.60703	30.3432	96.6163
3609	NM_012218,NM_001137673,NM_017620,NM_153464,NM_004516	ILF3	interleukin enhancer binding factor 3, 90kDa	2.52315	5.70105	6.40762	5.0724	82.9389	32.3263
10452	NM_006114,NM_001128916,NM_001128917	TOMM40	translocase of outer mitochondrial membrane 40 homolog (yeast)	2.03884	5.67938	6.21645	5.18871	72.8867	35.2516
8572	NM_001131027,NM_003687	PDLIM4	PDZ and LIM domain 4	-2.8274	5.67867	4.97821	6.47769	31.2911	87.941
51382	NM_015994	ATP6V1D	ATPase, H+ transporting, lysosomal 34kDa, V1 subunit D	-2.00046	5.6698	5.19165	6.19198	36.1744	71.7913
3014	NM_002105	H2AFX	H2A histone family, member X	7.74191	5.64361	7.30986	4.35717	153.319	19.0017
598	NM_138578,NM_001191	BCL2L1	BCL2-like 1	-2.14133	5.64218	5.1196	6.21811	34.4224	73.336
56654	NM_015392	NPDC1	neural proliferation, differentiation and control, 1	-2.00654	5.64037	5.16034	6.16505	35.3223	70.6139
3778	NM_001271522,NM_001271520,NM_001271521,NM_001014797,NM_001161353,NM_001161352,NM_002247,NM_001271519,NM_001271518	KCNMA1	potassium large conductance calcium-activated channel, subfamily M, alpha member 1	2.3029	5.61985	6.2537	5.05025	75.13	31.9238
10516	NM_006329	FBLN5	fibulin 5	2.64395	5.6105	6.35551	4.95282	80.1722	29.6829
6347	NM_002982	CCL2	chemokine (C-C motif) ligand 2	-20.2889	5.60076	3.83561	8.17823	14.2588	298.006
26227	NM_006623	PHGDH	phosphoglycerate dehydrogenase	3.46346	5.58969	6.55717	4.76495	91.5599	25.8294
1191	NM_001831,NR_045494,NR_038335	CLU	clusterin	2.33287	5.58689	6.23126	5.00916	73.8129	30.8634
900	NM_004060,NM_199246	CCNG1	cyclin G1	-3.26608	5.57937	4.79054	6.4981	27.6004	89.8783
3995	NM_021727	FADS3	fatty acid desaturase 3	-2.16733	5.56799	5.03792	6.15384	32.4922	69.9339
3976	NM_001257135,NM_002309	LIF	leukemia inhibitory factor	-2.20013	5.54839	5.00867	6.14626	31.9814	69.6598
5055	NM_002575,NM_001143818	SERPINB2	serpin peptidase inhibitor, clade B (ovalbumin), member 2	-10.7762	5.53201	4.07682	7.5066	16.9025	184.458
56944	NM_001286353,NM_001286352,NM_020190	OLFML3	olfactomedin-like 3	2.34974	5.52583	6.17633	4.94383	70.4654	29.4448
100750247	NR_045406	HIF1A-AS2	HIF1A antisense RNA 2	-3.17128	5.52092	4.7508	6.41587	26.8842	84.5118
10133	NM_021980,NM_001008212,NM_001008213,NM_001008211	OPTN	optineurin	-3.91672	5.51558	4.61799	6.58764	24.6949	95.0409
1717	NM_001360,NM_001163817	DHCR7	7-dehydrocholesterol reductase	-2.49227	5.49279	4.87342	6.19088	29.2379	71.7683
2521	NM_004960,NM_001170634,NM_001170937,NR_028388	FUS	fused in sarcoma	2.93613	5.48639	6.31809	4.76417	77.8362	25.8073
94239	NM_201436,NM_201516,NM_201517,NM_138635,NM_012412	H2AFV	H2A histone family, member V	2.77314	5.48014	6.26507	4.79355	75.5649	26.4258
2192	NM_001996,NM_006485,NM_006487,NM_006486	FBLN1	fibulin 1	4.43507	5.47975	6.65858	4.50962	100.068	21.2289
26528	NM_018959,NM_170711	DAZAP1	DAZ associated protein 1	2.44425	5.47692	6.15943	4.87004	69.5568	27.7774
26519	NM_012456	TIMM10	translocase of inner mitochondrial membrane 10 homolog (yeast)	2.15522	5.45587	6.03784	4.93	63.9828	29.1972
1822	NM_001940,NM_001007026	ATN1	atrophin 1	2.25768	5.44051	6.05955	4.88471	64.8668	28.0641
64710	NM_022731	NUCKS1	nuclear casein kinase and cyclin-dependent kinase substrate 1	2.15929	5.438	6.02156	4.911	63.2286	28.7791
7360	NM_006759,NM_001001521	UGP2	UDP-glucose pyrophosphorylase 2	-2.20632	5.43714	4.8962	6.03784	29.6661	64.4763
3654	NM_001569,NM_001025242,NM_001025243	IRAK1	interleukin-1 receptor-associated kinase 1	2.51779	5.43476	6.1415	4.80934	68.6291	26.7622
5066	NM_138821,NM_138822,NM_001177306,NR_033440,NM_138766,NM_000919	PAM	peptidylglycine alpha-amidating monooxygenase	-3.01341	5.42864	4.69095	6.28235	25.8345	76.9095
4047	NM_002340,NM_001145436,NM_001001438,NM_001145437	LSS	lanosterol synthase (2,3-oxidosqualene-lanosterol cyclase)	-2.33723	5.41848	4.84058	6.06538	28.5798	65.9651
6303	NM_002970,NR_027783	SAT1	spermidine/spermine N1-acetyltransferase 1	-5.69334	5.41437	4.3032	6.81247	19.9033	112.683
401152	NM_001170330,NM_001001701	C4orf3	chromosome 4 open reading frame 3	-3.11103	5.41231	4.65518	6.29257	25.3263	77.7511
7916	NM_004638,NM_080686	PRRC2A	proline-rich coiled-coil 2A	2.36178	5.40735	6.06271	4.82283	64.99	26.9967
26355	NM_014367	FAM162A	family with sequence similarity 162, member A	-7.05231	5.40613	4.17769	6.99579	18.1102	124.357
51635	NM_016029	DHRS7	dehydrogenase/reductase (SDR family) member 7	-2.11829	5.40592	4.89152	5.97442	29.5761	62.0524
6781	NM_003155	STC1	stanniocalcin 1	-3.83475	5.3918	4.50871	6.44784	22.9906	86.4114
7083	NM_003258	TK1	thymidine kinase 1, soluble	7.71173	5.39173	7.06299	4.11593	131.815	15.8408
28989	NM_001286799,NM_001286798,NM_001286797,NM_001286796,NM_001286803,NM_001286802,NM_001286801,NM_001286800,NM_014064,NR_104596	NTMT1	N-terminal Xaa-Pro-Lys N-methyltransferase 1	2.10353	5.38725	5.9503	4.87748	60.665	27.8927
23558	NM_012478	WBP2	WW domain binding protein 2	-2.22752	5.37717	4.8304	5.98584	28.3888	62.5139
6342	NM_002979,NM_001193599,NM_001193600,NM_001193617,NM_001007100,NM_001007099,NM_001007098,NM_001007250	SCP2	sterol carrier protein 2	-2.0346	5.37044	4.88246	5.9072	29.3767	58.9487
4162	NM_006500	MCAM	melanoma cell adhesion molecule	2.88383	5.35692	6.17512	4.64713	70.4442	23.711
27339	NM_014502	PRPF19	pre-mRNA processing factor 19	2.14876	5.33911	5.91929	4.81579	59.2936	26.8841
8795	NM_003842,NM_147187,NR_027140	TNFRSF10B	tumor necrosis factor receptor superfamily, member 10b	-2.67827	5.33319	4.66967	6.09098	25.4826	67.1452
10212	NR_046366,NM_005804	DDX39A	DEAD (Asp-Glu-Ala-Asp) box polypeptide 39A	4.10566	5.3312	6.44648	4.40887	84.2972	19.7261
1827	NM_004414,NM_001285392,NM_001285393,NM_001285391,NM_001285389,NM_203417,NM_203418	RCAN1	regulator of calcineurin 1	-2.68335	5.30825	4.64377	6.06781	25.1105	66.0776
858	NM_198212,NM_001206747,NM_001206748	CAV2	caveolin 2	-2.03615	5.29941	4.81126	5.8371	27.9495	55.8788
51593	NM_001128853,NM_001128852,NM_015908,NM_001128854	SRRT	serrate RNA effector molecule homolog (Arabidopsis)	2.22013	5.28987	5.89639	4.74574	58.7385	25.485
84987	NM_032901,NM_001257133,NM_001257134	COX14	cytochrome c oxidase assembly homolog 14 (S. cerevisiae)	-2.34947	5.28175	4.70141	5.93374	25.9458	60.1174
8406	NM_006307,NM_001170752,NM_001170751,NM_001170750	SRPX	sushi-repeat containing protein, X-linked	-2.38125	5.26596	4.67716	5.92888	25.614	59.9119
4130	NM_002373	MAP1A	microtubule-associated protein 1A	-2.19321	5.25707	4.72098	5.85403	26.2878	56.5591
23524	NM_016333	SRRM2	serine/arginine repetitive matrix 2	2.02479	5.25518	5.78865	4.77087	54.4919	25.9921
84823	NM_032737	LMNB2	lamin B2	5.35224	5.25415	6.60177	4.18163	94.8967	16.5948
1841	NM_012145,NR_033255,NM_001165031	DTYMK	deoxythymidylate kinase (thymidylate kinase)	3.23544	5.25131	6.16616	4.47219	69.9363	20.5482
2026	NM_001975	ENO2	enolase 2 (gamma, neuronal)	-2.87318	5.23882	4.53253	6.05518	23.3434	65.3411
6695	NM_004598	SPOCK1	sparc/osteonectin, cwcv and kazal-like domains proteoglycan (testican) 1	2.65347	5.22813	5.97925	4.57136	61.5717	22.3296
11135	NM_152243	CDC42EP1	CDC42 effector protein (Rho GTPase binding) 1	2.48902	5.22235	5.9214	4.60583	59.4731	22.9565
645638	NR_030732	LOC645638	WDNM1-like pseudogene	-6.29799	5.21888	4.05761	6.7125	16.6162	104.845
8570	NM_003685	KHSRP	KH-type splicing regulatory protein	2.56389	5.21366	5.93687	4.57854	60.1869	22.4674
10397	NM_001135242,NM_001258433,NM_001258432,NM_006096	NDRG1	N-myc downstream regulated 1	-3.13742	5.20944	4.44954	6.09912	22.0757	67.5346
53834	NM_001004358,NM_001004356,NM_021923	FGFRL1	fibroblast growth factor receptor-like 1	2.05387	5.19388	5.73893	4.70059	52.7646	24.7578
51706	NM_016243	CYB5R1	cytochrome b5 reductase 1	-2.95223	5.19019	4.46771	6.02951	22.3415	64.189
5480	NM_000943	PPIC	peptidylprolyl isomerase C (cyclophilin C)	-2.11496	5.18853	4.67628	5.75691	25.6116	53.3727
126119	NM_001270639,NM_138334,NM_001270640,NM_001270641,NM_001270686	JOSD2	Josephin domain containing 2	-2.325	5.18326	4.61025	5.82748	24.5622	55.6648
4179	NM_153826,NM_172359,NM_172361,NM_002389,NM_172351,NM_172350,NM_172353,NM_172352	CD46	CD46 molecule, complement regulatory protein	-2.65449	5.17529	4.51877	5.9272	23.0969	59.9114
7357	NM_003358	UGCG	UDP-glucose ceramide glucosyltransferase	-3.05154	5.17485	4.43228	6.04182	21.8173	64.7057
101410538	NR_102705,NR_102706	MMP24-AS1	MMP24 antisense RNA 1	-2.52792	5.1719	4.54601	5.88396	23.5071	57.7981
4597	NM_002461	MVD	mevalonate (diphospho) decarboxylase	-2.46884	5.15865	4.54776	5.8516	23.5339	56.3865
6307	NM_001017369,NM_006745	MSMO1	methylsterol monooxygenase 1	-4.75666	5.15582	4.15215	6.4021	17.7969	83.6362
54344	NM_018973,NM_153741	DPM3	dolichyl-phosphate mannosyltransferase polypeptide 3	-2.07743	5.15197	4.6515	5.7063	25.278	51.5486
6567	NM_006517	SLC16A2	solute carrier family 16, member 2 (thyroid hormone transporter)	2.10024	5.1227	5.68586	4.61531	50.833	23.1575
57819	NM_021177	LSM2	LSM2 homolog, U6 small nuclear RNA associated (S. cerevisiae)	2.64039	5.1178	5.86588	4.46513	57.6401	20.4695
2997	NR_027763,NM_002103,NM_001161587	GYS1	glycogen synthase 1 (muscle)	-2.14681	5.11405	4.59257	5.69476	24.2859	51.2003
4884	NM_002522	NPTX1	neuronal pentraxin I	3.37767	5.11252	6.06538	4.30935	65.0104	18.3586
64065	NM_022121	PERP	PERP, TP53 apoptosis effector	-2.29065	5.10113	4.53817	5.73392	23.422	52.4213
51421	NM_001278683,NM_001278685,NM_016201	AMOTL2	angiomotin like 2	2.13293	5.09758	5.6732	4.58037	50.2679	22.5136
6626	NM_004596	SNRPA	small nuclear ribonucleoprotein polypeptide A	2.1067	5.09251	5.65829	4.5833	49.6761	22.5353
7913	NM_001134709,NM_003472	DEK	DEK oncogene	2.38505	5.09249	5.75795	4.50393	53.3024	21.1267
5885	NM_006265	RAD21	RAD21 homolog (S. pombe)	2.57249	5.09228	5.81928	4.45611	56.0203	20.3461
1464	NM_001897	CSPG4	chondroitin sulfate proteoglycan 4	2.73054	5.0917	5.86759	4.4184	57.752	19.8547
10904	NM_006698,NM_001167821,NM_001167820,NM_001167823,NM_001167822	BLCAP	bladder cancer associated protein	-2.09922	5.08768	4.5808	5.65065	24.0205	49.5551
8614	NM_003714	STC2	stanniocalcin 2	-4.80324	5.08041	4.073	6.337	16.8585	79.952
6240	NM_001033	RRM1	ribonucleotide reductase M1	3.20623	5.07702	5.98655	4.30567	61.7911	18.3182
8140	NM_003486	SLC7A5	solute carrier family 7 (amino acid transporter light chain, L system), member 5	6.48286	5.07381	6.59822	3.90159	94.729	13.5506
217	NM_001204889,NM_000690	ALDH2	aldehyde dehydrogenase 2 family (mitochondrial)	-2.05597	5.07044	4.57711	5.61693	23.9613	48.2914
4239	NM_001198695,NM_002404	MFAP4	microfibrillar-associated protein 4	10.3411	5.06878	7.02672	3.6564	127.783	11.2886
84798	NM_001290152,NM_001290153,NM_001290150,NM_001290151,NM_001290154,NM_001290155,NM_032712,NM_199249,NM_001290149,NM_199250	C19orf48	uncharacterized protein C19orf48	2.82181	5.06219	5.86551	4.36889	57.6397	19.1741
90441	NM_033414	ZNF622	zinc finger protein 622	-2.2698	5.06174	4.50487	5.68744	22.9179	50.869
7064	NM_003249	THOP1	thimet oligopeptidase 1	2.00746	5.05951	5.5871	4.58173	47.0115	22.528
94103	NM_139280	ORMDL3	ORM1-like 3 (S. cerevisiae)	-2.25425	5.04089	4.48856	5.6612	22.7177	49.9086
8324	NM_003507	FZD7	frizzled family receptor 7	2.33992	5.0399	5.6903	4.46384	50.917	20.4445
4232	NM_001253900,NM_001253901,NM_001253902,NM_002402,NM_177525,NM_177524	MEST	mesoderm specific transcript	-2.84647	5.03907	4.34067	5.84985	20.3499	56.3366
665	NM_004331	BNIP3L	BCL2/adenovirus E1B 19kDa interacting protein 3-like	-4.95685	5.03032	4.00643	6.31586	16.0253	78.7182
10459	NM_001127325,NM_006341	MAD2L2	MAD2 mitotic arrest deficient-like 2 (yeast)	2.12628	5.02968	5.6032	4.51486	47.7923	21.3024
11227	NM_014568	GALNT5	UDP-N-acetyl-alpha-D-galactosamine:polypeptide N-acetylgalactosaminyltransferase 5 (GalNAc-T5)	-2.25466	5.02511	4.47276	5.64567	22.4366	49.2599
669	NM_001724,NM_001293085,NM_199186	BPGM	bisphosphoglycerate mutase	-2.01656	5.02326	4.54272	5.55462	23.4641	46.0755
2593	NM_138924,NM_000156	GAMT	guanidinoacetate N-methyltransferase	-2.28598	5.02317	4.46205	5.65486	22.2498	49.7068
26147	NM_001009936,NM_001286843,NM_001286842,NM_001286840,NM_015651,NR_104601	PHF19	PHD finger protein 19	3.61461	5.02226	6.034	4.18016	63.7452	16.5778
164284	NM_153360	APCDD1L	adenomatosis polyposis coli down-regulated 1-like	4.17077	5.0183	6.1531	4.09278	69.3118	15.5416
891	NM_031966	CCNB1	cyclin B1	13.5198	5.01461	7.23341	3.47641	146.384	9.89773
3992	NM_013402	FADS1	fatty acid desaturase 1	-2.1135	5.00795	4.49715	5.57678	22.8056	46.829
90701	NM_033280	SEC11C	SEC11 homolog C (S. cerevisiae)	-2.04526	5.00633	4.51673	5.54901	23.0756	45.8871
8971	NM_006026	H1FX	H1 histone family, member X	3.57851	5.00249	6.006	4.16664	62.5633	16.4369
7347	NM_001270952,NM_006002	UCHL3	ubiquitin carboxyl-terminal esterase L3 (ubiquitin thiolesterase)	-2.55511	4.99868	4.36759	5.72097	20.8164	52.1004
5430	NM_000937	POLR2A	polymerase (RNA) II (DNA directed) polypeptide A, 220kDa	2.5013	4.99496	5.69989	4.37721	51.4446	19.2851
54107	NR_027261,NM_017443,NM_001278255	POLE3	polymerase (DNA directed), epsilon 3, accessory subunit	2.13747	4.98123	5.55923	4.46333	46.1065	20.4432
1303	NM_004370,NM_080645	COL12A1	collagen, type XII, alpha 1	6.0077	4.96539	6.42449	3.83768	83.3446	12.9329
51651	NM_016077	PTRH2	peptidyl-tRNA hydrolase 2	-2.10721	4.9649	4.45626	5.5316	22.1838	45.1441
11065	NR_104036,NR_104037,NM_181801,NM_181800,NM_007019,NM_001281741,NM_001281742,NM_181799	UBE2C	ubiquitin-conjugating enzyme E2C	18.9211	4.96205	7.51729	3.27537	175.064	8.44873
2201	NM_001999	FBN2	fibrillin 2	3.15366	4.95617	5.85345	4.19643	57.2602	16.768
55075	NM_018003,NM_001008224	UACA	uveal autoantigen with coiled-coil domains and ankyrin repeats	-2.80539	4.95225	4.26374	5.75194	19.2895	53.1853
88455	NM_033121	ANKRD13A	ankyrin repeat domain 13A	2.16784	4.9509	5.54038	4.42413	45.5259	19.9589
6790	NM_003600,NM_198433,NM_198434,NM_198435,NM_198436,NM_198437	AURKA	aurora kinase A	5.56973	4.93825	6.33007	3.85246	78.5322	13.0863
3572	NM_002184,NM_001190981,NM_175767,NR_120480	IL6ST	n/a	-2.49101	4.93028	4.31568	5.63241	20.0159	48.7576
5999	NM_001113380,NM_001113381,NM_001102445,NM_005613	RGS4	regulator of G-protein signaling 4	-2.42641	4.93003	4.33191	5.61073	20.2319	48.2591
51569	NM_001286703,NM_001286704,NM_001286705,NM_001286706,NM_016617,NR_104584,NR_104585	UFM1	ubiquitin-fold modifier 1	-2.11685	4.92827	4.41691	5.49883	21.5425	44.1513
4311	NM_000902,NM_007288,NM_007289,NM_007287	MME	membrane metallo-endopeptidase	-5.34389	4.90719	3.84497	6.26286	14.3387	75.9014
3959	NM_005567	LGALS3BP	lectin, galactoside-binding, soluble, 3 binding protein	-6.37352	4.89671	3.73966	6.41175	13.266	84.2217
4176	NM_182776,NM_005916,NM_001278595	MCM7	minichromosome maintenance complex component 7	9.12462	4.89282	6.74108	3.55132	106.085	10.4213
55920	NM_001136204,NM_018715	RCC2	regulator of chromosome condensation 2	2.09689	4.8876	5.45082	4.38257	42.9981	19.3708
8615	NM_001290049,NM_003715	USO1	general vesicular transport factor p115 isoform 1	-2.16921	4.8847	4.35795	5.47512	20.6697	43.1951
994	NM_001287522,NM_001287520,NM_001287524,NM_004358,NM_021873,NM_021872,NM_001287518,NM_001287519,NM_001287516,NM_001287517	CDC25B	cell division cycle 25B	6.53531	4.88195	6.42039	3.71214	83.3047	11.7326
26018	NM_015541	LRIG1	leucine-rich repeats and immunoglobulin-like domains 1	-2.35538	4.87913	4.30012	5.53609	19.8398	45.3105
60592	NM_001153552,NM_001153446,NM_001153663,NM_001153635,NM_001153585,NM_001153690,NM_032547,NM_001153484	SCOC	short coiled-coil protein	-2.09526	4.8777	4.37323	5.44036	20.8936	41.9368
8877	NM_021972,NM_182965,NM_001142601,NM_001142602	SPHK1	sphingosine kinase 1	2.56789	4.87747	5.60497	4.24439	47.7962	17.4197
51499	NM_016399	TRIAP1	TP53 regulated inhibitor of apoptosis 1	-2.00554	4.86046	4.38432	5.38831	21.0898	40.4544
4048	NM_001256644,NM_000895,NM_001256643	LTA4H	leukotriene A4 hydrolase	-2.04353	4.84997	4.36176	5.39283	20.714	40.602
4522	NM_005956	MTHFD1	methylenetetrahydrofolate dehydrogenase (NADP+ dependent) 1, methenyltetrahydrofolate cyclohydrolase, formyltetrahydrofolate synthetase	2.20514	4.83845	5.44239	4.30152	42.7074	18.2577
6713	NM_003129	SQLE	squalene epoxidase	-3.01661	4.83636	4.10503	5.69796	17.2027	51.3212
10769	NM_001252226,NM_006622	PLK2	polo-like kinase 2	-2.92241	4.83598	4.12388	5.67104	17.4061	50.247
26511	NM_012110	CHIC2	cysteine-rich hydrophobic domain 2	-2.92172	4.83059	4.1187	5.66552	17.3199	50.0871
3397	NM_181353,NM_002165	ID1	inhibitor of DNA binding 1, dominant negative helix-loop-helix protein	21.9264	4.82583	7.54232	3.08773	178.336	7.29924
51646	NM_001127399,NM_016061,NM_001127401,NM_001127400	YPEL5	yippee-like 5 (Drosophila)	-3.32344	4.8244	4.03523	5.76791	16.316	53.7798
10190	NM_005783	TXNDC9	thioredoxin domain containing 9	-2.0283	4.80305	4.31993	5.3402	20.0682	39.2713
5507	NM_005398	PPP1R3C	protein phosphatase 1, regulatory subunit 3C	-3.59772	4.79536	3.95994	5.80703	15.5088	54.9785
307	NM_001153	ANXA4	annexin A4	-2.17348	4.79479	4.26738	5.38738	19.3188	40.4347
2152	NM_001178096,NM_001993	F3	coagulation factor III (thromboplastin, tissue factor)	-3.445	4.78179	3.97207	5.75657	15.6222	53.367
8175	NM_007165	SF3A2	splicing factor 3a, subunit 2, 66kDa	2.6971	4.78114	5.55011	4.1187	45.8361	15.8782
55062	NM_017983	WIPI1	WD repeat domain, phosphoinositide interacting 1	-2.3221	4.77315	4.20397	5.4194	18.4646	41.4379
8710	NM_001261830,NM_001261831,NM_001040147,NM_003784	SERPINB7	serpin peptidase inhibitor, clade B (ovalbumin), member 7	-9.71435	4.75738	3.39208	6.6722	10.2094	101.052
10424	NM_006320	PGRMC2	progesterone receptor membrane component 2	-2.06703	4.75636	4.26134	5.30889	19.2742	38.3887
79102	NM_032015	RNF26	ring finger protein 26	3.17365	4.74862	5.65421	3.98807	49.534	14.4197
10613	NM_006459,NM_001100626	ERLIN1	ER lipid raft associated 1	2.07689	4.74636	5.30276	4.24834	39.0625	17.4755
3422	NM_004508	IDI1	isopentenyl-diphosphate delta isomerase 1	-3.70147	4.74595	3.89488	5.78298	14.7606	54.2296
84321	NM_032361	THOC3	THO complex 3	2.01807	4.7446	5.27804	4.26507	38.3408	17.7645
55076	NM_018004	TMEM45A	transmembrane protein 45A	-2.08064	4.74307	4.24391	5.30094	19.0427	38.1598
86	NM_177989,NM_004301,NM_178042	ACTL6A	actin-like 6A	2.34576	4.73805	5.39283	4.16277	41.2652	16.3599
6878	NM_139315,NM_005641,NR_033792,NM_001190415	TAF6	TAF6 RNA polymerase II, TATA box binding protein (TBP)-associated factor, 80kDa	2.4279	4.73771	5.42057	4.14086	42.0796	16.1299
5445	NM_001018161,NM_000305	PON2	paraoxonase 2	-2.26187	4.73729	4.18498	5.36249	18.1952	39.9736
84418	NM_032412	CYSTM1	cysteine-rich transmembrane module containing 1	-3.49182	4.73559	3.91873	5.72271	15.0352	52.1342
6575	NM_001257180,NM_001257181,NM_006749	SLC20A2	solute carrier family 20 (phosphate transporter), member 2	-3.0744	4.73476	3.99342	5.61373	15.9239	48.2852
7298	NM_001071	TYMS	thymidylate synthetase	5.07597	4.72522	6.0402	3.69652	64.0909	11.6088
6672	NM_001080391,NM_003113,NM_001206701,NM_001206702,NM_001206703,NM_001206704	SP100	SP100 nuclear antigen	-2.27466	4.72149	4.16574	5.35139	17.956	39.5768
8887	NM_006024,NM_001206902,NM_001079864,NM_001206901	TAX1BP1	Tax1 (human T-cell leukemia virus type I) binding protein 1	-2.25666	4.71735	4.16664	5.34084	17.9721	39.2788
25874	NR_026550,NM_001143674,NM_015415	MPC2	mitochondrial pyruvate carrier 2	-2.01614	4.712	4.23327	5.24486	18.868	36.7586
4192	NM_001012334,NR_073039,NM_001012333,NM_001270550,NM_001270551,NM_001270552,NM_002391	MDK	midkine (neurite growth-promoting factor 2)	6.20981	4.70483	6.20303	3.56848	72.3701	10.5711
10628	NM_006472	TXNIP	thioredoxin interacting protein	-3.08785	4.68773	3.94446	5.57106	15.3235	46.6309
8325	NM_031866	FZD8	frizzled family receptor 8	2.6364	4.68645	5.43761	4.03905	42.5882	14.9846
3148	NM_001130689,NM_001130688,NM_002129	HMGB2	high mobility group box 2	12.1899	4.68467	6.82375	3.21614	110.474	8.03281
4678	NM_002482,NM_001195193,NM_152298	NASP	nuclear autoantigenic sperm protein (histone-binding)	3.19556	4.67372	5.58629	3.91022	46.9976	13.6407
30001	NM_014584	ERO1L	ERO1-like (S. cerevisiae)	-2.37928	4.6694	4.08581	5.33634	16.9875	39.1688
9793	NM_014756,NM_001008938	CKAP5	cytoskeleton associated protein 5	2.33155	4.66923	5.31963	4.09834	39.421	15.5924
11161	NM_007176	C14orf1	chromosome 14 open reading frame 1	-2.49363	4.66469	4.0519	5.37015	16.5385	40.1383
7466	NM_006005,NM_001145853	WFS1	Wolfram syndrome 1 (wolframin)	-2.12386	4.66283	4.15104	5.23773	17.7755	36.6243
3005	NM_005318	H1F0	H1 histone family, member 0	2.59926	4.66147	5.40118	4.02308	41.5322	14.7885
340061	NM_001301738,NM_198282	TMEM173	stimulator of interferon genes protein isoform 2	2.05752	4.65773	5.20717	4.16626	36.7044	16.4283
9144	NM_004710	SYNGR2	synaptogyrin 2	-2.54879	4.65665	4.0304	5.38022	16.2789	40.3112
10535	NM_006397	RNASEH2A	ribonuclease H2, subunit A	5.36863	4.65177	6.01941	3.59486	63.2191	10.7759
5159	NM_002609	PDGFRB	platelet-derived growth factor receptor, beta polypeptide	2.34173	4.63947	5.29369	4.06611	38.7715	15.2194
28971	NM_024684	AAMDC	adipogenesis associated, Mth938 domain containing	-2.07043	4.63706	4.14172	5.19165	17.6364	35.3311
80781	NM_130445,NM_130444,NM_030582	COL18A1	collagen, type XVIII, alpha 1	2.32466	4.62496	5.27333	4.05631	38.1948	15.1232
3399	NM_002167	ID3	inhibitor of DNA binding 3, dominant negative helix-loop-helix protein	20.1229	4.62307	7.27045	2.93968	149.213	6.51222
6929	NM_003200,NM_001136139	TCF3	transcription factor 3	2.11211	4.62121	5.19192	4.11324	36.1835	15.8063
730755	NM_001165252	KRTAP2-3	keratin associated protein 2-3	-4.14963	4.61048	3.69688	5.74986	12.8834	53.0308
64778	NM_001135095,NM_022763	FNDC3B	fibronectin type III domain containing 3B	-2.06435	4.59918	4.10596	5.15165	17.2151	34.3432
4784	NM_002501,NM_001271043,NM_001271044	NFIX	nuclear factor I/X (CCAAT-binding transcription factor)	2.15046	4.5935	5.17891	4.07427	35.7885	15.3085
59277	NM_021229	NTN4	netrin 4	-2.8036	4.5886	3.90483	5.39211	14.8819	40.5682
51566	NM_177947,NM_016607,NM_177948	ARMCX3	armadillo repeat containing, X-linked 3	-2.50714	4.58546	3.97013	5.29617	15.5952	38.0586
57552	NM_001146278,NM_020792,NM_001146277,NM_001146276	NCEH1	neutral cholesterol ester hydrolase 1	2.28622	4.58536	5.22047	4.02751	36.8817	14.8323
51528	NM_016475,NM_001284204,NM_001284203,NM_001284202,NM_001284201,NM_001098625	JKAMP	JNK1/MAPK8-associated membrane protein	-2.03345	4.58398	4.10052	5.12445	17.1454	33.5766
23256	NM_016106,NM_001257376,NM_001283031,NM_001283033,NM_001283032,NM_182835	SCFD1	sec1 family domain containing 1	-2.32591	4.57913	4.01053	5.22833	16.0503	36.2851
1786	NM_001130823,NM_001379	DNMT1	DNA (cytosine-5-)-methyltransferase 1	4.2821	4.57456	5.74249	3.64417	52.9716	11.1979
22836	NM_014899	RHOBTB3	Rho-related BTB domain containing 3	2.13502	4.56983	5.14959	4.05534	35.0816	15.1068
51449	NM_016297	PCYOX1	prenylcysteine oxidase 1	-2.00051	4.56963	4.09674	5.0971	17.0892	32.8938
10457	NM_001005340,NM_002510	GPNMB	glycoprotein (transmembrane) nmb	-2.36591	4.56791	3.98876	5.23115	15.8451	36.3784
10163	NM_001201404,NM_006990	WASF2	WAS protein family, member 2	2.00848	4.56022	5.09093	4.08483	33.759	15.4049
3516	NM_203284,NM_015874,NM_203283,NM_005349	RBPJ	recombination signal binding protein for immunoglobulin kappa J region	-2.01449	4.55944	4.08214	5.09256	16.9461	32.7837
427	NM_177924,NM_001127505,NM_004315	ASAH1	N-acylsphingosine amidohydrolase (acid ceramidase) 1	-3.28041	4.55593	3.77888	5.49276	13.7176	43.9033
25959	NM_015493,NM_001136191	KANK2	KN motif and ankyrin repeat domains 2	2.42667	4.55146	5.23565	3.95668	37.3078	14.1083
23673	NM_177424	STX12	syntaxin 12	-2.53457	4.54242	3.92082	5.26256	15.0447	37.2327
1363	NM_001873	CPE	carboxypeptidase E	-2.79728	4.54174	3.85995	5.34397	14.4863	39.3648
6241	NM_001034,NM_001165931	RRM2	ribonucleotide reductase M2	11.8573	4.53728	6.6592	3.0915	100.081	7.31069
59342	NM_021626	SCPEP1	serine carboxypeptidase 1	-2.19394	4.53523	4.00374	5.13727	16.0129	33.9567
64764	NM_194071,NM_001253775	CREB3L2	cAMP responsive element binding protein 3-like 2	3.3689	4.53066	5.49073	3.73846	44.1075	12.0074
1017	NM_052827,NM_001798,NM_001290230	CDK2	cyclin-dependent kinase 2 isoform 3	5.82422	4.52701	5.97309	3.43103	61.4943	9.53793
1362	NM_001199775,NM_001304	CPD	carboxypeptidase D	-2.19556	4.52672	3.99483	5.12942	15.927	33.7127
1854	NM_001948,NM_001025248,NM_001025249	DUT	deoxyuridine triphosphatase	2.80727	4.52619	5.33161	3.84244	39.7647	12.9827
4521	NM_198954,NM_198953,NM_198952,NM_198950,NM_198948,NM_198949,NM_002452	NUDT1	nudix (nucleoside diphosphate linked moiety X)-type motif 1	2.41321	4.5252	5.20508	3.93413	36.662	13.9061
22801	NM_001004439	ITGA11	integrin, alpha 11	-3.52835	4.52453	3.70554	5.52453	12.994	44.943
25999	NM_001199570,NM_015526	CLIP3	CAP-GLY domain containing linker protein 3	-2.21211	4.52326	3.98666	5.13208	15.82	33.7502
100463486	NM_001190702	MTRNR2L8	MT-RNR2-like 8	-3.84113	4.52293	3.65517	5.5967	12.4411	47.7811
5092	NM_000281,NM_001289797	PCBD1	pterin-4-alpha-carbinolamine dehydratase isoform 3	-2.88752	4.51981	3.81916	5.34899	14.1138	39.5385
1845	NM_004090	DUSP3	dual specificity phosphatase 3	-2.1588	4.51635	3.99523	5.10546	15.9278	33.0388
55627	NM_017951,NM_017751,NR_033232,NR_033231,NR_033230,NM_001171083	SMPD4	sphingomyelin phosphodiesterase 4, neutral membrane (neutral sphingomyelinase-3)	2.56083	4.50936	5.23839	3.88178	37.3423	13.345
57326	NM_020524	PBXIP1	pre-B-cell leukemia homeobox interacting protein 1	-2.4354	4.50766	3.91108	5.19524	14.9587	35.4269
1595	NM_000786,NM_001146152	CYP51A1	cytochrome P450, family 51, subfamily A, polypeptide 1	-2.07959	4.49802	4.00077	5.05707	15.9845	32.0099
23234	NM_015190	DNAJC9	DnaJ (Hsp40) homolog, subfamily C, member 9	2.97194	4.49673	5.35056	3.77915	40.2086	12.3894
23636	NM_153718,NM_012346,NM_001193357,NM_016553,NM_153719	NUP62	nucleoporin 62kDa	2.63533	4.48459	5.23773	3.83974	37.3342	12.9511
3638	NM_005542,NM_198337,NM_198336	INSIG1	insulin induced gene 1	-2.69828	4.48385	3.82465	5.25668	14.1537	37.0395
991	NM_001255	CDC20	cell division cycle 20	33.2936	4.48107	7.67385	2.61667	194.688	4.99176
79094	NM_024111,NM_001142776	CHAC1	ChaC, cation transport regulator homolog 1 (E. coli)	2.72854	4.46997	5.2523	3.80417	37.543	12.6205
715	NM_001733	C1R	complement component 1, r subcomponent	4.43289	4.46653	5.668	3.51975	50.0434	10.2197
8543	NM_006769	LMO4	LIM domain only 4	4.54891	4.46284	5.68744	3.50192	50.8623	10.0662
22974	NM_012112	TPX2	TPX2, microtubule-associated	12.2841	4.45911	6.62157	3.00286	96.9632	6.83782
8506	NM_003632	CNTNAP1	contactin associated protein 1	-2.08092	4.45685	3.95948	5.0167	15.5025	31.1074
6844	NM_014232	VAMP2	vesicle-associated membrane protein 2 (synaptobrevin 2)	-2.04087	4.43685	3.952	4.98119	15.3999	30.3227
9638	NM_005103,NM_022549	FEZ1	fasciculation and elongation protein zeta 1 (zygin I)	-4.12203	4.42775	3.52241	5.56577	11.2393	46.4247
2764	NM_004124	GMFB	glia maturation factor, beta	-2.02619	4.42633	3.94616	4.96493	15.349	29.9809
5836	NM_002863,NM_001163940	PYGL	phosphorylase, glycogen, liver	-2.32652	4.42568	3.85831	5.07649	14.4696	32.4043
1738	NM_001289752,NM_001289750,NM_001289751,NM_000108	DLD	dihydrolipoyl dehydrogenase, mitochondrial isoform 4	-2.03969	4.42253	3.93814	4.96649	15.2262	30.0067
2294	NM_001451	FOXF1	forkhead box F1	2.37793	4.41587	5.08471	3.835	33.6068	12.9073
84141	NM_032181,NM_001135032	EVA1A	eva-1 homolog A (C. elegans)	2.31606	4.41065	5.0579	3.84623	33.0235	13.0312
6541	NM_003045	SLC7A1	solute carrier family 7 (cationic amino acid transporter, y+ system), member 1	2.25937	4.40752	5.03453	3.85861	32.4317	13.1238
4616	NM_015675	GADD45B	growth arrest and DNA-damage-inducible, beta	2.45135	4.40683	5.10083	3.80725	34.0088	12.6536
51030	NM_016078	TVP23B	trans-golgi network vesicle protein 23 homolog B (S. cerevisiae)	-2.45101	4.40489	3.80542	5.09879	13.9902	32.9058
8722	NM_003793	CTSF	cathepsin F	-2.3603	4.40318	3.82706	5.06603	14.1667	32.1725
100462981	NM_001190470	MTRNR2L2	MT-RNR2-like 2	-3.92999	4.39132	3.51367	5.48819	11.1483	43.7935
11130	NM_001005413,NM_007057,NM_032997	ZWINT	ZW10 interacting kinetochore protein	7.81447	4.39068	6.11747	3.15132	67.5999	7.66533
83743	NM_031485	GRWD1	glutamate-rich WD repeat containing 1	2.16036	4.38833	4.979	3.86773	31.3107	13.2079
25911	NM_015448	DPCD	deleted in primary ciliary dyskinesia homolog (mouse)	-2.01667	4.38565	3.90876	4.92073	14.9324	28.9602
1029	NM_058195,NM_001195132,NM_000077,NM_058197	CDKN2A	cyclin-dependent kinase inhibitor 2A	-2.94286	4.38338	3.67338	5.2306	12.632	36.3776
3398	NM_002166	ID2	inhibitor of DNA binding 2, dominant negative helix-loop-helix protein	5.75014	4.37747	5.81749	3.2939	56.0129	8.5483
4650	NM_001130065,NM_004145	MYO9B	myosin IXB	2.0566	4.37125	4.92221	3.88196	30.1096	13.3457
84918	NM_032832	LRP11	low density lipoprotein receptor-related protein 11	2.32854	4.36909	5.02114	3.80172	32.2046	12.5969
7343	NR_045058,NM_001076683,NM_001076684,NM_014233	UBTF	upstream binding transcription factor, RNA polymerase I	2.30408	4.36894	5.01233	3.80814	32.0404	12.6586
10238	NR_073585,NM_005828	DCAF7	DDB1 and CUL4 associated factor 7	2.30472	4.35793	5.00165	3.79705	31.8152	12.5581
10123	NM_001282431,NM_005737	ARL4C	ADP-ribosylation factor-like 4C	-2.611	4.35678	3.71914	5.10374	13.1102	33.0085
153339	NM_174909	TMEM167A	transmembrane protein 167A	-2.0128	4.3556	3.88013	4.88933	14.6386	28.1804
4172	NM_001270472,NM_002388	MCM3	minichromosome maintenance complex component 3	4.77765	4.35388	5.62581	3.36951	48.9446	9.07443
80346	NM_025232	REEP4	receptor accessory protein 4	3.32147	4.35363	5.30482	3.573	39.1409	10.597
79085	NM_024103	SLC25A23	solute carrier family 25 (mitochondrial carrier; phosphate carrier), member 23	-3.1403	4.35164	3.60379	5.25469	11.9307	36.9958
2237	NM_004111	FEN1	flap structure-specific endonuclease 1	4.75246	4.35072	5.61798	3.36931	48.5665	9.0739
1774	NM_001009933,NM_001009932,NM_006730,NM_001009934	DNASE1L1	deoxyribonuclease I-like 1	-2.01854	4.34221	3.86502	4.87833	14.5241	27.8927
81611	NM_001280559,NM_001136478,NM_001136479,NM_001280560,NM_030920	ANP32E	acidic (leucine-rich) nuclear phosphoprotein 32 family, member E	2.30823	4.33445	4.97964	3.77285	31.3395	12.3466
5393	NM_005033,NM_001034194	EXOSC9	exosome component 9	2.29242	4.33424	4.97379	3.77692	31.1831	12.3768
9410	NM_004814	SNRNP40	small nuclear ribonucleoprotein 40kDa (U5)	2.02684	4.33412	4.87359	3.85436	29.2457	13.0935
3988	NM_001127605,NM_001288979,NM_000235	LIPA	lipase A, lysosomal acid, cholesterol esterase	-2.47222	4.33353	3.72953	5.03534	13.2051	31.6379
836	NM_032991,NM_004346	CASP3	caspase 3, apoptosis-related cysteine peptidase	-2.33624	4.33338	3.7643	4.98849	13.5598	30.4713
5699	NM_002801	PSMB10	proteasome (prosome, macropain) subunit, beta type, 10	-2.64134	4.3274	3.68312	5.08439	12.7131	32.6299
90417	NM_001142762,NM_001142761,NM_033286	KNSTRN	kinetochore-localized astrin/SPAG5 binding protein	4.51095	4.31288	5.5344	3.36096	45.3968	9.00791
84557	NM_032514,NM_181509	MAP1LC3A	microtubule-associated protein 1 light chain 3 alpha	-2.19339	4.30968	3.78018	4.91335	13.7374	28.8214
29089	NM_014176	UBE2T	ubiquitin-conjugating enzyme E2T (putative)	6.2599	4.304	5.82584	3.1797	56.2586	7.81672
8507	NR_046318,NM_003633,NM_001256576,NM_001256574,NM_001256575	ENC1	ectodermal-neural cortex 1 (with BTB domain)	-3.19384	4.29884	3.54204	5.21733	11.3836	35.9697
3006	NM_005319	HIST1H1C	histone cluster 1, H1c	-4.02091	4.29037	3.40246	5.40998	10.2833	41.0463
55332	NM_018370	DRAM1	DNA-damage regulated autophagy modulator 1	-3.68178	4.28958	3.4512	5.33161	10.6499	39.0892
89891	NM_052844	WDR34	WD repeat domain 34	3.29807	4.28743	5.2338	3.51218	37.217	10.1631
440957	NM_001124767	SMIM4	small integral membrane protein 4	-2.30839	4.28341	3.72227	4.92916	13.1274	29.1703
11080	NM_007034	DNAJB4	DnaJ (Hsp40) homolog, subfamily B, member 4	-6.00097	4.28159	3.17985	5.76505	8.74303	53.661
116832	NM_052969	RPL39L	ribosomal protein L39-like	4.33494	4.27374	5.46076	3.34474	43.2153	8.88215
22943	NM_012242	DKK1	dickkopf WNT signaling pathway inhibitor 1	13.6367	4.27103	6.5531	2.78368	91.2166	5.75478
2295	NM_001452	FOXF2	forkhead box F2	2.3084	4.26835	4.91424	3.70735	29.9035	11.6865
4811	NM_002508	NID1	nidogen 1	2.73857	4.25908	5.04734	3.59392	32.6744	10.7745
9235	NM_004221,NM_001012718,NM_001012636,NM_001012635,NM_001012634,NM_001012633,NM_001012632,NM_001012631	IL32	interleukin 32	-9.03561	4.25149	2.95051	6.12613	7.27817	68.8769
949	NM_005505,NM_001082959	SCARB1	scavenger receptor class B, member 1	-2.58194	4.24364	3.61422	4.98267	12.0388	30.3442
1803	NM_001935	DPP4	dipeptidyl-peptidase 4	-9.06419	4.2356	2.93415	6.11433	7.21195	68.539
22929	NM_001195604,NM_012247,NM_001195602	SEPHS1	selenophosphate synthetase 1	2.11224	4.23119	4.80481	3.72604	27.8308	11.8518
80232	NM_001115113,NM_025160	WDR26	WD repeat domain 26	-2.05407	4.22736	3.73989	4.77837	13.2674	26.1268
23450	NM_012426	SF3B3	splicing factor 3b, subunit 3, 130kDa	2.00176	4.21926	4.7495	3.74822	26.8653	12.1245
8237	NM_004651	USP11	ubiquitin specific peptidase 11	2.26633	4.21702	4.84829	3.66794	28.7387	11.3741
9918	NM_014865	NCAPD2	non-SMC condensin I complex, subunit D2	6.51958	4.21134	5.77555	3.07077	53.9379	7.21867
23213	NM_015170,NM_001128204,NM_001128205,NM_001128206	SULF1	sulfatase 1	2.54492	4.20639	4.93382	3.5862	30.3204	10.7121
9055	NM_199413,NM_001267580,NM_003981	PRC1	protein regulator of cytokinesis 1	14.7239	4.2052	6.57119	2.69109	92.9801	5.33597
723790	NM_001040874	HIST2H2AA4	histone cluster 2, H2aa4	-7.81018	4.20415	2.97526	5.94061	7.41682	60.2834
8337	NM_003516	HIST2H2AA3	histone cluster 2, H2aa3	-7.78268	4.20235	2.97526	5.93553	7.41682	60.1692
874	NM_001236	CBR3	carbonyl reductase 3	2.07507	4.20014	4.7596	3.70645	27.0038	11.6861
4665	NM_005967	NAB2	NGFI-A binding protein 2 (EGR1 binding protein 2)	2.85396	4.19431	5.01846	3.5055	32.1117	10.0933
29965	NM_001199055,NM_001199054,NM_013399,NM_001199056	CDIP1	cell death-inducing p53 target 1	-2.194	4.19201	3.66337	4.79694	12.5311	26.4797
5696	NM_004159,NM_148919	PSMB8	proteasome (prosome, macropain) subunit, beta type, 8	-2.2318	4.19173	3.65244	4.81065	12.4064	26.7759
4174	NM_006739	MCM5	minichromosome maintenance complex component 5	8.0654	4.18754	5.95594	2.9442	60.8207	6.53992
23511	NM_015354	NUP188	nucleoporin 188kDa	2.59899	4.18701	4.93229	3.55434	30.281	10.4515
27063	NM_014391	ANKRD1	ankyrin repeat domain 1 (cardiac muscle)	-10.3329	4.17475	2.81723	6.18641	6.58539	71.465
64754	NM_001167740,NM_022743	SMYD3	SET and MYND domain containing 3	-2.11289	4.1735	3.66864	4.74785	12.5826	25.5393
83604	NM_031442	TMEM47	transmembrane protein 47	-2.3815	4.1714	3.59217	4.84403	11.8499	27.2446
51768	NM_016551	TM7SF3	transmembrane 7 superfamily member 3	-2.16797	4.17117	3.65018	4.76652	12.3782	25.846
5764	NM_002825	PTN	pleiotrophin	4.4081	4.1701	5.37528	3.23513	40.8544	8.15181
5205	NM_005603	ATP8B1	ATPase, aminophospholipid transporter, class I, type 8B, member 1	-2.56083	4.16794	3.54447	4.90108	11.4301	28.4478
3589	NM_000641,NM_001267718	IL11	interleukin 11	7.71725	4.16315	5.89045	2.94236	58.5353	6.52681
4008	NM_005358,NM_015842	LMO7	LIM domain 7	2.44325	4.1536	4.84769	3.55889	28.722	10.4869
9031	NM_032408	BAZ1B	bromodomain adjacent to zinc finger domain, 1B	2.06757	4.15168	4.70858	3.66064	26.0556	11.3201
132299	NM_001014446,NM_001286774,NM_152398,NR_104589,NM_001286773	OCIAD2	OCIA domain containing 2	-4.77542	4.15144	3.17409	5.42972	8.69192	41.6549
6926	NM_016569,NM_005996	TBX3	T-box 3	2.35968	4.14806	4.81333	3.57474	28.0325	10.6241
80194	NM_001078651,NM_001078650,NR_073409,NR_073413,NR_073412,NR_073411,NR_073410,NM_025124	TMEM134	transmembrane protein 134	-2.20196	4.14723	3.61674	4.75553	12.0569	25.69
6909	NM_005994	TBX2	T-box 2	3.41056	4.13759	5.11619	3.34618	34.363	8.88857
1847	NM_004419	DUSP5	dual specificity phosphatase 5	-2.35419	4.13717	3.5654	4.80064	11.5675	26.5663
100463487	NM_001190706	MTRNR2L9	MT-RNR2-like 9 (pseudogene)	-5.58364	4.13354	3.07509	5.5563	8.03804	46.117
3655	NM_000210,NM_001079818	ITGA6	integrin, alpha 6	2.97811	4.13198	4.9935	3.4191	31.5987	9.45236
9125	NM_005444,NR_073390,NM_001271634,NM_001271635	RQCD1	RCD1 required for cell differentiation1 homolog (S. pombe)	2.08257	4.12584	4.68883	3.63046	25.8118	11.0955
58472	NM_001271213,NM_021199	SQRDL	sulfide quinone reductase-like (yeast)	-2.73139	4.121	3.45944	4.90908	10.707	28.6623
8200	NM_000557	GDF5	growth differentiation factor 5	-3.81604	4.1199	3.2656	5.19768	9.29718	35.4812
2870	NM_001004106,NM_001004105,NM_002082	GRK6	G protein-coupled receptor kinase 6	2.45125	4.11906	4.81629	3.52277	28.0531	10.2337
8334	NM_003512	HIST1H2AC	histone cluster 1, H2ac	-6.46347	4.11565	2.98405	5.67636	7.47284	50.4941
441518	NM_001078173	FAM127C	family with sequence similarity 127, member C	2.06181	4.10232	4.65734	3.61343	25.3336	10.9404
25927	NM_015463,NM_001111101	CNRIP1	cannabinoid receptor interacting protein 1	2.07457	4.09828	4.65835	3.60554	25.3391	10.8864
85450	NM_001272013,NM_001272012,NM_033397	ITPRIP	inositol 1,4,5-trisphosphate receptor interacting protein	2.68235	4.07684	4.85025	3.42675	28.7855	9.51723
10486	NM_006366	CAP2	CAP, adenylate cyclase-associated protein, 2 (yeast)	-2.65202	4.06143	3.41836	4.82546	10.4166	27.0586
125950	NM_133452	RAVER1	ribonucleoprotein, PTB-binding 1	2.09905	4.06086	4.6308	3.56106	24.9141	10.4968
51308	NR_073448,NR_073449,NM_001271803,NM_016606	REEP2	receptor accessory protein 2	-4.29407	4.05168	3.13465	5.237	8.41533	36.6123
64359	NM_022463,NM_001205319	NXN	nucleoredoxin	2.13101	4.05075	4.63312	3.54158	24.9641	10.347
115817	NM_138452,NM_001136050	DHRS1	dehydrogenase/reductase (SDR family) member 1	-3.03803	4.0495	3.3265	4.92963	9.75269	29.1843
10404	NM_016134	CPQ	carboxypeptidase Q	-2.57079	4.04391	3.41976	4.78197	10.4328	26.2016
10460	NM_006342	TACC3	transforming, acidic coiled-coil containing protein 3	13.6604	4.04238	6.34665	2.57472	79.9555	4.82235
9652	NM_014639	TTC37	tetratricopeptide repeat domain 37	-2.56405	4.03554	3.41309	4.77151	10.3573	25.995
6382	NM_002997,NM_001006946	SDC1	syndecan 1	4.74159	4.0246	5.30094	3.05557	39.0205	7.13967
29893	NM_016556,NR_045670,NR_045671,NR_045669,NM_001256015,NM_001256014,NM_013290,NM_001256016	PSMC3IP	PSMC3 interacting protein	3.18463	4.0245	4.94589	3.27476	30.5516	8.44688
399664	NM_203304,NM_001174118	MEX3D	mex-3 RNA binding family member D	2.16949	4.02364	4.62092	3.50356	24.7776	10.0753
79145	NM_001011669,NM_001011668,NM_001011667,NM_001011670,NM_001011671,NM_024300	CHCHD7	coiled-coil-helix-coiled-coil-helix domain containing 7	-2.33208	4.02021	3.45554	4.67716	10.691	24.2735
11168	NM_021144,NM_001128217,NM_033222	PSIP1	PC4 and SFRS1 interacting protein 1	2.99998	4.01896	4.88882	3.30387	29.533	8.60656
493913	NR_103711	PAPPA-AS1	PAPPA antisense RNA 1	-12.8757	4.00918	2.56933	6.25591	5.42447	75.6561
29127	NM_001126103,NM_001126104,NM_013277	RACGAP1	Rac GTPase activating protein 1	10.9049	4.00329	6.08197	2.63506	65.6393	5.06453
54443	NM_018685,NM_001284302,NM_001284301	ANLN	anillin, actin binding protein	11.7491	4.00268	6.15674	2.60226	69.4634	4.93563
10391	NM_001190456,NM_001190457,NM_006091	CORO2B	coronin, actin binding protein, 2B	-2.38321	4.00141	3.4237	4.67661	10.4638	24.2697
7277	NM_006000,NM_001278552	TUBA4A	tubulin, alpha 4a	-5.66258	3.9994	2.93968	5.44114	7.23788	41.9523
4927	NM_002532	NUP88	nucleoporin 88kDa	2.04819	3.99641	4.54691	3.51256	23.5156	10.1654
29128	NM_013282,NM_001048201,NM_001290052,NM_001290051,NM_001290050	UHRF1	E3 ubiquitin-protein ligase UHRF1 isoform 1	8.57171	3.99375	5.83371	2.73412	56.5515	5.5445
9537	NM_001258324,NM_001258321,NM_001258320,NM_001258323,NM_001258322,NM_006034	TP53I11	tumor protein p53 inducible protein 11	-2.38575	3.98946	3.41124	4.66569	10.3518	24.0334
81606	NM_030915	LBH	limb bud and heart development	2.21765	3.98266	4.5984	3.44937	24.3874	9.68573
1604	NR_125349,NM_000574,NM_001300904,NM_001300903,NM_001300902,NM_001114752	CD55	complement decay-accelerating factor isoform 5 precursor	2.13488	3.98177	4.56625	3.4721	23.7955	9.86626
6990	NM_006520	DYNLT3	dynein, light chain, Tctex-type 3	-3.71615	3.98174	3.14588	5.03969	8.49225	31.7293
51200	NM_001163446,NM_016352	CPA4	carboxypeptidase A4	-4.74153	3.98031	3.01294	5.25829	7.66433	37.0778
80255	NR_104470,NM_025181	SLC35F5	solute carrier family 35, member F5	-2.7305	3.97862	3.31948	4.76865	9.69533	25.9265
64131	NM_022166	XYLT1	xylosyltransferase I	3.16291	3.97421	4.89071	3.22946	29.5658	8.11563
3835	NM_001256270,NM_007317,NM_001256269	KIF22	kinesin family member 22	8.82695	3.96844	5.83903	2.69711	56.7578	5.35969
8463	NM_001256659,NM_001256658,NM_001256662,NM_001256660,NM_001256661,NM_003598	TEAD2	TEA domain family member 2	2.78399	3.96557	4.77234	3.29518	27.2556	8.55653
7112	NM_001032284,NM_001032283,NM_003276	TMPO	thymopoietin	8.00974	3.95294	5.72916	2.7274	52.5262	5.50506
332	NM_001168,NM_001012271,NM_001012270	BIRC5	baculoviral IAP repeat containing 5	13.7405	3.95271	6.27158	2.49122	75.8885	4.52204
114294	NM_001288585,NM_032857,NM_171846	LACTB	lactamase, beta	-2.10574	3.9491	3.4483	4.52262	10.6081	21.4166
51053	NM_001251991,NM_001251990,NM_015895,NM_001251989	GMNN	geminin, DNA replication inhibitor	5.00357	3.94589	5.27476	2.9518	38.2435	6.57048
10298	NM_001014832,NM_001014831,NM_005884,NM_001014835,NM_001014834	PAK4	p21 protein (Cdc42/Rac)-activated kinase 4	2.47243	3.94304	4.64971	3.34378	25.254	8.87542
26503	NM_012434	SLC17A5	solute carrier family 17 (acidic sugar transporter), member 5	-2.03194	3.93906	3.4607	4.48356	10.7159	20.7099
1104	NM_001269,NR_030725,NR_030726,NM_001048195,NM_001048194,NM_001048199	RCC1	regulator of chromosome condensation 1	4.24827	3.93811	5.11743	3.03056	34.3943	6.9878
4173	NM_182746,NM_005914	MCM4	minichromosome maintenance complex component 4	5.68931	3.93204	5.38133	2.87307	40.9456	6.17439
5347	NM_005030	PLK1	polo-like kinase 1	27.6553	3.93153	6.99819	2.20871	124.988	3.52556
2760	NM_000405,NM_001167607	GM2A	GM2 ganglioside activator	-2.20992	3.92143	3.39093	4.53492	10.1999	21.6348
6890	NM_001292022,NM_000593	TAP1	antigen peptide transporter 1 isoform 2	-2.92522	3.90939	3.21106	4.7596	8.95656	25.7611
51393	NM_016113	TRPV2	transient receptor potential cation channel, subfamily V, member 2	-5.71391	3.90909	2.84905	5.36353	6.75131	40.009
63917	NM_022087	GALNT11	UDP-N-acetyl-alpha-D-galactosamine:polypeptide N-acetylgalactosaminyltransferase 11 (GalNAc-T11)	-2.13107	3.9058	3.39796	4.48954	10.2579	20.8283
1513	NM_000396	CTSK	cathepsin K	2.00981	3.90401	4.43988	3.43282	21.9402	9.54536
221184	NM_152727	CPNE2	copine II	2.21607	3.90002	4.51604	3.36804	23.0659	9.06644
64838	NM_022823	FNDC4	fibronectin type III domain containing 4	-2.56507	3.89894	3.27821	4.63721	9.40556	23.5491
23649	NM_002689	POLA2	polymerase (DNA directed), alpha 2, accessory subunit	2.87252	3.89841	4.73318	3.21087	26.539	7.99961
54951	NM_017845	COMMD8	COMM domain containing 8	-2.39375	3.8875	3.30852	4.5678	9.61084	22.2734
84866	NM_001144038,NM_001144035,NM_001144034,NM_001144037,NM_001144036,NM_032780	TMEM25	transmembrane protein 25	-2.22528	3.87396	3.33969	4.49368	9.8493	20.9169
54814	NM_001163377,NM_017659	QPCTL	glutaminyl-peptide cyclotransferase-like	-2.7391	3.87221	3.21299	4.66669	8.96632	24.0413
4651	NM_012334	MYO10	myosin X	2.32032	3.86564	4.5202	3.30587	23.1019	8.62386
9414	NM_001170630,NM_004817,NM_001170414,NM_001170415,NM_001170416,NM_201629	TJP2	tight junction protein 2	2.44055	3.8629	4.55975	3.27254	23.7019	8.42382
25978	NM_014043,NM_001244644	CHMP2B	charged multivesicular body protein 2B	-2.00683	3.85356	3.38372	4.38864	10.1487	19.4589
11270	NM_001270709,NM_007243,NR_073066,NM_001270708,NR_073065,NM_001270707,NR_073072,NM_001270710	NRM	nurim (nuclear envelope membrane protein)	3.47492	3.85129	4.8532	3.05622	28.8149	7.143
4233	NM_000245,NM_001127500	MET	met proto-oncogene	2.06995	3.85095	4.41134	3.36175	21.4842	9.0159
359845	NM_182705	FAM101B	family with sequence similarity 101, member B	5.21618	3.84749	5.21925	2.83626	36.8703	6.00787
2537	NM_002038,NM_022872,NM_022873	IFI6	interferon, alpha-inducible protein 6	-2.15677	3.84659	3.33191	4.44078	9.78288	20.1657
5982	NM_001278791,NM_181471,NM_001278792,NM_001278793,NM_002914	RFC2	replication factor C (activator 1) 2, 40kDa	3.95531	3.84164	4.95952	2.97573	30.8907	6.70474
3459	NM_000416	IFNGR1	interferon gamma receptor 1	-2.19541	3.84161	3.31602	4.45051	9.66976	20.2962
6943	NM_003206,NM_198392	TCF21	transcription factor 21	4.01996	3.84061	4.97316	2.96598	31.1779	6.65585
54982	NM_017882	CLN6	ceroid-lipofuscinosis, neuronal 6, late infantile, variant	2.2113	3.83998	4.45486	3.30997	22.16	8.65796
63874	NM_022060	ABHD4	abhydrolase domain containing 4	-2.61838	3.83655	3.20454	4.59321	8.91223	22.7
90007	NM_177401	MIDN	midnolin	2.01215	3.8363	4.37368	3.36495	20.9013	9.03168
4957	NM_153439,NM_001242353,NM_001242352,NM_153437,NM_153436,NM_153433,NM_153432,NM_153435,NM_153440,NM_001242354,NM_002540	ODF2	outer dense fiber of sperm tails 2	2.77323	3.83074	4.63655	3.16498	24.9817	7.74494
3156	NM_000859,NM_001130996	HMGCR	3-hydroxy-3-methylglutaryl-CoA reductase	-2.64741	3.82958	3.19115	4.59573	8.81979	22.7359
3728	NM_002230,NM_021991	JUP	junction plakoglobin	-2.42706	3.81882	3.2324	4.51161	9.08886	21.2672
10902	NM_001300961,NM_139199,NM_001300966,NM_001300962,NM_006696,NM_001164326	BRD8	bromodomain-containing protein 8 isoform 7	2.11925	3.81862	4.39864	3.31508	21.3047	8.68398
8871	NM_003898,NM_001178088	SYNJ2	synaptojanin 2	2.21734	3.81527	4.43269	3.28386	21.8227	8.49218
60491	NM_001142356,NM_021824,NM_001136039,NM_001142355	NIF3L1	NIF3 NGG1 interacting factor 3-like 1 (S. cerevisiae)	2.33956	3.81361	4.4757	3.24946	22.5039	8.26278
100505876	NR_037880,NR_037879	CEBPZ-AS1	CEBPZ antisense RNA 1	-2.22093	3.80518	3.27288	4.42405	9.35712	19.9584
5156	NM_006206	PDGFRA	platelet-derived growth factor receptor, alpha polypeptide	2.20884	3.80277	4.41714	3.27385	21.5507	8.43477
92305	NM_138385,NM_001127266	TMEM129	transmembrane protein 129	-2.02705	3.80054	3.32487	4.34426	9.74446	18.8427
8780	NM_003831	RIOK3	RIO kinase 3	-2.19446	3.79266	3.26786	4.40173	9.32355	19.6457
7153	NM_001067	TOP2A	topoisomerase (DNA) II alpha 170kDa	11.7301	3.78726	5.9591	2.40696	60.9127	4.18477
282991	NM_001282436,NM_001282437,NM_173809,NM_001282438,NM_001282439,NM_001001342	BLOC1S2	biogenesis of lysosomal organelles complex-1, subunit 2	-2.54584	3.78725	3.1727	4.52084	8.68359	21.3987
25949	NM_207170,NM_015484	SYF2	SYF2 pre-mRNA-splicing factor	-2.01062	3.78379	3.31336	4.321	9.6404	18.46
7071	NR_103759,NM_005655,NM_001032282,NR_103760	KLF10	Kruppel-like factor 10	2.03672	3.78308	4.33084	3.30459	20.227	8.61623
64859	NM_001031716,NM_001254736,NR_045623,NR_045622	NABP1	nucleic acid binding protein 1	-3.80228	3.77701	2.93451	4.86138	7.2139	27.6068
83641	NM_031453,NM_001282696,NM_001282697,NM_001282695,NM_001282698,NM_001282699,NM_001282700,NM_001282701,NM_001282702,NM_001282703	FAM107B	family with sequence similarity 107, member B	2.31064	3.77591	4.42808	3.21979	21.7483	8.06053
8425	NM_001042544,NM_003573,NM_001042545	LTBP4	latent transforming growth factor beta binding protein 4	2.85797	3.77414	4.6069	3.09191	24.4852	7.31245
84319	NM_001167924,NM_032359	CMSS1	cms1 ribosomal small subunit homolog (yeast)	2.60786	3.77401	4.52825	3.14539	23.2816	7.63977
9133	NM_004701	CCNB2	cyclin B2	12.8137	3.76858	6.03351	2.35389	63.7413	4.00508
79902	NM_001303276,NM_024844	NUP85	nucleoporin 85kDa	2.77156	3.76707	4.57352	3.10282	23.8982	7.36551
5526	NM_006244	PPP2R5B	protein phosphatase 2, regulatory subunit B', beta	-2.17565	3.76038	3.24123	4.36268	9.15531	19.1118
9694	NM_014673	EMC2	ER membrane protein complex subunit 2	-2.48366	3.75479	3.15547	4.46793	8.55754	20.5081
378938	NR_002819	MALAT1	metastasis associated lung adenocarcinoma transcript 1 (non-protein coding)	-2.0773	3.75253	3.26205	4.31676	9.27739	18.4207
1958	NM_001964	EGR1	early growth response 1	3.15004	3.75038	4.66831	3.01294	25.4642	6.88308
7468	NM_007331,NM_133330,NM_133331,NM_133334,NM_133335,NM_001042424	WHSC1	Wolf-Hirschhorn syndrome candidate 1	5.20503	3.74728	5.12163	2.74173	34.5017	5.58024
10973	NM_022091,NM_001284271,NM_006828	ASCC3	activating signal cointegrator 1 complex subunit 3	-2.16101	3.74557	3.23074	4.34244	9.06967	18.8154
4085	NM_002358	MAD2L1	MAD2 mitotic arrest deficient-like 1 (yeast)	9.30457	3.73421	5.67506	2.45712	50.3561	4.36589
57146	NM_001301775,NM_001301774,NM_001301773,NM_001301771,NM_020422,NM_001301769,NR_125971	TMEM159	n/a	-3.01039	3.7307	3.01948	4.60943	7.7022	23.0205
51659	NM_016095	GINS2	GINS complex subunit 2 (Psf2 homolog)	7.62	3.72307	5.46579	2.536	43.348	4.67872
23404	NM_014285,NM_001282708,NM_001282709,NR_104230	EXOSC2	exosome component 2	2.07755	3.7186	4.28326	3.22838	19.5948	8.10699
84929	NM_001145106,NM_032843	FIBCD1	fibrinogen C domain containing 1	2.91277	3.71449	4.5649	3.0225	23.7687	6.93933
28984	NM_014059	RGCC	regulator of cell cycle	-2.10835	3.71308	3.2138	4.28992	8.97077	18.083
55591	NR_038242,NR_038241,NM_017599	VEZT	vezatin, adherens junctions transmembrane protein	-2.46618	3.71247	3.118	4.42028	8.31012	19.8998
29107	NM_013248	NXT1	NTF2-like export factor 1	2.02176	3.71223	4.25461	3.239	19.1731	8.17958
7515	NM_006297	XRCC1	X-ray repair complementing defective repair in Chinese hamster cells 1	2.33586	3.71009	4.37221	3.14825	20.8768	7.65359
23433	NM_012249	RHOQ	ras homolog family member Q	-2.87535	3.70543	3.02107	4.54481	7.71294	21.8128
9843	NM_014799,NM_001130860,NM_138737,NM_001282141	HEPH	hephaestin	-2.62862	3.7034	3.0713	4.46561	8.02126	20.4762
441531	NM_001029891	PGAM4	phosphoglycerate mutase family member 4	-2.00323	3.70126	3.23388	4.2362	9.10356	17.3034
4171	NM_004526,NR_073375	MCM2	minichromosome maintenance complex component 2	6.41006	3.70057	5.27593	2.5956	38.2486	4.90954
667	NM_001144769,NM_015548,NM_001144770,NM_183380,NM_001723	DST	dystonin	-2.33235	3.70043	3.13963	4.36141	8.45285	19.0632
5021	NM_000916	OXTR	oxytocin receptor	-4.11758	3.69935	2.81673	4.85853	6.58321	27.5141
81831	NM_018092,NM_001201477	NETO2	neuropilin (NRP) and tolloid (TLL)-like 2	3.14496	3.69648	4.61428	2.96124	24.6188	6.63273
203259	NM_001184941,NM_001184940,NM_001184943,NM_001184942,NM_001184945,NM_147202	FAM219A	family with sequence similarity 219, member A	-2.2182	3.68858	3.15839	4.30778	8.57495	18.3354
23082	NM_001288728,NM_015062,NM_001288727	PPRC1	peroxisome proliferator-activated receptor gamma, coactivator-related 1	2.11098	3.68833	4.26645	3.18854	19.3104	7.87798
790	NM_004341	CAD	carbamoyl-phosphate synthetase 2, aspartate transcarbamylase, and dihydroorotase	2.4681	3.67935	4.38832	3.08492	21.1393	7.28451
29781	NM_014551,NM_001185011,NM_152299	NCAPH2	non-SMC condensin II complex, subunit H2	4.7821	3.67906	4.97717	2.71952	31.2823	5.46146
83940	NM_001146160,NR_027427,NM_032026	TATDN1	TatD DNase domain containing 1	-2.32279	3.67475	3.11676	4.33262	8.30581	18.6397
5742	NM_001271368,NM_000962,NM_001271166,NM_001271164,NM_001271367,NM_001271165,NM_080591	PTGS1	prostaglandin-endoperoxide synthase 1 (prostaglandin G/H synthase and cyclooxygenase)	6.3936	3.67297	5.2475	2.57088	37.4934	4.81411
26586	NM_001098525,NM_018204,NM_001286687,NM_001286686	CKAP2	cytoskeleton associated protein 2	4.93021	3.67286	4.99976	2.69811	31.7739	5.36851
8828	NM_201266,NM_201267,NM_201264,NM_201279,NM_003872,NM_018534	NRP2	neuropilin 2	2.53285	3.66874	4.39987	3.05911	21.3228	7.16331
11340	NM_181503	EXOSC8	exosome component 8	2.25536	3.66744	4.30074	3.12739	19.8498	7.53363
6949	NM_001135244,NM_001135243,NM_001195141,NM_001135245,NM_000356,NM_001008657	TCOF1	Treacher Collins-Franceschetti syndrome 1	2.68925	3.66051	4.44302	3.01582	21.9775	6.89414
1719	NM_001290354,NR_110936,NM_001290357,NM_000791	DHFR	dihydrofolate reductase isoform 2	3.4655	3.65766	4.66247	2.8694	25.3774	6.15003
2635	NM_018284	GBP3	guanylate binding protein 3	-2.95993	3.65625	2.95633	4.52189	7.29479	21.4061
9894	NM_016111	TELO2	telomere maintenance 2	2.16674	3.65582	4.25589	3.14037	19.1928	7.62768
4193	NM_001145339,NM_001278462,NM_001145340,NM_001145337,NM_002392	MDM2	MDM2 oncogene, E3 ubiquitin protein ligase	-3.0657	3.64403	2.92445	4.54067	7.15808	21.749
283991	NM_182565	UBALD2	UBA-like domain containing 2	2.3512	3.63349	4.30215	3.06876	19.8828	7.21026
256227	NM_001164460,NM_207342	STEAP1B	STEAP family member 1B	2.21746	3.63272	4.25231	3.1034	19.1428	7.36719
285381	NM_001047434,NM_206831	DPH3	diphthamide biosynthesis 3	-2.2657	3.62899	3.08666	4.26662	8.11508	17.7828
30827	NM_001101654,NM_014593	CXXC1	CXXC finger protein 1	2.01417	3.62732	4.16741	3.15722	17.9883	7.69703
4175	NM_005915	MCM6	minichromosome maintenance complex component 6	3.62001	3.61435	4.65958	2.80358	25.3499	5.84127
340371	NM_178564	NRBP2	nuclear receptor binding protein 2	-2.01173	3.60662	3.13748	4.14591	8.43237	16.1918
339448	NM_207356	C1orf174	chromosome 1 open reading frame 174	2.10016	3.60417	4.17895	3.10845	18.1207	7.40818
23780	NM_030882,NM_145637	APOL2	apolipoprotein L, 2	-3.8262	3.59861	2.75856	4.69448	6.26457	24.588
9493	NM_138555,NM_004856,NM_001281301	KIF23	kinesin family member 23	7.05423	3.59338	5.26908	2.45059	38.0468	4.34231
51390	NM_001286588,NM_001286589,NM_001286587,NM_016108	AIG1	androgen-induced 1	-2.31113	3.57899	3.02534	4.23394	7.73726	17.2746
51435	NM_016240,NM_182826	SCARA3	scavenger receptor class A, member 3	11.8414	3.5745	5.77734	2.21158	54.0591	3.53319
55013	NM_017918	CCDC109B	coiled-coil domain containing 109B	2.89472	3.57051	4.41861	2.88519	21.5703	6.22984
1203	NM_006493	CLN5	ceroid-lipofuscinosis, neuronal 5	-2.74481	3.56964	2.91484	4.37154	7.11057	19.2082
404217	NM_206833	CTXN1	cortexin 1	-2.27804	3.56685	3.02206	4.20985	7.71599	16.9805
445	NM_000050,NM_054012	ASS1	argininosuccinate synthase 1	-3.6394	3.56258	2.75058	4.61428	6.22865	23.1368
2305	NM_202003,NM_202002,NM_021953,NM_001243088,NM_001243089	FOXM1	forkhead box M1	15.8454	3.56135	6.07408	2.08809	65.302	3.17085
93663	NM_033515	ARHGAP18	Rho GTPase activating protein 18	-2.00024	3.5606	3.09546	4.09563	8.15445	15.5614
535	NM_001130021,NM_001130020,NM_005177	ATP6V0A1	ATPase, H+ transporting, lysosomal V0 subunit a1	-2.34806	3.55814	2.99529	4.22676	7.53635	17.1862
3679	NM_001144996,NM_002206,NM_001144997	ITGA7	integrin, alpha 7	-3.94788	3.55495	2.69983	4.68091	6.00832	24.3411
2941	NM_001512	GSTA4	glutathione S-transferase alpha 4	-2.72624	3.55301	2.90246	4.34937	7.02856	18.8945
771	NM_001293642,NM_001218,NM_206925	CA12	carbonic anhydrase 12 isoform 3 precursor	-2.19423	3.54951	3.02763	4.16135	7.74266	16.3342
64093	NM_001034852,NM_022137	SMOC1	SPARC related modular calcium binding 1	4.97732	3.53952	4.88172	2.56635	29.3692	4.80013
355	NR_028035,NR_028034,NR_028036,NM_152872,NR_028033,NM_152871,NM_000043	FAS	Fas cell surface death receptor	-2.34013	3.52933	2.96893	4.19551	7.38424	16.7641
56911	NM_001286623,NM_001286622,NM_001286620,NM_001286634,NM_020152,NM_001286624,NM_001286618,NM_001286619,NM_001286617	MAP3K7CL	MAP3K7 C-terminal like	-3.06769	3.5267	2.80963	4.42678	6.5395	19.9989
10038	NM_001042618,NM_005484	PARP2	poly (ADP-ribose) polymerase 2	2.02346	3.52563	4.07051	3.05369	16.8315	7.12867
890	NM_001237	CCNA2	cyclin A2	18.2909	3.51985	6.19345	2.0004	71.72	2.92423
983	NM_033379,NM_001170407,NM_001170406,NM_001786	CDK1	cyclin-dependent kinase 1	8.89821	3.51838	5.43229	2.27878	42.4076	3.74559
83451	NM_001301058,NM_148912,NM_148913,NR_026910,NR_026912,NM_001145364	ABHD11	alpha/beta hydrolase domain-containing protein 11 isoform 9	2.44236	3.51676	4.2194	2.93113	18.6927	6.46573
9768	NR_109934,NM_014736,NM_001029989	KIAA0101	KIAA0101	5.13717	3.51621	4.88956	2.52859	29.5456	4.6564
57018	NM_020307	CCNL1	cyclin L1	-2.13941	3.5148	3.00875	4.10596	7.63957	15.6628
23468	NM_001127322,NM_012117,NM_001127321	CBX5	chromobox homolog 5	2.65504	3.51047	4.28481	2.87607	19.6358	6.18532
7980	NM_001271003,NM_001271004,NM_006528	TFPI2	tissue factor pathway inhibitor 2	5.96844	3.50755	5.02547	2.44812	32.2655	4.33727
4189	NM_012328	DNAJB9	DnaJ (Hsp40) homolog, subfamily B, member 9	-2.0513	3.5061	3.02592	4.06247	7.73888	15.192
3099	NM_000189	HK2	hexokinase 2	-2.70874	3.50471	2.85886	4.29648	6.798	18.1663
4124	NM_002372	MAN2A1	mannosidase, alpha, class 2A, member 1	-3.06225	3.49873	2.78336	4.39796	6.41075	19.5751
3569	NM_000600	IL6	interleukin 6 (interferon, beta 2)	-4.77311	3.49314	2.54312	4.79805	5.3197	26.5141
79932	NM_024874	KIAA0319L	KIAA0319-like	-2.13284	3.49152	2.98763	4.0804	7.48744	15.3757
389558	NM_205855	FAM180A	family with sequence similarity 180, member A	2.62877	3.48704	4.25325	2.85886	19.1557	6.09225
4864	NM_000271	NPC1	Niemann-Pick disease, type C1	2.37874	3.48532	4.16603	2.91583	17.9621	6.38909
10867	NM_006675,NM_001168320	TSPAN9	tetraspanin 9	-2.05119	3.48347	3.00358	4.04004	7.60027	14.9892
115908	NM_001256099,NM_138455	CTHRC1	collagen triple helix repeat containing 1	4.27639	3.48316	4.68566	2.58926	25.7702	4.88671
5984	NM_181573,NM_002916	RFC4	replication factor C (activator 1) 4, 37kDa	3.15119	3.48059	4.40566	2.74976	21.4107	5.62306
57214	NM_001293298,NM_018689,NM_001293304	CEMIP	cell migration-inducing and hyaluronan-binding protein precursor	5.06326	3.47828	4.83983	2.49977	28.5727	4.56108
583	NM_031885	BBS2	Bardet-Biedl syndrome 2	-2.47303	3.4728	2.88055	4.18682	6.92627	16.6739
9212	NM_001284526,NM_004217,NM_001256834	AURKB	aurora kinase B	18.2228	3.46958	6.14626	1.95859	68.8221	2.81849
2534	NM_002037,NM_153047,NM_153048	FYN	FYN oncogene related to SRC, FGR, YES	-2.15076	3.46643	2.95774	4.06259	7.30913	15.1927
1294	NM_000094	COL7A1	collagen, type VII, alpha 1	11.6135	3.46302	5.65749	2.11976	49.659	3.27073
5289	NM_002647	PIK3C3	phosphatidylinositol 3-kinase, catalytic subunit type 3	-2.60614	3.45956	2.83692	4.21884	6.69213	17.0679
51147	NM_001127586,NM_001127584,NM_001127585,NM_001127582,NM_001127583,NM_016162	ING4	inhibitor of growth family, member 4	-2.25117	3.44956	2.91353	4.08421	7.10573	15.4021
10365	NM_016270	KLF2	Kruppel-like factor 2	2.79454	3.44865	4.26873	2.78612	19.3569	5.76286
81792	NM_030955	ADAMTS12	ADAM metallopeptidase with thrombospondin type 1 motif, 12	-3.68643	3.44844	2.63344	4.51567	5.68243	21.3135
230	NM_005165	ALDOC	aldolase C, fructose-bisphosphate	-2.56138	3.44267	2.83042	4.18735	6.65799	16.6758
57727	NM_020967	NCOA5	nuclear receptor coactivator 5	2.21147	3.4387	4.05854	2.91353	16.6239	6.37548
83695	NR_027365,NM_001257097,NM_001257098,NM_001252499,NR_046433,NR_046432,NM_001252500	RHNO1	RAD9-HUS1-RAD1 interacting nuclear orphan 1	3.11112	3.4385	4.35334	2.71591	20.5879	5.44018
2752	NM_001033044,NM_002065,NM_001033056	GLUL	glutamate-ammonia ligase	2.01552	3.43522	3.9778	2.96665	15.7098	6.65668
92154	NM_138383	MTSS1L	metastasis suppressor 1-like	2.18024	3.42972	4.03774	2.91325	16.363	6.37345
4756	NM_001172623,NM_002499,NM_001172624	NEO1	neogenin 1	-2.11431	3.42895	2.93113	4.01132	7.1941	14.6608
79158	NM_024312	GNPTAB	N-acetylglucosamine-1-phosphate transferase, alpha and beta subunits	-2.42586	3.42665	2.84652	4.12502	6.73717	15.9418
9319	NM_004237,NM_001166260	TRIP13	thyroid hormone receptor interactor 13	7.05959	3.4235	5.11221	2.29262	34.2657	3.7927
79140	NM_024296,NM_001301011	CCDC28B	coiled-coil domain-containing protein 28B isoform 1	-2.11467	3.42332	2.92546	4.00589	7.16431	14.5899
55038	NM_017955,NM_145701	CDCA4	cell division cycle associated 4	3.93623	3.42306	4.55131	2.5745	23.5762	4.82221
978	NM_001785	CDA	cytidine deaminase	-2.66339	3.41858	2.78421	4.19748	6.41934	16.7834
79837	NM_001146259,NM_001146258,NM_024779,NM_001146260	PIP4K2C	phosphatidylinositol-5-phosphate 4-kinase, type II, gamma	-2.26479	3.41218	2.87307	4.05245	6.87874	15.0797
134510	NM_145049	UBLCP1	ubiquitin-like domain containing CTD phosphatase 1	-2.07105	3.40514	2.92022	3.97059	7.13455	14.2644
25945	NM_001243286,NM_015480,NM_001243288	PVRL3	poliovirus receptor-related 3	2.6827	3.39823	4.18383	2.76014	18.1762	5.65947
7286	NM_001126337,NM_001301317,NM_020127	TUFT1	tuftelin isoform 3	-2.2409	3.39525	2.86274	4.02682	6.81751	14.8185
116840	NM_053051,NM_001037144	CNTROB	centrobin, centrosomal BRCA2 interacting protein	2.53428	3.39198	4.12846	2.78688	17.4679	5.76947
122769	NM_203467,NR_037792,NR_037793,NM_152329	LRR1	leucine rich repeat protein 1	2.11031	3.38626	3.96757	2.89011	15.5744	6.26519
23594	NM_014321,NR_037620	ORC6	origin recognition complex, subunit 6	4.60194	3.38554	4.66123	2.45898	25.3552	4.37098
27072	NM_014396,NM_080631	VPS41	vacuolar protein sorting 41 homolog (S. cerevisiae)	-2.13293	3.38265	2.88008	3.97291	6.92436	14.292
3054	NM_005334	HCFC1	host cell factor C1 (VP16-accessory protein)	2.49364	3.3773	4.10015	2.78189	17.137	5.74875
56180	NM_019556	MOSPD1	motile sperm domain containing 1	-2.62253	3.37638	2.75178	4.14274	6.23635	16.1524
10745	NM_006608	PHTF1	putative homeodomain transcription factor 1	-2.03933	3.37259	2.89749	3.92558	7.00328	13.8198
4598	NM_001114185,NM_001301182,NM_000431	MVK	mevalonate kinase isoform b	-2.06651	3.3686	2.88545	3.93265	6.94636	13.8911
10664	NM_001191022,NM_006565	CTCF	CCCTC-binding factor (zinc finger protein)	2.14769	3.36454	3.96081	2.85803	15.5225	6.09033
11259	NM_001042459,NM_001282794,NM_001282793,NM_014890,NM_182909	FILIP1L	filamin A interacting protein 1-like	-7.50892	3.36071	2.20758	5.11619	4.0424	33.3491
9833	NM_001256688,NM_001256689,NM_014791,NM_001256693,NM_001256692,NM_001256691,NM_001256690,NM_001256685,NM_001256687,NR_046337	MELK	maternal embryonic leucine zipper kinase	6.12976	3.3579	4.91154	2.29571	29.8469	3.79909
473	NM_001042682,NM_001042681,NM_012102	RERE	arginine-glutamic acid dipeptide (RE) repeats	2.10385	3.35554	3.93468	2.86164	15.2064	6.10757
109	NM_004036	ADCY3	adenylate cyclase 3	2.38988	3.34931	4.03623	2.77929	16.3264	5.74245
8420	NR_036473,NR_002909	SNHG3	small nucleolar RNA host gene 3 (non-protein coding)	2.46504	3.34914	4.06259	2.76098	16.6803	5.66507
134429	NM_139164	STARD4	StAR-related lipid transfer (START) domain containing 4	-4.7179	3.34274	2.40601	4.64416	4.77768	23.6594
1033	NM_005192,NM_001130851	CDKN3	cyclin-dependent kinase inhibitor 3	6.15043	3.342	4.90004	2.27935	29.7269	3.74658
57122	NM_020401	NUP107	nucleoporin 107kDa	2.11563	3.3416	3.92558	2.8445	15.1025	6.03528
50509	NM_015719	COL5A3	collagen, type V, alpha 3	4.47846	3.33805	4.59038	2.42738	24.25	4.26707
55148	NM_175748,NR_038150	UBR7	ubiquitin protein ligase E3 component n-recognin 7 (putative)	2.44195	3.33603	4.04164	2.75361	16.4031	5.63746
27077	NM_001243475,NM_015681,NM_001243473	B9D1	B9 protein domain 1	-2.29848	3.33589	2.78914	3.98982	6.43932	14.4364
1906	NM_001168319,NM_001955	EDN1	endothelin 1	-6.13671	3.33433	2.27324	4.89071	4.2844	28.1979
2990	NM_001293104,NM_000181,NM_001284290,NM_001293105,NR_120531	GUSB	n/a	2.28782	3.33222	3.98226	2.78829	15.7426	5.77679
8934	NM_003929,NM_001135662,NM_001135663,NM_001135664	RAB7L1	RAB7, member RAS oncogene family-like 1	-2.21961	3.32851	2.80268	3.95299	6.49911	14.089
80179	NM_001163735,NM_001033580,NM_025109	MYO19	myosin XIX	2.25701	3.32679	3.96542	2.79101	15.5674	5.78267
83596	NM_001282519,NM_001040668,NM_001282517,NM_001282516,NM_001282520,NM_001282521,NM_138639,NR_104203,NR_104202,NR_104201,NR_104200,NR_104205,NR_104204	BCL2L12	BCL2-like 12 (proline rich)	3.17798	3.3235	4.26062	2.59251	19.2694	4.89625
5176	NM_002615	SERPINF1	serpin peptidase inhibitor, clade F (alpha-2 antiplasmin, pigment epithelium derived factor), member 1	5.41813	3.31975	4.75534	2.31755	26.9361	3.87372
27250	NM_014456,NM_145341,NM_001199492	PDCD4	programmed cell death 4 (neoplastic transformation inhibitor)	-2.04207	3.31771	2.84242	3.87246	6.72446	13.2714
291	NM_001151	SLC25A4	solute carrier family 25 (mitochondrial carrier; adenine nucleotide translocator), member 4	-2.14734	3.31648	2.81071	3.91326	6.54446	13.681
7291	NM_000474	TWIST1	twist family bHLH transcription factor 1	2.31556	3.31636	3.97689	2.76553	15.7029	5.69686
3149	NM_001301229,NM_001301228,NM_005342,NM_001301231	HMGB3	high mobility group protein B3 isoform b	3.7899	3.31512	4.4127	2.49054	21.4873	4.51888
79974	NM_024913,NM_001105533	CPED1	cadherin-like and PC-esterase domain containing 1	-3.57712	3.31379	2.51957	4.35837	5.23041	19.0196
130497	NM_145260	OSR1	odd-skipped related transciption factor 1	-3.16149	3.30952	2.58178	4.24239	5.47445	17.4017
6941	NM_007109,NM_001077511	TCF19	transcription factor 19	5.62089	3.30353	4.77588	2.28508	27.3526	3.76412
389792	NM_203434	IER5L	immediate early response 5-like	3.64852	3.30339	4.36645	2.49914	20.8115	4.55493
8915	NM_003921	BCL10	B-cell CLL/lymphoma 10	-2.13358	3.30164	2.79995	3.89322	6.4886	13.4622
9653	NM_001134492,NM_012262	HS2ST1	heparan sulfate 2-O-sulfotransferase 1	-2.15871	3.29583	2.78716	3.89733	6.42403	13.4989
4001	NM_005573,NM_001198557	LMNB1	lamin B1	15.0639	3.29521	5.78879	1.87577	54.4948	2.60858
65982	NM_001145542,NM_023926,NR_027135,NM_001145544,NM_001145543	ZSCAN18	zinc finger and SCAN domain containing 18	-2.64596	3.29415	2.6662	4.06999	5.84585	15.2533
80328	NM_025217	ULBP2	UL16 binding protein 2	-2.68356	3.29119	2.65527	4.07942	5.78275	15.3613
143888	NM_153705	KDELC2	KDEL (Lys-Asp-Glu-Leu) containing 2	4.00123	3.29067	4.43955	2.4391	21.9341	4.31016
113130	NM_080668	CDCA5	cell division cycle associated 5	8.75169	3.27757	5.19672	2.06716	36.3404	3.11127
4351	NM_002435,NM_001289155,NM_001289156,NM_001289157	MPI	mannose phosphate isomerase	-2.41427	3.27417	2.69953	3.97112	6.00512	14.2667
90379	NM_138353	DCAF15	DDB1 and CUL4 associated factor 15	3.58951	3.27403	4.32324	2.47945	20.1318	4.46046
3157	NM_002130,NM_001098272	HMGCS1	3-hydroxy-3-methylglutaryl-CoA synthase 1 (soluble)	-5.70728	3.27372	2.25013	4.76293	4.18222	25.7873
126133	NM_153329,NM_001145396	ALDH16A1	aldehyde dehydrogenase 16 family, member A1	2.28602	3.27357	3.92388	2.73104	15.0793	5.52318
6583	NM_003059	SLC22A4	solute carrier family 22 (organic cation/zwitterion transporter), member 4	-3.00901	3.27072	2.57123	4.16052	5.42869	16.3111
9518	NM_004864	GDF15	growth differentiation factor 15	-2.17175	3.26969	2.75778	3.87663	6.2602	13.3255
4199	NM_002395	ME1	malic enzyme 1, NADP(+)-dependent, cytosolic	-3.39859	3.26752	2.50212	4.26705	5.15276	17.7955
3833	NM_002263	KIFC1	kinesin family member C1	16.3559	3.26694	5.8547	1.82296	57.2911	2.49042
50628	NM_015721	GEMIN4	gem (nuclear organelle) associated protein 4	2.02392	3.26667	3.8146	2.79745	14.0838	5.81495
55771	NM_018304	PRR11	proline rich 11	7.73656	3.2648	5.05873	2.10704	33.0485	3.22614
79801	NM_024745	SHCBP1	SHC SH2-domain binding protein 1	8.53168	3.2618	5.15623	2.0634	35.2112	3.10221
4092	NM_001190823,NM_001190822,NM_001190821,NM_005904	SMAD7	SMAD family member 7	2.07312	3.25946	3.82751	2.77571	14.1688	5.72705
10809	NM_006645	STARD10	StAR-related lipid transfer (START) domain containing 10	-2.26573	3.25899	2.72197	3.90195	6.10716	13.5536
9236	NM_020739,NM_001204451,NM_004748,NM_001204450	CCPG1	cell cycle progression 1	-3.92539	3.25884	2.41844	4.39127	4.82663	19.4764
5673	NM_002781,NM_001130014	PSG5	pregnancy specific beta-1-glycoprotein 5	2.06649	3.25545	3.82088	2.7737	14.1306	5.7222
249	NM_001177520,NM_000478,NM_001127501	ALPL	alkaline phosphatase, liver/bone/kidney	-2.37437	3.2502	2.68574	3.93329	5.94332	13.8977
8243	NM_001281463,NM_006306	SMC1A	structural maintenance of chromosomes 1A	2.66398	3.248	4.0308	2.61722	16.2816	4.99244
219348	NM_001012973	PLAC9	placenta-specific 9	3.23472	3.24488	4.20038	2.50674	18.3972	4.58928
51129	NM_139314,NM_001039667,NR_104213	ANGPTL4	angiopoietin-like 4	-7.74054	3.24453	2.08836	5.04079	3.64144	31.7572
84722	NM_001005290,NM_032636,NM_001032291	PSRC1	proline/serine-rich coiled-coil 1	8.05794	3.24275	5.08027	2.06986	33.4709	3.1184
25789	NM_012109	TMEM59L	transmembrane protein 59-like	-2.64003	3.23901	2.61357	4.01412	5.61177	14.6798
3084	NM_013957,NM_013956,NM_013959,NM_013958,NM_013964,NM_001159999,NM_001159995,NM_001160008,NM_004495,NM_013960,NM_001160007,NM_013962,NM_001160005,NM_001160002,NM_001160004,NM_001159996,NM_001160001	NRG1	neuregulin 1	-3.00026	3.23625	2.53934	4.12442	5.30062	15.935
113655	NR_130120,NM_138431	MFSD3	major facilitator superfamily domain containing 3	-2.93036	3.23599	2.55208	4.10316	5.3516	15.643
50486	NM_015714	G0S2	G0/G1switch 2	2.85893	3.23511	4.0804	2.56493	16.9312	4.79279
11182	NM_001145099,NM_017585	SLC2A6	solute carrier family 2 (facilitated glucose transporter), member 6	-4.30612	3.23495	2.34888	4.45527	4.57216	20.3354
23175	NM_001261427,NM_145693,NM_001261428,NM_001261429	LPIN1	lipin 1	-2.90923	3.22623	2.5466	4.08724	5.32857	15.4462
1633	NM_000788	DCK	deoxycytidine kinase	2.44751	3.22568	3.93532	2.644	15.2082	5.10123
10432	NM_006328,NM_001198836,NM_001198837	RBM14	RNA binding motif protein 14	2.47759	3.22149	3.94177	2.63283	15.2692	5.05744
6016	NM_001256820,NM_001256821,NM_006912	RIT1	Ras-like without CAAX 1	-2.15153	3.22073	2.71513	3.82049	6.08747	12.7767
10051	NM_001002800,NM_005496,NM_001288753	SMC4	structural maintenance of chromosomes 4	6.6902	3.22023	4.87096	2.12891	29.1801	3.28589
28962	NM_014028	OSTM1	osteopetrosis associated transmembrane protein 1	-2.70132	3.21775	2.5798	4.01346	5.46577	14.668
5069	NM_002581	PAPPA	pregnancy-associated plasma protein A, pappalysin 1	-9.91972	3.21369	1.95972	5.27002	3.24418	37.4966
55135	NM_018081,NM_001143992,NM_001143991,NM_001143990	WRAP53	WD repeat containing, antisense to TP53	2.36381	3.2135	3.89343	2.65231	14.7525	5.14275
10615	NM_006461	SPAG5	sperm associated antigen 5	12.1084	3.20505	5.47438	1.87644	43.6216	2.60946
124936	NM_144611,NM_001254755,NM_001254756	CYB5D2	cytochrome b5 domain containing 2	-3.33194	3.20489	2.45222	4.18858	4.96677	16.689
55165	NM_001127182,NM_018131	CEP55	centrosomal protein 55kDa	9.62612	3.20103	5.2272	1.96024	37.0704	2.82135
23580	NM_012121	CDC42EP4	CDC42 effector protein (Rho GTPase binding) 4	2.37378	3.20062	3.88439	2.63721	14.6804	5.07592
2919	NR_046035,NM_001511	CXCL1	chemokine (C-X-C motif) ligand 1 (melanoma growth stimulating activity, alpha)	-4.80591	3.20041	2.26244	4.52725	4.22675	21.4927
50808	NM_001199855,NM_001199856,NM_016282,NM_001199853,NM_001199852	AK3	adenylate kinase 3	-2.36478	3.20015	2.63897	3.88067	5.71205	13.3386
55714	NM_001080477	TENM3	teneurin transmembrane protein 3	2.05906	3.19961	3.76274	2.72075	13.5417	5.47085
1848	NM_022652,NM_001946	DUSP6	dual specificity phosphatase 6	-2.97055	3.19776	2.50743	4.07816	5.16874	15.3491
7025	NM_005654	NR2F1	nuclear receptor subfamily 2, group F, member 1	3.20452	3.19545	4.14408	2.46397	17.6658	4.39671
3978	NM_001289064,NR_110296,NM_000234,NM_001289063	LIG1	ligase I, DNA, ATP-dependent	4.28387	3.19468	4.4121	2.31318	21.4855	3.85752
79007	NM_001042610,NM_024043,NM_001288708,NM_001288709	DBNDD1	dysbindin (dystrobrevin binding protein 1) domain containing 1	-2.82269	3.19373	2.53174	4.02881	5.27577	14.845
7465	NM_003390,NM_001143976	WEE1	WEE1 G2 checkpoint kinase	2.65202	3.19357	3.97369	2.5666	15.6405	4.80056
387103	NM_001286524,NM_001286525,NR_104462,NM_001012507	CENPW	centromere protein W	5.13427	3.19256	4.58376	2.2236	24.0995	3.56987
10957	NM_006813	PNRC1	proline-rich nuclear receptor coactivator 1	-3.31361	3.19239	2.44309	4.1715	4.92119	16.4879
22924	NM_012326,NM_001303050	MAPRE3	microtubule-associated protein, RP/EB family, member 3	-3.35384	3.19195	2.43625	4.18206	4.89183	16.5973
3930	NM_194442,NM_002296	LBR	lamin B receptor	3.10864	3.18205	4.10369	2.4674	17.1736	4.41229
54602	NM_019080,NM_001161407	NDFIP2	Nedd4 family interacting protein 2	-2.09069	3.16968	2.68202	3.746	5.92479	12.0892
256281	NM_177533	NUDT14	nudix (nucleoside diphosphate linked moiety X)-type motif 14	-2.70586	3.16472	2.52711	3.9632	5.25268	14.1598
80221	NM_025149,NM_001288969,NM_001288971,NM_001288970,NM_001288972,NM_001288968,NR_110232	ACSF2	acyl-CoA synthetase family member 2	-3.12302	3.15511	2.43883	4.08177	4.89663	15.3792
100128252	NR_036521,NR_036522	ZNF667-AS1	ZNF667 antisense RNA 1 (head to head)	-2.1711	3.15402	2.644	3.76242	5.74376	12.2639
55143	NM_001256875,NM_018101	CDCA8	cell division cycle associated 8	20.6213	3.14526	6.01164	1.64558	62.7746	2.11248
3383	NM_000201	ICAM1	intercellular adhesion molecule 1	-9.61109	3.1412	1.90766	5.17236	3.08119	34.7831
79447	NM_024516	PAGR1	PAXIP1 associated glutamate-rich protein 1	2.54024	3.13592	3.8797	2.53473	14.6365	4.67561
2118	NM_001261439,NM_001261438,NM_001986,NM_001261437,NM_001079675	ETV4	ets variant 4	3.27181	3.13503	4.10458	2.3945	17.202	4.13881
10036	NM_005483	CHAF1A	chromatin assembly factor 1, subunit A (p150)	4.30837	3.13392	4.35985	2.25271	20.6985	3.66837
124222	NM_001284513,NM_001284512,NM_001284511,NM_152341	PAQR4	progestin and adipoQ receptor family member IV	3.70044	3.12758	4.21075	2.32305	18.5646	3.8864
10785	NM_018669,NR_048535,NM_001260476,NM_001260477,NM_001260474,NM_001260475,NM_033661	WDR4	WD repeat domain 4	2.26958	3.12623	3.77285	2.59043	13.6462	4.89232
5424	NR_046402,NM_001256849,NM_002691	POLD1	polymerase (DNA directed), delta 1, catalytic subunit	3.99345	3.12466	4.27923	2.2816	19.5084	3.751
317762	NM_001144995	CCDC85C	coiled-coil domain containing 85C	2.25809	3.12378	3.76611	2.59101	13.5701	4.89281
54930	NM_017815,NM_001166269,NM_001166270	HAUS4	HAUS augmin-like complex, subunit 4	2.78012	3.12327	3.94675	2.47161	15.3532	4.42611
10052	NM_001080383,NM_005497	GJC1	gap junction protein, gamma 1, 45kDa	2.06348	3.1193	3.68531	2.64023	12.7504	5.0885
9079	NM_001130834,NM_001290	LDB2	LIM domain binding 2	2.13025	3.11781	3.71069	2.61967	13.0338	5.00577
80856	NM_030650	KIAA1715	KIAA1715	-2.19918	3.11692	2.59986	3.73682	5.5601	11.9864
415116	NM_001001852	PIM3	pim-3 oncogene	2.50979	3.1148	3.84852	2.52096	14.3712	4.63633
4605	NM_001278610,NM_002466	MYBL2	v-myb avian myeloblastosis viral oncogene homolog-like 2	13.0331	3.11392	5.47512	1.77101	43.6311	2.37933
64801	NM_022786	ARV1	ARV1 homolog (S. cerevisiae)	-2.31385	3.11178	2.56493	3.77522	5.40914	12.3669
55766	NM_177925,NR_027716	H2AFJ	H2A histone family, member J	-2.21479	3.10897	2.58786	3.73503	5.50107	11.9623
29980	NM_017613	DONSON	downstream neighbor of SON	2.82775	3.10819	3.94718	2.44753	15.3553	4.33555
1027	NM_004064	CDKN1B	cyclin-dependent kinase inhibitor 1B (p27, Kip1)	2.66005	3.09683	3.88196	2.4705	14.6612	4.42186
55572	NR_037648,NR_037647,NM_017547	FOXRED1	FAD-dependent oxidoreductase domain containing 1	2.31127	3.0956	3.75838	2.5497	13.5107	4.73616
55215	NM_001113378,NM_018193	FANCI	Fanconi anemia, complementation group I	3.90719	3.09423	4.22971	2.26358	18.8052	3.70625
2110	NM_001281738,NM_004453,NM_001281737	ETFDH	electron-transferring-flavoprotein dehydrogenase	-2.3575	3.08736	2.5301	3.76735	5.26976	12.3044
59274	NM_022566	MESDC1	mesoderm development candidate 1	2.1676	3.08324	3.69138	2.57529	12.8277	4.82756
55839	NM_001270473,NM_001100624,NM_018455,NM_001100625,NM_001270474	CENPN	centromere protein N	5.08225	3.08307	4.47132	2.12585	22.4169	3.282
126382	NM_176880,NM_001300945	NR2C2AP	nuclear receptor 2C2-associated protein isoform 1	2.69747	3.0799	3.87779	2.44619	14.6141	4.3336
1301	NM_080629,NM_001854,NM_080630,NM_001190709	COL11A1	collagen, type XI, alpha 1	-3.78437	3.07974	2.26587	4.18593	4.24744	16.6478
81624	NM_001258370,NM_001258367,NM_001258366,NM_001258369,NM_001258368,NM_030932,NM_001042517	DIAPH3	diaphanous-related formin 3	2.79555	3.07215	3.90195	2.41882	14.838	4.22688
5210	NM_004567	PFKFB4	6-phosphofructo-2-kinase/fructose-2,6-biphosphatase 4	-2.49654	3.07192	2.48204	3.80197	5.07256	12.5974
1869	NM_005225	E2F1	E2F transcription factor 1	4.53524	3.07088	4.34937	2.16819	20.5422	3.40578
54892	NM_001281932,NM_001281933,NM_017760,NR_104054	NCAPG2	non-SMC condensin II complex, subunit G2	4.95422	3.06547	4.42993	2.12127	21.7728	3.2734
10847	NM_006662	SRCAP	Snf2-related CREBBP activator protein	2.00407	3.0633	3.60554	2.60261	11.9413	4.9374
93129	NM_152288	ORAI3	ORAI calcium release-activated calcium modulator 3	-3.45654	3.06095	2.29435	4.08368	4.38238	15.3936
79019	NM_024053,NM_001002876,NM_001110215	CENPM	centromere protein M	9.02185	3.05355	5.0279	1.85448	32.3302	2.56456
147166	NM_001037330	TRIM16L	tripartite motif containing 16-like	-2.46246	3.05245	2.47085	3.77095	5.04203	12.3313
23327	NM_001144967,NM_001144966,NM_001144965,NM_001144964,NM_001144970,NM_001144971,NM_001144969,NM_001144968,NM_001243960,NM_015277	NEDD4L	neural precursor cell expressed, developmentally down-regulated 4-like, E3 ubiquitin protein ligase	-2.65147	3.05221	2.42881	3.83561	4.87027	12.9121
4121	NM_005907	MAN1A1	mannosidase, alpha, class 1A, member 1	-2.69074	3.04655	2.4151	3.8431	4.81766	12.9893
56271	NM_001080425,NM_001127688	BEX4	brain expressed, X-linked 4	-2.10325	3.04585	2.55639	3.62902	5.37079	11.0846
9394	NM_004807	HS6ST1	heparan sulfate 6-O-sulfotransferase 1	2.32856	3.04454	3.71471	2.49527	13.0496	4.539
7410	NM_003371,NM_001134398	VAV2	vav 2 guanine nucleotide exchange factor	2.0019	3.04318	3.58478	2.58341	11.7792	4.86421
55159	NM_018124	RFWD3	ring finger and WD repeat domain 3	4.25423	3.04041	4.25925	2.17035	19.2589	3.41024
10346	NM_006074,NM_001199573	TRIM22	tripartite motif containing 22	-5.8284	3.04003	2.02369	4.56679	3.43103	22.2419
55664	NM_017913	CDC37L1	cell division cycle 37-like 1	-2.11782	3.03616	2.54274	3.62532	5.31865	11.0471
51203	NM_001243143,NM_001243142,NM_001243144,NM_016359,NM_018454,NM_001301136	NUSAP1	nucleolar and spindle-associated protein 1 isoform 7	12.4617	3.0318	5.3557	1.71627	40.3557	2.25538
3017	NM_138720,NM_021063	HIST1H2BD	histone cluster 1, H2bd	-6.57397	3.02872	1.96101	4.67777	3.24718	24.2894
348995	NM_198887,NR_104456	NUP43	nucleoporin 43kDa	2.21941	3.02839	3.6576	2.50743	12.4771	4.59259
55157	NM_018122	DARS2	aspartyl-tRNA synthetase 2, mitochondrial	2.59262	3.0268	3.79104	2.41662	13.838	4.22214
5743	NM_000963	PTGS2	prostaglandin-endoperoxide synthase 2 (prostaglandin G/H synthase and cyclooxygenase)	2.38903	3.02491	3.71767	2.46124	13.0994	4.38039
780	NM_001954,NM_001297654,NM_001202521,NM_001202522,NM_001202523,NM_001297652,NM_001297653,NM_013994,NM_013993	DDR1	epithelial discoidin domain-containing receptor 1 isoform 1 precursor	-2.2199	3.02366	2.50265	3.65314	5.15488	11.2697
55055	NM_001287822,NM_001287823,NM_001287821,NM_017975	ZWILCH	zwilch kinetochore protein	3.06443	3.02344	3.9373	2.32169	15.219	3.88346
64112	NM_022151	MOAP1	modulator of apoptosis 1	-2.7521	3.02294	2.37963	3.84016	4.69158	12.952
84679	NM_001257291,NM_032591	SLC9A7	solute carrier family 9, subfamily A (NHE7, cation proton antiporter 7), member 7	-2.54651	3.01928	2.41939	3.76792	4.83098	12.3064
51131	NM_001040444,NM_001040443	PHF11	PHD finger protein 11	-2.24103	2.99636	2.4703	3.63446	5.03952	11.1236
113791	NM_001135911,NM_052880	PIK3IP1	phosphoinositide-3-kinase interacting protein 1	-5.87401	2.99386	1.97773	4.53208	3.29785	21.5832
64208	NM_022361,NR_024539	POPDC3	popeye domain containing 3	-2.67154	2.98489	2.35906	3.77673	4.60657	12.3759
148398	NM_152486	SAMD11	sterile alpha motif domain containing 11	2.29474	2.9838	3.64253	2.44419	12.3181	4.32827
26580	NM_001122955,NR_037949,NM_032667,NM_001130702,NR_037948	BSCL2	Berardinelli-Seip congenital lipodystrophy 2 (seipin)	-3.39038	2.98309	2.22966	3.99111	4.11149	14.4501
54583	NM_022051	EGLN1	egl-9 family hypoxia-inducible factor 1	-2.34397	2.98176	2.42994	3.65889	4.87279	11.3022
55723	NM_018154	ASF1B	anti-silencing function 1B histone chaperone	7.76002	2.97969	4.80416	1.8481	27.8186	2.547
55504	NM_148957,NM_001204458,NM_001204459,NM_018647	TNFRSF19	tumor necrosis factor receptor superfamily, member 19	2.26934	2.97947	3.62868	2.4464	12.1645	4.33401
55706	NR_033142,NM_001168551,NM_018087	NDC1	NDC1 transmembrane nucleoporin	3.53366	2.97632	4.02308	2.20191	16.1888	3.50858
3619	NM_001040694,NM_020238	INCENP	inner centromere protein antigens 135/155kDa	5.70965	2.97131	4.48284	1.96944	22.6536	2.84926
100129250	NR_102377,NR_102376,NR_033992,NR_033991	TOPORS-AS1	TOPORS antisense RNA 1	-2.40579	2.97079	2.40428	3.67079	4.77122	11.397
11247	NM_007224	NXPH4	neurexophilin 4	-2.83396	2.96752	2.30976	3.81258	4.44712	12.708
10982	NM_001143827,NM_001143826,NM_014268,NM_001256420,NR_046177	MAPRE2	microtubule-associated protein, RP/EB family, member 2	-2.11479	2.96649	2.47502	3.55554	5.05242	10.463
10247	NM_005836	HRSP12	heat-responsive protein 12	-3.01569	2.96574	2.27453	3.86702	4.28974	13.2063
10135	NM_005746	NAMPT	nicotinamide phosphoribosyltransferase	-2.88551	2.96572	2.29824	3.82706	4.39581	12.8509
2669	NM_005261,NM_181702	GEM	GTP binding protein overexpressed in skeletal muscle	4.52417	2.95866	4.24148	2.06383	19.0082	3.10393
91612	NM_001204063,NM_145165,NM_001204064	CHURC1	churchill domain containing 1	-2.28682	2.95412	2.4171	3.61044	4.82248	10.9114
9497	NM_003615,NM_001258379,NM_001258380	SLC4A7	solute carrier family 4, sodium bicarbonate cotransporter, member 7	-2.14886	2.94553	2.44498	3.54855	4.92757	10.3981
7769	NM_001032372,NM_001146220,NM_001032373,NM_001032374,NM_015919	ZNF226	zinc finger protein 226	-3.65583	2.94536	2.15513	4.02533	3.86901	14.7951
64420	NM_001282640,NM_001282643,NM_022486	SUSD1	sushi domain containing 1	-2.13297	2.94398	2.44783	3.54069	4.93939	10.3351
116372	NM_001077427,NM_144586	LYPD1	LY6/PLAUR domain containing 1	3.2323	2.94293	3.90848	2.21591	14.9279	3.54786
64946	NM_022909	CENPH	centromere protein H	4.56948	2.93677	4.23063	2.0386	18.8215	3.03501
571	NM_206866,NR_027655,NM_001186	BACH1	BTB and CNC homology 1, basic leucine zipper transcription factor 1	-2.21811	2.92737	2.40857	3.5579	4.7907	10.4803
51162	NM_016215,NM_201446,NR_046367,NR_045110,NR_045111	EGFL7	EGF-like-domain, multiple 7	-5.04173	2.92319	1.98056	4.31447	3.30954	18.3865
51236	NM_016458	FAM203A	family with sequence similarity 203, member A	2.00556	2.9196	3.46444	2.46044	10.7472	4.37779
10559	NM_006416,NM_001168398	SLC35A1	solute carrier family 35 (CMP-sialic acid transporter), member A1	-2.06688	2.91939	2.44227	3.48972	4.9168	10.0041
7443	NM_003384	VRK1	vaccinia related kinase 1	2.5559	2.91366	3.66817	2.31434	12.5807	3.86435
9910	NM_001243765,NM_001243764,NM_001035230,NM_001243763,NM_014857	RABGAP1L	RAB GTPase activating protein 1-like	-2.71195	2.91341	2.28132	3.72064	4.33743	11.7968
10112	NM_005733	KIF20A	kinesin family member 20A	25.8645	2.90233	6.07865	1.38575	65.4636	1.60367
55186	NM_001104647,NM_018155	SLC25A36	solute carrier family 25 (pyrimidine nucleotide carrier ), member 36	-2.26418	2.89859	2.36844	3.54742	4.64404	10.3921
79966	NM_001037582,NM_024906	SCD5	stearoyl-CoA desaturase 5	-2.39901	2.89766	2.3344	3.59683	4.5251	10.7979
93081	NM_001286775,NM_001286776,NR_104590,NM_138779	TEX30	testis expressed 30	2.38141	2.89711	3.58986	2.33804	11.8238	3.94861
55536	NM_001127371,NM_001127370,NM_018719	CDCA7L	cell division cycle associated 7-like	2.05075	2.89424	3.45832	2.42217	10.7001	4.24216
2013	NM_001424	EMP2	epithelial membrane protein 2	5.25997	2.89357	4.32911	1.93406	20.2036	2.75505
79980	NM_001145317,NM_024918,NM_001145318,NM_001145316,NM_001145315	DSN1	DSN1, MIS12 kinetochore complex component	2.37184	2.88899	3.57841	2.3324	11.7334	3.92817
5634	NM_002765,NM_001039091	PRPS2	phosphoribosyl pyrophosphate synthetase 2	2.14144	2.88835	3.48941	2.39083	10.9591	4.12762
79172	NM_001199803,NM_024322	CENPO	centromere protein O	4.47129	2.88598	4.16191	2.00122	17.9165	2.926
3755	NM_002237	KCNG1	potassium voltage-gated channel, subfamily G, member 1	4.93001	2.88329	4.25525	1.95366	19.1835	2.80519
5664	NM_012486,NM_000447	PSEN2	presenilin 2 (Alzheimer disease 4)	-2.0985	2.87884	2.39339	3.46275	4.73968	9.78572
7398	NM_001017415,NM_001017416,NM_003368	USP1	ubiquitin specific peptidase 1	2.70368	2.87608	3.68168	2.24676	12.7076	3.65037
9603	NM_004289	NFE2L3	nuclear factor, erythroid 2-like 3	-4.68836	2.87383	1.96784	4.19693	3.26526	16.7764
60401	NM_001199687,NM_021783,NM_001242310	EDA2R	ectodysplasin A2 receptor	-2.36796	2.87184	2.31657	3.56021	4.46479	10.4934
26470	NM_001114099,NM_012410,NM_001243332,NM_001243333,NM_001114100,NM_201575	SEZ6L2	seizure related 6 homolog (mouse)-like 2	-2.16371	2.86694	2.36375	3.47725	4.6272	9.90305
835	NM_032983,NM_032982,NM_001224	CASP2	caspase 2, apoptosis-related cysteine peptidase	2.82904	2.86138	3.70823	2.20792	13.0253	3.52429
10276	NM_001047160,NR_073040,NM_005863	NET1	neuroepithelial cell transforming 1	2.4976	2.85183	3.58754	2.26699	11.8001	3.71329
55355	NM_001282962,NM_001282963,NM_018410	HJURP	Holliday junction recognition protein	10.6215	2.84794	5.02349	1.61457	32.2514	2.04863
9581	NM_001171617,NM_001171613,NM_001042386,NM_001171603,NM_001042385,NM_001171606,NM_006036	PREPL	prolyl endopeptidase-like	-2.21545	2.84726	2.3307	3.4783	4.51338	9.90855
54414	NM_170601,NM_001199922	SIAE	sialic acid acetylesterase	-2.93692	2.84404	2.17115	3.72546	3.93172	11.8496
2281	NM_004116,NM_054033	FKBP1B	FK506 binding protein 1B, 12.6 kDa	-2.04938	2.84248	2.37162	3.40681	4.66099	9.37537
2804	NM_004487,NM_001256488,NM_001256486,NM_001256487	GOLGB1	golgin B1	-2.15862	2.84246	2.34109	3.4512	4.54977	9.69242
55337	NM_018381	C19orf66	chromosome 19 open reading frame 66	-2.04418	2.84197	2.37263	3.40415	4.66606	9.34979
9824	NM_014783,NM_001286479,NM_199357,NM_001286480	ARHGAP11A	Rho GTPase activating protein 11A	8.43435	2.83903	4.76707	1.69079	27.159	2.20123
1111	NM_001244846,NM_001274,NR_045205,NR_045204,NM_001114122,NM_001114121	CHEK1	checkpoint kinase 1	3.53712	2.83486	3.88901	2.06644	14.7178	3.10928
57205	NM_020453	ATP10D	ATPase, class V, type 10D	-2.16539	2.83449	2.33145	3.44608	4.5175	9.64897
149076	NM_152493	ZNF362	zinc finger protein 362	2.09544	2.83301	3.41646	2.3492	10.3984	3.99321
6509	NM_003038,NM_001193493	SLC1A4	solute carrier family 1 (glutamate/neutral amino acid transporter), member 4	2.96764	2.83285	3.72417	2.15485	13.1538	3.37055
51141	NM_016133	INSIG2	insulin induced gene 2	-3.17472	2.83114	2.11792	3.78454	3.74062	12.4256
5163	NR_103729,NM_002610,NM_001278549,NR_103731	PDK1	pyruvate dehydrogenase kinase, isozyme 1	-3.14478	2.82736	2.1192	3.77216	3.74438	12.3456
8996	NM_003946,NM_001276309,NM_001276307,NM_001276311,NM_001276312,NM_001185057	NOL3	nucleolar protein 3 (apoptosis repressor with CARD domain)	-2.07525	2.82631	2.34832	3.4016	4.57016	9.32977
54069	NM_018944	MIS18A	MIS18 kinetochore protein A	3.29878	2.82574	3.81496	2.09303	14.0849	3.18811
728239	NM_001272062,NM_001272063,NM_001098800,NM_001272061	MAGED4	melanoma antigen family D, 4	10.1581	2.82537	4.95546	1.61089	30.7998	2.03626
55556	NM_001126123,NM_017512,NM_202758	ENOSF1	enolase superfamily member 1	2.59099	2.82203	3.59115	2.21764	11.8383	3.55185
57559	NM_020799	STAMBPL1	STAM binding protein-like 1	2.18696	2.80766	3.4283	2.29938	10.4872	3.81122
1004	NM_004932	CDH6	cadherin 6, type 2, K-cadherin (fetal kidney)	6.52874	2.80734	4.46995	1.76314	22.3762	2.36175
5798	NM_001199764,NM_001199763,NM_002846	PTPRN	protein tyrosine phosphatase, receptor type, N	6.98658	2.80347	4.53692	1.73234	23.3895	2.28501
5198	NM_012393	PFAS	phosphoribosylformylglycinamidine synthase	3.3427	2.79735	3.80018	2.05916	13.9316	3.08776
5797	NM_002845,NM_001105244	PTPRM	protein tyrosine phosphatase, receptor type, M	-2.8015	2.79665	2.15059	3.63679	3.85933	11.1369
144165	NM_001144881,NM_001144882,NM_001144883,NM_153026	PRICKLE1	prickle homolog 1 (Drosophila)	-2.50308	2.79596	2.21138	3.53508	4.06014	10.2974
147841	NM_182513	SPC24	SPC24, NDC80 kinetochore complex component	8.35284	2.79287	4.71617	1.65391	26.209	2.13118
64393	NM_152240,NM_022470	ZMAT3	zinc finger, matrin-type 3	-2.86083	2.78695	2.13003	3.64646	3.79003	11.2222
79047	NM_001129995,NM_001129994,NM_024076	KCTD15	potassium channel tetramerization domain containing 15	2.72849	2.78349	3.60017	2.15207	11.9126	3.36224
8544	NM_001018109,NM_003662	PIR	pirin (iron-binding nuclear protein)	-3.00515	2.78281	2.10007	3.6875	3.68322	11.5383
25827	NM_012157,NM_001171713	FBXL2	F-box and leucine-rich repeat protein 2	-2.17162	2.78249	2.27878	3.39755	4.32023	9.30607
55347	NR_073570,NR_073571,NM_001272069,NM_018394	ABHD10	abhydrolase domain containing 10	2.06399	2.78168	3.35309	2.30765	9.9543	3.83749
54535	NM_019052,NM_001105563,NM_001105564	CCHCR1	coiled-coil alpha-helical rod protein 1	2.54243	2.78098	3.53438	2.18817	11.3408	3.46088
51084	NM_015974	CRYL1	crystallin, lambda 1	-2.04136	2.77735	2.30989	3.33942	4.44739	8.85096
8613	NM_003713	PPAP2B	phosphatidic acid phosphatase type 2B	3.4613	2.77509	3.8117	2.02039	14.0646	2.98816
50484	NM_015713,NM_001172477,NM_001172478	RRM2B	ribonucleotide reductase M2 B (TP53 inducible)	-5.42107	2.77474	1.81153	4.25011	2.80043	17.5055
112611	NM_033411	RWDD2A	RWD domain containing 2A	-2.19705	2.77201	2.26178	3.39735	4.22628	9.30488
55841	NM_015691	WWC3	WWC family member 3	2.19533	2.76858	3.39331	2.25887	10.2233	3.68498
23194	NM_001278317,NM_012304	FBXL7	F-box and leucine-rich repeat protein 7	2.43594	2.76488	3.48073	2.19625	10.8775	3.4909
6273	NM_005978	S100A2	S100 calcium binding protein A2	2.28711	2.75306	3.41376	2.22023	10.3601	3.5605
10385	NM_006995,NM_181531,NM_001197237,NM_001197239,NM_001197238,NM_001197240	BTN2A2	butyrophilin, subfamily 2, member A2	-2.20407	2.75198	2.24032	3.38049	4.13895	9.16874
100506394	NR_044993	GAS6-AS2	GAS6 antisense RNA 2 (head to head)	-2.4226	2.74745	2.18234	3.4589	3.96624	9.76746
6643	NM_001278199,NM_003100	SNX2	sorting nexin 2	-2.52597	2.74649	2.15824	3.49508	3.87757	10.0327
29110	NM_013254	TBK1	TANK-binding kinase 1	-2.06414	2.74431	2.27089	3.31643	4.27148	8.69005
29899	NM_013296	GPSM2	G-protein signaling modulator 2	2.78801	2.74059	3.57826	2.09902	11.7328	3.20574
990	NM_001254	CDC6	cell division cycle 6	6.17631	2.73352	4.34604	1.7193	20.51	2.25784
1540	NM_001042355,NM_001042412,NM_015247	CYLD	cylindromatosis (turban tumor syndrome)	-2.53364	2.73182	2.14232	3.48353	3.8348	9.96358
8548	NM_003666	BLZF1	basic leucine zipper nuclear factor 1	-2.72598	2.73012	2.10095	3.54772	3.6855	10.3953
54820	NM_001143979,NM_017668	NDE1	nudE neurodevelopment protein 1	3.08998	2.72805	3.66064	2.03305	12.4989	3.01864
2189	NM_004629	FANCG	Fanconi anemia, complementation group G	5.45133	2.72658	4.21174	1.76513	18.5878	2.36736
19	NM_005502	ABCA1	ATP-binding cassette, sub-family A (ABC1), member 1	-2.09181	2.72562	2.24475	3.3095	4.15991	8.65408
3656	NM_001570	IRAK2	interleukin-1 receptor-associated kinase 2	-2.73545	2.72514	2.09427	3.54605	3.65731	10.3751
132864	NM_001177384,NM_001177381,NM_001177383,NM_001177382,NM_182646,NM_182485	CPEB2	cytoplasmic polyadenylation element binding protein 2	-2.20961	2.72265	2.21017	3.35396	4.05596	8.95687
9088	NM_182687,NM_001258451,NM_004203,NM_001258450	PKMYT1	protein kinase, membrane associated tyrosine/threonine 1	10.6745	2.72069	4.92046	1.50436	30.0974	1.84197
4636	NM_002477	MYL5	myosin, light chain 5, regulatory	-2.98722	2.71926	2.04212	3.62092	3.48088	11.0043
11004	NM_006845,NM_001297655,NM_001297656,NM_001297657	KIF2C	kinesin-like protein KIF2C isoform 4	20.1614	2.71846	5.64309	1.30957	49.253	1.48066
135114	NM_138571	HINT3	histidine triad nucleotide binding protein 3	-2.80996	2.71766	2.07273	3.56328	3.6037	10.516
55872	NM_001278945,NM_018492	PBK	PDZ binding kinase	8.66079	2.70781	4.68091	1.56641	25.6415	1.95797
1047	NM_004362,NM_001130675	CLGN	calmegin	-3.6819	2.70765	1.92603	3.80648	3.13649	12.6487
104	NR_073200,NM_001112,NM_001160230,NM_015834,NR_027674,NR_027672,NR_027673,NM_015833	ADARB1	adenosine deaminase, RNA-specific, B1	2.67897	2.70709	3.5097	2.08802	11.1005	3.17071
93611	NM_183412,NM_183413,NM_033182,NM_001014765	FBXO44	F-box protein 44	-2.50518	2.70061	2.11822	3.44313	3.74173	9.61399
83461	NM_001297603,NM_001297602,NM_031299,NR_123727,NM_001297604	CDCA3	cell division cycle-associated protein 3 isoform 4	13.7051	2.69752	5.1811	1.40445	35.8096	1.63939
23529	NM_001166212,NM_013246	CLCF1	cardiotrophin-like cytokine factor 1	2.49197	2.69731	3.4352	2.11792	10.5362	3.26634
57381	NM_020663	RHOJ	ras homolog family member J	-2.37159	2.6868	2.13514	3.38099	3.81142	9.17257
7436	NM_003383,NM_001018056	VLDLR	very low density lipoprotein receptor	-2.16652	2.6862	2.18579	3.30117	3.97455	8.58719
83478	NM_001025616,NM_031305,NM_001042669,NM_001287805	ARHGAP24	Rho GTPase activating protein 24	-2.08584	2.68569	2.20724	3.26786	4.04114	8.38577
3980	NM_013975,NM_002311	LIG3	ligase III, DNA, ATP-dependent	2.14473	2.68542	3.29164	2.19085	9.48865	3.47112
6309	NM_001024956,NM_006918	SC5D	sterol-C5-desaturase	-2.67925	2.68483	2.06644	3.48827	3.57427	9.99116
83857	NM_001193451,NM_175861	TMTC1	transmembrane and tetratricopeptide repeat containing 1	-2.15457	2.68137	2.18424	3.29164	3.96794	8.52925
55775	NM_018319,NM_001008744	TDP1	tyrosyl-DNA phosphodiesterase 1	2.03089	2.67964	3.239	2.21689	9.13772	3.5495
102467080	NR_104658,NR_104659	LOC102467080	uncharacterized LOC102467080	-7.35163	2.67934	1.6023	4.48036	2.24968	20.6707
3215	NM_002147	HOXB5	homeobox B5	3.06011	2.67841	3.60408	1.99049	11.9318	2.89843
6119	NM_002947	RPA3	replication protein A3, 14kDa	2.51371	2.67787	3.42409	2.09427	10.4663	3.19321
6505	NM_004170	SLC1A1	solute carrier family 1 (neuronal/epithelial high affinity glutamate transporter, system Xag), member 1	-6.32128	2.67689	1.65903	4.31925	2.3721	18.4394
80758	NM_030567,NM_001174102,NM_001174101	PRR7	proline rich 7 (synaptic)	-2.25167	2.67665	2.15444	3.32543	3.86701	8.75179
27075	NM_014399	TSPAN13	tetraspanin 13	-2.67403	2.67499	2.05797	3.47699	3.54293	9.90094
81610	NM_030919	FAM83D	family with sequence similarity 83, member D	16.61	2.67414	5.38254	1.32856	40.9862	1.50509
151188	NM_152522,NR_024526	ARL6IP6	ADP-ribosylation-like factor 6 interacting protein 6	2.36561	2.67165	3.36401	2.12179	10.0141	3.27397
10403	NM_006101	NDC80	NDC80 kinetochore complex component	7.78773	2.66478	4.52909	1.56788	23.3091	1.96243
286343	NM_203403	LURAP1L	leucine rich adaptor protein 1-like	-3.01263	2.65815	1.97913	3.57015	3.30418	10.5791
150368	NM_001002034	FAM109B	family with sequence similarity 109, member B	2.18531	2.65464	3.27779	2.14995	9.3961	3.35194
11073	NM_007027	TOPBP1	topoisomerase (DNA) II binding protein 1	2.33706	2.65414	3.33621	2.11152	9.82284	3.24363
54942	NM_017832	FAM206A	family with sequence similarity 206, member A	-2.2901	2.65091	2.11976	3.31516	3.74752	8.68518
57194	NM_024490	ATP10A	ATPase, class V, type 10A	3.04576	2.65052	3.573	1.9662	11.6647	2.83733
55790	NM_001130518,NR_024040,NM_018371	CSGALNACT1	chondroitin sulfate N-acetylgalactosaminyltransferase 1	3.81322	2.64992	3.78584	1.85483	13.7908	2.56518
199953	NM_001130924,NM_001010866	TMEM201	transmembrane protein 201	2.02583	2.6493	3.20706	2.18855	8.93085	3.46088
84795	NM_032709	PYROXD2	pyridine nucleotide-disulphide oxidoreductase domain 2	-2.1062	2.64861	2.16524	3.23988	3.91147	8.1888
4059	NM_001013257,NM_005581	BCAM	basal cell adhesion molecule (Lutheran blood group)	2.0597	2.6465	3.21856	2.17612	8.99857	3.42543
253982	NM_181718	ASPHD1	aspartate beta-hydroxylase domain containing 1	-2.65974	2.64614	2.03297	3.44425	3.45446	9.62923
55022	NM_001100818,NM_017933	PID1	phosphotyrosine interaction domain containing 1	2.31202	2.64468	3.31748	2.10833	9.67372	3.23534
54478	NM_019013,NM_001195228	FAM64A	family with sequence similarity 64, member A	19.8786	2.64325	5.56796	1.25482	46.3947	1.38919
9021	NM_003955	SOCS3	suppressor of cytokine signaling 3	4.28901	2.63987	3.89147	1.79082	14.7382	2.42674
9522	NR_110885,NM_004866,NM_001290229	SCAMP1	n/a	-2.39441	2.635	2.0794	3.33907	3.62672	8.85089
29028	NM_014109	ATAD2	ATPase family, AAA domain containing 2	3.71223	2.6341	3.74501	1.85273	13.332	2.55863
165	NM_001129	AEBP1	AE binding protein 1	16.8825	2.63375	5.36935	1.2919	40.7543	1.4542
699	NM_004336,NM_001278617,NM_001278616	BUB1	BUB1 mitotic checkpoint serine/threonine kinase	9.03255	2.6325	4.66172	1.48659	25.3656	1.80206
9794	NM_014757	MAML1	mastermind-like 1 (Drosophila)	2.08008	2.63082	3.21166	2.15503	8.95946	3.37175
266812	NM_153757	NAP1L5	nucleosome assembly protein 1-like 5	-2.17945	2.62962	2.12702	3.25098	3.77844	8.27403
23310	NM_015261	NCAPD3	non-SMC condensin II complex, subunit D3	3.81326	2.6296	3.76676	1.83574	13.5791	2.51701
25886	NM_015426,NM_001161580,NM_001161581	POC1A	POC1 centriolar protein A	6.21026	2.62829	4.25727	1.62261	19.2211	2.06574
23211	NM_015168	ZC3H4	zinc finger CCCH-type containing 4	2.02072	2.62761	3.18359	2.16872	8.76812	3.40631
333	NM_001024807,NM_005166	APLP1	amyloid beta (A4) precursor-like protein 1	-3.85976	2.62409	1.82485	3.77337	2.84153	12.3478
1116	NM_001276	CHI3L1	chitinase 3-like 1 (cartilage glycoprotein-39)	2.47603	2.62391	3.35821	2.05017	9.97505	3.06502
51439	NM_016255	FAM8A1	family with sequence similarity 8, member A1	-2.39515	2.62117	2.06577	3.32589	3.57081	8.75349
5810	NR_026591,NM_002853	RAD1	RAD1 homolog (S. pombe)	2.00297	2.61938	3.16794	2.1658	8.65174	3.40149
84811	NM_001159736,NM_032725	BUD13	BUD13 homolog (S. cerevisiae)	2.32571	2.61023	3.28913	2.07146	9.46381	3.12519
6536	NM_001024845,NM_201649,NR_048549,NR_048548,NM_006934,NM_001261380	SLC6A9	solute carrier family 6 (neurotransmitter transporter, glycine), member 9	2.47781	2.61013	3.34547	2.03641	9.89117	3.03062
78991	NM_024028,NM_001301057,NM_001301054	PCYOX1L	prenylcysteine oxidase 1 like	-2.19128	2.60889	2.10367	3.23544	3.69359	8.15396
57575	NM_032961,NM_020815	PCDH10	protocadherin 10	-2.61847	2.60462	2.00122	3.38995	3.37097	9.24393
57511	NM_020751,NM_001145079,NR_026745	COG6	component of oligomeric golgi complex 6	-2.12864	2.59887	2.11043	3.20036	3.71555	7.93602
54962	NM_017858,NM_001289986	TIPIN	TIMELESS-interacting protein isoform 2	2.2825	2.59646	3.25913	2.06852	9.249	3.11624
79783	NM_024728,NM_001193311,NM_001193312,NM_001193313	SUGCT	succinylCoA:glutarate-CoA transferase	-3.75944	2.59636	1.81126	3.72178	2.80042	11.8043
9787	NM_001146015,NM_014750	DLGAP5	discs, large (Drosophila) homolog-associated protein 5	7.30109	2.59027	4.3948	1.52669	21.2316	1.8804
9896	NM_014845	FIG4	FIG4 homolog, SAC1 lipid phosphatase domain containing (S. cerevisiae)	-2.02905	2.58915	2.12858	3.14939	3.78372	7.65856
5888	NM_133487,NM_001164269,NM_001164270,NM_002875	RAD51	RAD51 recombinase	5.95424	2.58549	4.17504	1.60112	18.0929	2.01573
83463	NM_001142935,NM_031300	MXD3	MAX dimerization protein 3	4.16725	2.58227	3.8095	1.7504	14.0487	2.32598
84296	NM_032336	GINS4	GINS complex subunit 4 (Sld5 homolog)	3.96227	2.57805	3.7559	1.76957	13.4669	2.37686
129293	NM_001277053,NM_001080824	TRABD2A	TraB domain containing 2A	3.08646	2.57386	3.51218	1.88622	11.1326	2.62855
51222	NM_016423,NM_001101672,NM_001102454	ZNF219	zinc finger protein 219	-2.37707	2.5728	2.02294	3.27212	3.42911	8.42126
25950	NM_001128142,NM_015485,NM_001278247,NM_001278248,NM_001199682,NR_103483,NR_103484	RWDD3	RWD domain containing 3	-2.13196	2.57106	2.08233	3.1745	3.63003	7.79053
701	NM_001211	BUB1B	BUB1 mitotic checkpoint serine/threonine kinase B	9.12481	2.565	4.61531	1.42552	24.6316	1.67387
9631	NM_001278312,NM_153485,NM_004298	NUP155	nucleoporin 155kDa	2.41313	2.56167	3.27476	2.00386	9.36232	2.93747
100131315	NR_109767	LOC100131315	uncharacterized LOC100131315	-4.34355	2.55962	1.71078	3.82965	2.50495	12.877
27158	NM_001144026,NM_001144027,NM_014434,NM_001144028	NDOR1	NADPH dependent diflavin oxidoreductase 1	3.02275	2.55885	3.4783	1.88244	10.8668	2.62263
399491	NR_123721	LOC399491	n/a	2.05186	2.55653	3.12704	2.09011	8.35458	3.1789
10024	NM_001100620,NM_001278324,NM_005480	TROAP	trophinin associated protein	11.9235	2.55601	4.90711	1.33137	29.8115	1.51293
2146	NM_001203247,NM_001203248,NM_152998,NM_004456,NM_001203249	EZH2	enhancer of zeste homolog 2 (Drosophila)	6.39056	2.55229	4.2197	1.54375	18.6967	1.91272
1387	NM_004380,NM_001079846	CREBBP	CREB binding protein	2.14027	2.55168	3.15894	2.06115	8.5817	3.09617
4794	NM_004556	NFKBIE	nuclear factor of kappa light polypeptide gene enhancer in B-cells inhibitor, epsilon	-2.49071	2.55121	1.97649	3.29305	3.29385	8.54235
79873	NM_024815	NUDT18	nudix (nucleoside diphosphate linked moiety X)-type motif 18	-2.01151	2.54955	2.09478	3.10306	3.66026	7.36588
8745	NM_003812	ADAM23	ADAM metallopeptidase domain 23	-2.55482	2.54765	1.95936	3.31258	3.24384	8.67534
56931	NM_020175,NM_001161619	DUS3L	dihydrouridine synthase 3-like (S. cerevisiae)	2.85342	2.54584	3.41216	1.89947	10.3546	2.67149
8914	NM_003920	TIMELESS	timeless circadian clock	6.48424	2.54287	4.22676	1.52982	18.7688	1.88486
7128	NM_001270507,NM_001270508,NM_006290	TNFAIP3	tumor necrosis factor, alpha-induced protein 3	-3.2924	2.53633	1.81846	3.5376	2.82005	10.312
2055	NM_018941	CLN8	ceroid-lipofuscinosis, neuronal 8 (epilepsy, progressive with mental retardation)	-2.33814	2.53263	1.993	3.21837	3.34547	8.05653
91775	NM_145037,NM_001134456	NXPE3	neurexophilin and PC-esterase domain family, member 3	-2.16426	2.5294	2.03305	3.14692	3.45449	7.64526
899	NM_001761	CCNF	cyclin F	9.24738	2.52478	4.59601	1.38697	24.3616	1.6086
2296	NM_001453	FOXC1	forkhead box C1	2.289	2.52436	3.19143	1.99672	8.82191	2.9085
1489	NM_001330,NM_001142544	CTF1	cardiotrophin 1	-2.10035	2.52434	2.04516	3.11579	3.48847	7.44453
64857	NM_022835	PLEKHG2	pleckstrin homology domain containing, family G (with RhoGef domain) member 2	2.18055	2.52303	3.14729	2.0226	8.50539	2.99543
340075	NM_001012301	ARSI	arylsulfatase family, member I	3.56982	2.51804	3.59805	1.7622	11.9026	2.36046
5167	NM_006208	ENPP1	ectonucleotide pyrophosphatase/phosphodiesterase 1	2.42672	2.51761	3.23706	1.95806	9.12577	2.81747
7351	NM_003355	UCP2	uncoupling protein 2 (mitochondrial, proton carrier)	4.88034	2.51664	3.90774	1.62076	14.9165	2.06238
90024	NR_033874	FLJ20021	uncharacterized LOC90024	-2.0026	2.51205	2.06057	3.06245	3.5482	7.17939
7156	NM_004618	TOP3A	topoisomerase (DNA) III alpha	2.15233	2.51061	3.12373	2.01783	8.34326	2.97833
93323	NM_001011699,NM_033417	HAUS8	HAUS augmin-like complex, subunit 8	4.40372	2.5105	3.79812	1.6594	13.909	2.14869
115201	NM_052936,NM_178270	ATG4A	autophagy related 4A, cysteine peptidase	-2.07117	2.5104	2.03953	3.08997	3.47196	7.30812
57405	NM_020675	SPC25	SPC25, NDC80 kinetochore complex component	6.96952	2.50757	4.2727	1.47164	19.4316	1.76952
6502	NM_005983,NM_032637,NM_001243120	SKP2	S-phase kinase-associated protein 2, E3 ubiquitin protein ligase	2.39701	2.50728	3.21598	1.95475	8.98482	2.81118
8479	NM_003609,NM_001197323	HIRIP3	HIRA interacting protein 3	2.76016	2.50275	3.34008	1.87533	9.85474	2.60849
8804	NM_003851	CREG1	cellular repressor of E1A-stimulated genes 1	-4.37749	2.50243	1.6546	3.7847	2.36443	12.4296
182	NM_000214	JAG1	jagged 1	-2.95162	2.49906	1.83743	3.39894	2.87933	9.31539
3659	NM_002198	IRF1	interferon regulatory factor 1	-2.51843	2.49435	1.91553	3.24806	3.10797	8.25085
134147	NM_138809	CMBL	carboxymethylenebutenolidase homolog (Pseudomonas)	-2.30324	2.49403	1.96379	3.16745	3.25939	7.75064
5985	NM_181578,NM_007370,NM_001206801,NM_001130112	RFC5	replication factor C (activator 1) 5, 36.5kDa	3.72242	2.4917	3.61411	1.71787	12.0368	2.2564
79987	NM_153366	SVEP1	sushi, von Willebrand factor type A, EGF and pentraxin domain containing 1	-2.96183	2.4906	1.82761	3.3941	2.84931	9.27438
7004	NM_003213,NM_201443,NM_201441	TEAD4	TEA domain family member 4	3.70692	2.48296	3.60186	1.71164	11.9187	2.24631
80149	NM_025079	ZC3H12A	zinc finger CCCH-type containing 12A	-5.56531	2.48169	1.53521	4.01167	2.09903	14.6652
84171	NM_032211	LOXL4	lysyl oxidase-like 4	-6.33632	2.47866	1.48198	4.14563	1.97355	16.1864
50640	NM_001256007,NM_001256011,NM_001256010,NM_015723,NM_001256008,NM_001256009	PNPLA8	patatin-like phospholipase domain containing 8	-2.34628	2.47625	1.93633	3.16671	3.16393	7.74905
9401	NM_004260	RECQL4	RecQ protein-like 4	6.2693	2.47385	4.13009	1.48179	17.4934	1.79441
10278	NM_032459,NM_005864,NM_001277174	EFS	embryonal Fyn-associated substrate	2.55812	2.47219	3.2409	1.88582	9.15276	2.62765
79670	NM_001185059,NM_001185074,NM_024617	ZCCHC6	zinc finger, CCHC domain containing 6	-2.08889	2.46856	1.99373	3.05647	3.34796	7.14737
221687	NM_001165034,NM_001165032,NM_152737,NM_001165033	RNF182	ring finger protein 182	2.02345	2.46607	3.02634	2.00952	7.74084	2.95175
64167	NM_001130140,NM_022350	ERAP2	endoplasmic reticulum aminopeptidase 2	-5.97314	2.46111	1.4891	4.06759	1.99369	15.2259
64151	NR_073124,NM_022346	NCAPG	non-SMC condensin I complex, subunit G	5.91514	2.4606	4.05684	1.49243	16.6047	1.81498
57479	NM_020719	PRR12	proline rich 12	2.2265	2.45594	3.10029	1.94551	8.19628	2.78719
81620	NM_030928	CDT1	chromatin licensing and DNA replication factor 1	9.90182	2.45327	4.61252	1.30483	24.5983	1.46964
55166	NM_018132	CENPQ	centromere protein Q	2.2142	2.45195	3.0915	1.94471	8.13472	2.7863
64866	NM_022842,NM_178181	CDCP1	CUB domain containing protein 1	-7.55793	2.45128	1.39363	4.31162	1.79082	18.375
8318	NM_001178010,NM_001178011,NM_003504	CDC45	cell division cycle 45	8.13608	2.44867	4.39013	1.36579	21.1645	1.57001
140710	NM_080627,NM_199181	SOGA1	suppressor of glucose, autophagy associated 1	2.82508	2.44241	3.30387	1.80558	9.58618	2.45406
10778	NR_024566,NR_024565	ZNF271	zinc finger protein 271	-2.02154	2.44113	1.98565	3.0011	3.32089	6.82361
4299	NM_005935,NM_001166693	AFF1	AF4/FMR2 family, member 1	-2.10079	2.43813	1.96078	3.03171	3.24705	6.99374
51512	NM_016426	GTSE1	G-2 and S-phase expressed 1	12.2777	2.43744	4.84437	1.2264	28.6585	1.34667
4603	NM_001080416,NM_001294282,NM_001144755	MYBL1	myb-related protein A isoform 3	4.3208	2.43448	3.70915	1.59785	13.0297	2.0095
404266	NR_110329,NR_033204,NR_033205,NR_033202,NR_033203,NR_033201,NR_110330,NR_110331	HOXB-AS3	HOXB cluster antisense RNA 3	2.71371	2.433	3.25747	1.81721	9.23219	2.48062
27113	NM_001127241,NM_001127240,NM_014417,NM_001127242	BBC3	BCL2 binding component 3	-2.97189	2.43298	1.77101	3.34239	2.66982	8.86342
93100	NM_145201,NM_001286829	NAPRT1	nicotinate phosphoribosyltransferase domain containing 1	2.02541	2.42983	2.9917	1.97349	7.50782	2.86335
56901	NM_020142	NDUFA4L2	NADH dehydrogenase (ubiquinone) 1 alpha subcomplex, 4-like 2	-2.26438	2.42449	1.90558	3.0847	3.07158	7.28239
6839	NM_003173,NM_001282166	SUV39H1	suppressor of variegation 3-9 homolog 1 (Drosophila)	4.25848	2.42359	3.68452	1.59418	12.7369	2.00206
272	NM_001025389,NM_001172431,NM_001172430,NM_001025390,NM_000480	AMPD3	adenosine monophosphate deaminase 3	-5.35392	2.42297	1.49814	3.91873	2.00602	13.7445
9076	NM_021101	CLDN1	claudin 1	-49.891	2.4121	0.890792	6.5315	0.919087	92.0633
114034	NM_025077	TOE1	target of EGR1, member 1 (nuclear)	2.51857	2.40967	3.16639	1.83379	8.63472	2.51403
81579	NM_030821	PLA2G12A	phospholipase A2, group XIIA	-2.14106	2.40579	1.91851	3.01684	3.11758	6.90068
100271927	NM_001277335	RASA4B	RAS p21 protein activator 4B	2.81388	2.40326	3.26274	1.77018	9.2781	2.3784
24137	NM_012310	KIF4A	kinesin family member 4A	9.68691	2.40216	4.5455	1.26947	23.5058	1.41703
57688	NM_020928	ZSWIM6	zinc finger, SWIM-type containing 6	-2.1451	2.401	1.91278	3.01383	3.09798	6.88609
4288	NM_002417,NM_001145966	MKI67	marker of proliferation Ki-67	14.5236	2.39631	5.00715	1.14682	31.9307	1.23686
10763	NM_006617	NES	nestin	5.48249	2.39553	3.91909	1.46426	15.0404	1.75292
3576	NM_000584	IL8	interleukin 8	-4.57351	2.39414	1.5367	3.73001	2.10246	11.895
5983	NM_181558,NM_002915	RFC3	replication factor C (activator 1) 3, 38kDa	4.95884	2.38854	3.80814	1.49814	14.0302	1.82938
26271	NM_012177,NM_001142522	FBXO5	F-box protein 5	6.19636	2.3867	4.04104	1.40962	16.4018	1.65082
283643	NM_001134876,NM_001134877,NM_001134875,NM_001198983	C14orf80	chromosome 14 open reading frame 80	4.78806	2.38487	3.76863	1.50919	13.5984	1.85073
59338	NM_001001974,NM_021622,NM_001195608	PLEKHA1	pleckstrin homology domain containing, family A (phosphoinositide binding specific) member 1	-2.42903	2.37679	1.82131	3.10169	2.83145	7.36373
51626	NM_015522,NM_001193464,NM_016008	DYNC2LI1	dynein, cytoplasmic 2, light intermediate chain 1	-3.44833	2.37629	1.64558	3.43148	2.34391	9.53965
316	NM_001159	AOX1	aldehyde oxidase 1	-3.90268	2.37554	1.58836	3.55283	2.22141	10.4411
441172	NR_033896	FLJ46906	uncharacterized LOC441172	3.42666	2.37368	3.42289	1.64609	10.4547	2.11325
100861518	NR_047470	P4HA2-AS1	P4HA2 antisense RNA 1	-2.91749	2.37005	1.72036	3.26509	2.54441	8.36912
9050	NM_024430	PSTPIP2	proline-serine-threonine phosphatase interacting protein 2	-2.12064	2.36993	1.88893	2.97342	3.02454	6.68881
51171	NM_016246	HSD17B14	hydroxysteroid (17-beta) dehydrogenase 14	-2.7014	2.36888	1.75812	3.19183	2.63559	7.89816
91687	NM_033319,NM_001127181,NM_001171182	CENPL	centromere protein L	2.10607	2.36853	2.96598	1.89143	7.36363	2.65028
8372	NM_001200030,NM_001200031,NM_001200029,NM_001200032,NM_003549	HYAL3	hyaluronoglucosaminidase 3	-2.83129	2.36411	1.72972	3.23118	2.56868	8.13127
10325	NM_016656,NM_006064	RRAGB	Ras-related GTP binding B	-2.33354	2.36284	1.82936	3.05189	2.85576	7.1239
84444	NM_032482	DOT1L	DOT1-like histone H3K79 methyltransferase	2.36916	2.35393	3.05696	1.81258	7.92032	2.4701
2766	NM_006877	GMPR	guanosine monophosphate reductase	-3.02759	2.35161	1.68458	3.28275	2.43189	8.48622
64332	NM_001005474,NM_031419	NFKBIZ	nuclear factor of kappa light polypeptide gene enhancer in B-cells inhibitor, zeta	-2.71347	2.34802	1.73588	3.17602	2.58281	7.7968
205	NM_203464,NM_001005353,NM_013410	AK4	adenylate kinase 4	-9.92271	2.34615	1.21599	4.52672	1.43942	21.482
79682	NR_104593,NM_024629	CENPU	centromere protein U	3.72201	2.3439	3.47641	1.58033	10.8394	1.98334
23598	NM_014323,NM_032051,NM_032050,NM_032052	PATZ1	POZ (BTB) and AT hook containing zinc finger 1	2.49469	2.34271	3.09318	1.77432	8.14147	2.39202
7108	NR_102367,NM_003273,NM_001277233	TM7SF2	transmembrane 7 superfamily member 2	-4.00159	2.34069	1.54518	3.54576	2.12099	10.3737
388650	NM_001006605,NM_001252269,NM_001252271,NM_001252270,NM_001252273	FAM69A	family with sequence similarity 69, member A	-2.14557	2.33947	1.85273	2.95409	2.91724	6.59395
100126784	NR_015384	LOC100126784	uncharacterized LOC100126784	-2.33383	2.33633	1.80364	3.02634	2.77286	6.96148
80270	NM_001142778,NM_025193,NM_001142777	HSD3B7	hydroxy-delta-5-steroid dehydrogenase, 3 beta- and steroid delta-isomerase 7	2.02398	2.32586	2.88941	1.87222	6.96331	2.59934
6615	NM_005985	SNAI1	snail family zinc finger 1	2.5775	2.32232	3.10365	1.73768	8.22711	2.2982
83540	NM_145697,NM_031423	NUF2	NUF2, NDC80 kinetochore complex component	5.70695	2.32079	3.8954	1.38268	14.7662	1.59818
5179	NM_006211,NM_001135690	PENK	proenkephalin	30.3068	2.31801	5.84141	0.919838	56.841	0.906965
1031	NM_001262,NM_078626	CDKN2C	cyclin-dependent kinase inhibitor 2C (p18, inhibits CDK4)	14.5804	2.3171	4.95049	1.08453	30.6429	1.15295
64123	NM_022159	ELTD1	EGF, latrophilin and seven transmembrane domain containing 1	3.82212	2.31034	3.4718	1.53743	10.7953	1.89777
144455	NM_203394	E2F7	E2F transcription factor 7	2.32385	2.3077	2.99477	1.77825	7.53094	2.39749
5732	NM_000956	PTGER2	prostaglandin E receptor 2 (subtype EP2), 53kDa	3.23549	2.3066	3.30418	1.6102	9.5868	2.0341
6387	NM_001277990,NM_001178134,NM_000609,NM_199168,NM_001033886	CXCL12	chemokine (C-X-C motif) ligand 12	16.6005	2.3059	5.09646	1.04331	33.9174	1.09297
5426	NM_006231	POLE	polymerase (DNA directed), epsilon, catalytic subunit	4.10155	2.3019	3.53508	1.49891	11.3507	1.83236
84131	NM_001098802,NM_032171	CEP78	centrosomal protein 78kDa	2.1743	2.30137	2.92887	1.80831	7.17609	2.45992
286827	NM_173084	TRIM59	tripartite motif containing 59	3.38799	2.30056	3.34342	1.58299	9.87715	1.98557
1306	NM_001855	COL15A1	collagen, type XV, alpha 1	11.4372	2.29686	4.65016	1.13449	25.2701	1.22177
27244	NM_001199933,NM_001199934,NM_014454	SESN1	sestrin 1	-2.33597	2.29579	1.76395	2.98797	2.6516	6.76645
6470	NM_004169,NM_148918,NM_001281786	SHMT1	serine hydroxymethyltransferase 1 (soluble)	2.84271	2.29474	3.16896	1.66169	8.65703	2.1519
27161	NM_001164623,NM_012154	AGO2	argonaute RISC catalytic component 2	2.16541	2.29375	2.91781	1.80317	7.11848	2.45122
5452	NM_001207026,NM_001247994,NM_002698,NM_001207025	POU2F2	POU class 2 homeobox 2	-7.36674	2.29343	1.26779	4.14882	1.53266	16.2011
51286	NM_016564	CEND1	cell cycle exit and neuronal differentiation 1	-2.33624	2.28963	1.75794	2.98212	2.63542	6.73711
64122	NM_022158	FN3K	fructosamine 3 kinase	-2.45001	2.28246	1.72583	3.01862	2.56089	6.9185
9891	NM_014840	NUAK1	NUAK family, SNF1-like kinase, 1	-2.21759	2.27924	1.77603	2.92502	2.67985	6.43492
4601	NM_005962,NM_001008541,NM_130439	MXI1	MAX interactor 1, dimerization protein	-3.65931	2.27263	1.52197	3.39354	2.0649	9.2739
1063	NM_016343	CENPF	centromere protein F, 350/400kDa	7.55375	2.27179	4.15832	1.24113	17.8809	1.36954
4900	NM_001126181,NM_006176	NRGN	neurogranin (protein kinase C substrate, RC3)	5.45677	2.27132	3.80417	1.35612	13.972	1.5542
5292	NM_001243186	PIM1	pim-1 oncogene	2.10089	2.27004	2.86785	1.79685	6.8484	2.43769
56101	NM_032099,NM_018925	PCDHGB5	protocadherin gamma subfamily B, 5	3.63425	2.26883	3.38318	1.52152	10.1447	1.87192
11145	NM_001128203,NM_007069	PLA2G16	phospholipase A2, group XVI	-5.62385	2.26272	1.33721	3.82877	1.66654	12.8622
11013	NM_021992	TMSB15A	thymosin beta 15a	5.07732	2.2574	3.71556	1.37149	13.0577	1.57958
965	NM_001779,NM_001144822,NR_026665	CD58	CD58 molecule	-2.72468	2.25693	1.64687	3.09296	2.34724	7.32635
84709	NM_032623	MGARP	mitochondria-localized glutamic acid-rich protein	-3.97925	2.24927	1.46378	3.45627	1.93537	9.74194
2300	NM_005250	FOXL1	forkhead box L1	3.21601	2.24871	3.24404	1.55877	9.16606	1.94085
81790	NM_001160223,NM_001160224,NM_001160225,NM_030954,NR_027669,NR_027668	RNF170	ring finger protein 170	-2.08163	2.24696	1.7795	2.83721	2.6935	6.01077
387758	NM_203371	FIBIN	fin bud initiation factor homolog (zebrafish)	-4.5212	2.24267	1.40445	3.58116	1.81562	10.6682
2170	NM_004102	FABP3	fatty acid binding protein 3, muscle and heart (mammary-derived growth inhibitor)	-5.16999	2.24117	1.35012	3.72028	1.68912	11.7896
5959	NM_002905,NM_001199771	RDH5	retinol dehydrogenase 5 (11-cis/9-cis)	-3.95875	2.23967	1.45722	3.44226	1.92116	9.60838
127018	NM_001300772,NM_138794,NM_001300770,NM_001300771,NM_001300769	LYPLAL1	lysophospholipase-like protein 1 isoform c	-2.78453	2.23748	1.61755	3.09499	2.275	7.33816
8208	NM_005441	CHAF1B	chromatin assembly factor 1, subunit B (p60)	5.92698	2.23678	3.86259	1.29529	14.5061	1.45914
284	NM_001199859,NM_001146	ANGPT1	angiopoietin 1	-2.13474	2.23499	1.75393	2.84799	2.62415	6.04762
84930	NM_032844,NM_001172304,NM_001172303	MASTL	microtubule associated serine/threonine kinase-like	2.82167	2.23469	3.10492	1.60837	8.23231	2.0285
201725	NM_001008393,NR_077235,NR_077234	C4orf46	chromosome 4 open reading frame 46	3.72331	2.23145	3.37288	1.47629	10.0718	1.78063
25805	NM_012342	BAMBI	BMP and activin membrane-bound inhibitor	-2.42961	2.23028	1.68003	2.96075	2.42675	6.63137
98	NM_138448	ACYP2	acylphosphatase 2, muscle type	-2.0439	2.2299	1.77309	2.80441	2.67374	5.84453
654433	NR_015377,NR_047570	PAX8-AS1	PAX8 antisense RNA 1	2.88559	2.22529	3.11736	1.5885	8.30953	1.99203
114897	NM_153372,NR_049769,NM_198594,NM_198593,NM_030968	C1QTNF1	C1q and tumor necrosis factor related protein 1	-9.51408	2.22503	1.13023	4.3803	1.29034	19.3462
146956	NM_152463,NM_001166131	EME1	essential meiotic structure-specific endonuclease 1	2.94165	2.22464	3.13518	1.57855	8.41934	1.98188
150468	NM_152515	CKAP2L	cytoskeleton associated protein 2-like	5.48191	2.22298	3.76663	1.31195	13.5758	1.48494
83541	NM_031424,NM_001289147,NM_001289146,NM_001289145,NM_001042353,NM_207121	FAM110A	family with sequence similarity 110, member A	2.54931	2.22163	2.99698	1.64687	7.54672	2.11592
3832	NM_004523	KIF11	kinesin family member 11	8.47593	2.22152	4.24575	1.16237	19.0619	1.25278
84230	NM_032270	LRRC8C	leucine rich repeat containing 8 family, member C	2.04956	2.21612	2.79344	1.75812	6.46288	2.35001
2178	NM_021922	FANCE	Fanconi anemia, complementation group E	3.64114	2.2133	3.3338	1.46941	9.80319	1.76451
5892	NM_002878,NR_037711,NR_037712,NM_001142571,NM_133629	RAD51D	RAD51 paralog D	2.12701	2.21255	2.82296	1.73414	6.62124	2.2875
64105	NM_001267038,NM_022145	CENPK	centromere protein K	4.32691	2.20792	3.50441	1.39107	11.0543	1.61511
51750	NM_001283009,NM_001283010,NM_016434,NM_032957	RTEL1	regulator of telomere elongation helicase 1	2.73056	2.20544	3.04602	1.59682	7.84824	2.00737
9656	NM_014641	MDC1	mediator of DNA-damage checkpoint 1	3.36843	2.19794	3.24213	1.49006	9.15816	1.80987
503538	NR_015380	A1BG-AS1	A1BG antisense RNA 1	-2.04018	2.19449	1.73961	2.76831	2.59305	5.7042
79083	NM_001281473,NM_001042467,NR_104019,NM_024101,NM_001281474	MLPH	melanophilin	2.19697	2.19409	2.83412	1.6986	6.67486	2.21841
2517	NM_000147	FUCA1	fucosidase, alpha-L- 1, tissue	-7.85439	2.18682	1.1576	4.1311	1.33514	16
80173	NM_001099224,NM_025103,NM_001099223,NM_001099222	IFT74	intraflagellar transport 74 homolog (Chlamydomonas)	-2.1477	2.1848	1.70191	2.8047	2.47695	5.8479
55793	NM_001163258,NM_001163259,NM_001040217,NM_018379,NM_001163260	FAM63A	family with sequence similarity 63, member A	-2.09566	2.18142	1.71206	2.77947	2.51199	5.7426
100996928	NM_001244584	C7orf55-LUC7L2	C7orf55-LUC7L2 readthrough	-2.43994	2.1791	1.62868	2.91553	2.29862	6.38827
3161	NM_012484,NM_012485,NM_001142556,NM_001142557	HMMR	hyaluronan-mediated motility receptor (RHAMM)	5.33846	2.1768	3.69784	1.28141	12.8939	1.43398
5064	NM_002579,NM_001040134	PALM	paralemmin	-4.27535	2.17635	1.36752	3.46356	1.72602	9.79588
26207	NM_181671,NM_012417	PITPNC1	phosphatidylinositol transfer protein, cytoplasmic 1	2.02345	2.17634	2.74334	1.72652	6.19771	2.2697
4803	NM_002506	NGF	nerve growth factor (beta polypeptide)	2.8774	2.17209	3.06438	1.53962	7.97902	1.90345
404636	NM_207009,NR_130122,NM_001303111,NM_001303113,NM_001303112	FAM45A	family with sequence similarity 45, member A	-2.22214	2.17191	1.67101	2.82296	2.40017	5.93298
54858	NM_017712,NM_001300927	PGPEP1	pyroglutamyl-peptidase 1 isoform 2	-2.87203	2.17113	1.53962	3.06169	2.10634	7.17471
7832	NM_006763	BTG2	BTG family, member 2	-3.86924	2.16972	1.40312	3.35517	1.81362	8.96298
168667	NM_133468	BMPER	BMP binding endothelial regulator	-3.91713	2.16704	1.39545	3.36525	1.7952	9.03439
8975	NM_003940	USP13	ubiquitin specific peptidase 13 (isopeptidase T-3)	2.15014	2.16053	2.7822	1.67777	6.40373	2.17666
51063	NR_024552,NM_015916,NR_046344	CALHM2	calcium homeostasis modulator 2	2.17006	2.16	2.78999	1.67226	6.44371	2.16784
5116	NM_006031	PCNT	pericentrin	2.21721	2.15638	2.80594	1.65719	6.52218	2.14173
11179	NM_021994	ZNF277	zinc finger protein 277	-2.33568	2.15295	1.6263	2.85014	2.29262	6.05935
64399	NM_022475	HHIP	hedgehog interacting protein	2.09682	2.15032	2.74976	1.68156	6.22552	2.18445
1287	NM_033380,NM_000495	COL4A5	collagen, type IV, alpha 5	-5.22787	2.14559	1.26189	3.64812	1.52216	11.2424
126282	NM_152362,NM_001167942	TNFAIP8L1	tumor necrosis factor, alpha-induced protein 8-like 1	2.81508	2.14218	3.01514	1.52197	7.67356	1.87195
3981	NM_001098268,NM_206937,NM_002312	LIG4	ligase IV, DNA, ATP-dependent	-2.49803	2.13933	1.57855	2.89934	2.19942	6.3055
338699	NM_001300976,NR_125355,NM_001300975,NM_001300972,NM_001300973,NM_001300977,NM_182603	ANKRD42	ankyrin repeat domain-containing protein 42 isoform 6	-2.27001	2.13873	1.62762	2.81032	2.29785	5.87781
114787	NM_052899	GPRIN1	G protein regulated inducer of neurite outgrowth 1	2.31651	2.12547	2.81614	1.60419	6.58319	2.02019
2736	NM_005270	GLI2	GLI family zinc finger 2	2.56537	2.11995	2.90579	1.54663	7.05124	1.91699
4825	NM_006168	NKX6-1	NK6 homeobox 1	2.39365	2.11754	2.83876	1.57955	6.70125	1.98244
55861	NM_001197140,NM_001197139,NM_001048226,NM_001048225,NM_001048224,NM_001048223,NM_001048222,NM_001048221,NM_018478	DBNDD2	dysbindin (dystrobrevin binding protein 1) domain containing 2	2.4693	2.11689	2.86708	1.56298	6.84804	1.94749
113675	NM_138432	SDSL	serine dehydratase-like	-2.19133	2.11527	1.62376	2.75557	2.28751	5.64905
5638	NM_001173486,NM_001173490,NM_001142395,NM_000950,NM_001173489	PRRG1	proline rich Gla (G-carboxyglutamic acid) 1	-2.2378	2.1109	1.60837	2.77045	2.26288	5.71003
84206	NM_032246	MEX3B	mex-3 RNA binding family member B	2.34131	2.10756	2.80874	1.58143	6.53675	1.9843
993	NM_001789,NM_201567	CDC25A	cell division cycle 25A	3.49353	2.10451	3.19214	1.38746	8.82447	1.60957
10715	NM_198207,NM_001290265	CERS1	ceramide synthase 1 isoform 3	-2.05147	2.0922	1.63712	2.67378	2.32101	5.25586
375690	NR_033266	WASH5P	WAS protein family homolog 5 pseudogene	2.62077	2.08862	2.89621	1.50622	6.99833	1.84754
23306	NM_015257,NM_001130963	TMEM194A	transmembrane protein 194A	3.39332	2.08822	3.14794	1.38525	8.50726	1.60328
9837	NM_021067	GINS1	GINS complex subunit 1 (Psf1 homolog)	4.91099	2.0867	3.52966	1.23364	11.2983	1.36067
5002	NM_183233,NM_002555	SLC22A18	solute carrier family 22, member 18	-2.95313	2.08559	1.44594	3.00819	1.90532	6.85287
140707	NM_080626	BRI3BP	BRI3 binding protein	2.20309	2.0828	2.72909	1.58956	6.12874	1.99425
388121	NM_207381	TNFAIP8L3	tumor necrosis factor, alpha-induced protein 8-like 3	-2.29036	2.0826	1.56891	2.76448	2.1729	5.68321
8349	NM_003528	HIST2H2BE	histone cluster 2, H2be	-7.15912	2.08229	1.10043	3.94021	1.2405	13.9823
84318	NM_001130146,NM_001130147,NM_032358,NM_001130148	CCDC77	coiled-coil domain containing 77	2.64528	2.08018	2.89706	1.49364	6.99969	1.81907
8347	NM_003526	HIST1H2BC	histone cluster 1, H2bc	-7.48437	2.07954	1.08432	3.9882	1.21725	14.4212
219844	NM_145014,NM_001134793	HYLS1	hydrolethalus syndrome 1	2.53911	2.07553	2.85382	1.50949	6.78144	1.85208
221662	NM_001143941,NM_001143942,NM_153020	RBM24	RNA binding motif protein 24	-2.24639	2.07531	1.57206	2.73967	2.17916	5.57516
8651	NM_003745	SOCS1	suppressor of cytokine signaling 1	-2.01914	2.06637	1.62076	2.6345	2.27844	5.0609
63922	NM_022092	CHTF18	CTF18, chromosome transmission fidelity factor 18 homolog (S. cerevisiae)	7.44927	2.0652	3.97112	1.07402	15.6106	1.13533
3092	NM_001243198,NM_005338	HIP1	huntingtin interacting protein 1	3.35986	2.05401	3.1065	1.3581	8.2332	1.55776
3217	NM_004502	HOXB7	homeobox B7	4.7753	2.04865	3.46636	1.21077	10.7597	1.32598
373	NM_033227,NM_001656,NM_033228	TRIM23	tripartite motif containing 23	-2.07079	2.04831	1.58945	2.63964	2.22461	5.08732
57103	NM_020375	C12orf5	chromosome 12 open reading frame 5	-2.69945	2.035	1.44107	2.87373	1.89587	6.17802
834	NM_001223,NM_001257119,NM_001257118,NM_033294,NM_033295,NM_033292,NM_033293	CASP1	caspase 1, apoptosis-related cysteine peptidase	-2.47906	2.03346	1.48142	2.79122	1.97215	5.78549
10714	NR_046409,NM_006591,NR_046410	POLD3	polymerase (DNA-directed), delta 3, accessory subunit	2.90811	2.03198	2.94304	1.40295	7.24489	1.63619
6925	NM_001243228,NM_001243233,NM_001243232,NM_001243231,NM_001243230,NM_001243236,NM_001243235,NM_001243234,NM_003199,NM_001083962,NM_001243226,NM_001243227	TCF4	transcription factor 4	2.29268	2.03159	2.71644	1.5194	6.09176	1.86605
79739	NM_024686	TTLL7	tubulin tyrosine ligase-like family, member 7	-2.05922	2.03118	1.5759	2.61799	2.18988	4.99516
576	NM_001294336,NM_001294335	BAI2	brain-specific angiogenesis inhibitor 2 isoform 1 preproprotein	-2.07143	2.0296	1.57117	2.62179	2.1787	5.01212
5239	NM_021965	PGM5	phosphoglucomutase 5	-2.6572	2.02815	1.44222	2.85213	1.89854	6.0641
23586	NM_014314	DDX58	DEAD (Asp-Glu-Ala-Asp) box polypeptide 58	-3.85935	2.0198	1.26828	3.21663	1.53268	8.03701
115207	NM_138444	KCTD12	potassium channel tetramerization domain containing 12	-3.81811	2.01696	1.27011	3.20297	1.5392	7.95326
115294	NM_052937,NM_001286782,NM_001286783	PCMTD1	protein-L-isoaspartate (D-aspartate) O-methyltransferase domain containing 1	-2.01462	2.01651	1.57359	2.5841	2.1849	4.8667
7517	NM_001100119,NM_001100118,NM_005432	XRCC3	X-ray repair complementing defective repair in Chinese hamster cells 3	4.38905	2.01594	3.34783	1.21392	9.92134	1.32899
84515	NM_001281521,NM_001281520,NM_001281522,NM_182802,NM_032485	MCM8	minichromosome maintenance complex component 8	2.85133	2.01424	2.9072	1.39556	7.05841	1.62161
4067	NM_002350,NM_001111097	LYN	v-yes-1 Yamaguchi sarcoma viral related oncogene homolog	-2.81422	2.01273	1.4003	2.89303	1.80747	6.27669
3437	NM_001289758,NM_001289759,NM_001549,NM_001031683	IFIT3	interferon-induced protein with tetratricopeptide repeats 3 isoform b	-2.07451	2.01235	1.55367	2.60645	2.13432	4.94405
149111	NM_152495	CNIH3	cornichon family AMPA receptor auxiliary protein 3	-8.24032	2.00932	0.998941	4.04164	1.07381	15.0013
115209	NM_145243	OMA1	OMA1 zinc metallopeptidase	-2.0907	2.00395	1.54137	2.60536	2.11327	4.94049
9648	NR_028063,NM_181453	GCC2	GRIP and coiled-coil domain containing 2	-2.31125	2.00132	1.48624	2.69492	1.98672	5.34915
83879	NM_031942,NM_145810	CDCA7	cell division cycle associated 7	7.91613	2.00045	3.9882	1.00341	15.8379	1.03416
114991	NM_133374	ZNF618	zinc finger protein 618	2.50803	1.99851	2.76898	1.44242	6.32473	1.70874
51514	NM_016448,NM_001286230,NM_001286229	DTL	denticleless E3 ubiquitin protein ligase homolog (Drosophila)	6.44264	1.99742	3.75122	1.06357	13.3933	1.12372
134285	NM_173490,NM_001161342	TMEM171	transmembrane protein 171	-4.01891	1.99158	1.22667	3.23347	1.46458	8.13532
729013	NR_034137	ZBED5-AS1	ZBED5 antisense RNA 1	-2.14607	1.98575	1.50989	2.61159	2.03348	4.97206
80178	NM_025108	C16orf59	chromosome 16 open reading frame 59	4.46556	1.98556	3.33942	1.18058	9.84604	1.28067
9052	NM_003979	GPRC5A	G protein-coupled receptor, family C, group 5, member A	6.04826	1.98057	3.66641	1.06989	12.5484	1.13138
9582	NM_001270411,NM_004900	APOBEC3B	apolipoprotein B mRNA editing enzyme, catalytic polypeptide-like 3B	8.31438	1.97964	4.02844	0.972832	16.2452	0.984651
374875	NM_001267871,NM_001267870,NM_001267868,NM_001267869,NM_198533,NM_198708,NM_198706,NM_198707,NM_198704,NM_198705	HSD11B1L	hydroxysteroid (11-beta) dehydrogenase 1-like	-2.26252	1.97388	1.47091	2.64884	1.94988	5.13227
1519	NM_001334	CTSO	cathepsin O	-2.23567	1.97369	1.4769	2.6376	1.96126	5.07851
79644	NM_024592	SRD5A3	steroid 5 alpha-reductase 3	-2.03024	1.96795	1.52234	2.54399	2.06503	4.7193
29800	NM_013304	ZDHHC1	zinc finger, DHHC-type containing 1	-2.10008	1.9607	1.49721	2.56766	2.00524	4.80383
128239	NM_178229	IQGAP3	IQ motif containing GTPase activating protein 3	13.7941	1.95926	4.61735	0.831367	24.6821	0.802556
56666	NR_027691,NM_052839,NM_001160300	PANX2	pannexin 2	-2.51954	1.95924	1.40295	2.73611	1.81345	5.55361
56917	NM_001009813,NM_001301059,NM_020160	MEIS3	homeobox protein Meis3 isoform 2	2.19136	1.95159	2.5979	1.46607	5.55404	1.75587
80020	NM_001102371,NM_024955	FOXRED2	FAD-dependent oxidoreductase domain containing 2	2.57404	1.94795	2.74591	1.38187	6.21368	1.59745
23067	NM_015048	SETD1B	SET domain containing 1B	2.15268	1.94694	2.57704	1.47091	5.45421	1.76881
6809	NM_004177,NM_001178040	STX3	syntaxin 3	-2.02842	1.9438	1.49946	2.51981	2.00989	4.63429
92745	NM_033518	SLC38A5	solute carrier family 38, member 5	13.0279	1.93779	4.53208	0.828547	23.3428	0.798977
116028	NM_152308	RMI2	RecQ mediated genome instability 2	2.69501	1.93779	2.78069	1.35039	6.39192	1.54583
7272	NM_001166691,NM_003318	TTK	TTK protein kinase	4.78504	1.92986	3.36525	1.10672	10.0231	1.18167
677777	NR_003010	SCARNA12	small Cajal body-specific RNA 12	2.22149	1.92855	2.58843	1.4369	5.50237	1.69982
92312	NM_001093725	MEX3A	mex-3 RNA binding family member A	2.22942	1.92221	2.58567	1.42899	5.48647	1.68053
151246	NM_001160033,NM_152524,NM_001160046	SGOL2	shugoshin-like 2 (S. pombe)	3.29763	1.91477	2.96004	1.23862	7.32752	1.36669
64858	NM_022836	DCLRE1B	DNA cross-link repair 1B	3.01143	1.91467	2.86846	1.27802	6.84854	1.42921
94031	NM_053044,NM_001297559	HTRA3	serine protease HTRA3 isoform 2 precursor	9.88865	1.91228	4.18051	0.874734	18.1343	0.854276
23129	NM_015103	PLXND1	plexin D1	2.66625	1.91157	2.74567	1.33086	6.21136	1.51106
153769	NM_152550	SH3RF2	SH3 domain containing ring finger 2	-2.96623	1.90951	1.28	2.84862	1.56249	6.05133
2199	NM_001165035,NM_001004019,NM_001998	FBLN2	fibulin 2	5.77675	1.90485	3.55183	1.02157	11.4966	1.06311
90293	NM_001168299,NM_001168301,NM_001168300,NM_001168303,NM_001168302,NM_033495	KLHL13	kelch-like family member 13	2.29186	1.8998	2.59003	1.39351	5.51526	1.61871
135112	NM_001199622,NM_001199620,NM_001199621,NM_181782,NM_001122842,NM_001199619	NCOA7	nuclear receptor coactivator 7	-2.1204	1.89949	1.43318	2.51752	1.88046	4.62415
1030	NM_004936,NM_078487	CDKN2B	cyclin-dependent kinase inhibitor 2B (p15, inhibits CDK4)	-2.47626	1.89719	1.35269	2.66086	1.69186	5.18969
58494	NM_001270408,NR_072999,NM_001270407,NM_021219	JAM2	junctional adhesion molecule 2	-2.2528	1.8943	1.39697	2.56869	1.79845	4.80526
3613	NM_014214	IMPA2	inositol(myo)-1(or 4)-monophosphatase 2	3.13348	1.89048	2.88609	1.23833	6.94905	1.36665
5557	NM_000946	PRIM1	primase, DNA, polypeptide 1 (49kDa)	4.78803	1.88836	3.33021	1.07078	9.7696	1.13221
4744	NM_021076	NEFH	neurofilament, heavy polypeptide	-2.09514	1.88596	1.42645	2.4935	1.86267	4.53063
3918	NM_018891,NM_005562	LAMC2	laminin, gamma 2	2.04387	1.88561	2.4705	1.4392	5.03991	1.70278
64073	NM_033520	C19orf33	chromosome 19 open reading frame 33	6.18177	1.88435	3.61127	0.983248	12.0016	1.00767
10082	NM_005708	GPC6	glypican 6	4.31046	1.87631	3.20596	1.09812	8.92607	1.16956
1901	NM_001400	S1PR1	sphingosine-1-phosphate receptor 1	2.46848	1.87388	2.63582	1.3322	5.69721	1.51616
84251	NM_032291	SGIP1	SH3-domain GRB2-like (endophilin) interacting protein 1	-4.40656	1.87315	1.0873	3.22696	1.22081	8.10282
221150	NM_001166017,NM_145061	SKA3	spindle and kinetochore associated complex subunit 3	7.24525	1.87101	3.78252	0.925489	13.7616	0.918157
94241	NM_001135733,NM_033285	TP53INP1	tumor protein p53 inducible nuclear protein 1	-2.54596	1.87023	1.31391	2.66212	1.62243	5.19582
11067	NM_007021	C10orf10	chromosome 10 open reading frame 10	-2.85528	1.8702	1.26071	2.77434	1.51948	5.72384
7813	NM_005665	EVI5	ecotropic viral integration site 5	-2.3636	1.85983	1.34011	2.5811	1.67183	4.85154
64793	NM_001281518,NM_022778,NM_001281517	CEP85	centrosomal protein 85kDa	3.07172	1.85848	2.83666	1.21761	6.69099	1.33553
1663	NM_001257144,NM_001257145,NM_004399,NM_030653,NM_152438	DDX11	DEAD/H (Asp-Glu-Ala-Asp/His) box helicase 11	5.96637	1.85534	3.54726	0.970404	11.454	0.981117
11226	NM_007210	GALNT6	UDP-N-acetyl-alpha-D-galactosamine:polypeptide N-acetylgalactosaminyltransferase 6 (GalNAc-T6)	4.20428	1.85523	3.16079	1.08893	8.59567	1.16022
9353	NM_004787,NM_001289136,NM_001289135	SLIT2	slit homolog 2 (Drosophila)	3.2651	1.85501	2.89553	1.18841	6.99609	1.28989
25903	NM_015441,NM_001297713	OLFML2B	olfactomedin-like protein 2B isoform 1 precursor	6.71907	1.85477	3.68246	0.934202	12.7098	0.93114
29843	NM_001267594,NR_051992,NM_001267595,NR_051991	SENP1	SUMO1/sentrin specific peptidase 1	2.02907	1.8547	2.43405	1.41324	4.8848	1.65609
50861	NM_015894,NM_001276310,NR_075070	STMN3	stathmin-like 3	12.9416	1.85418	4.46408	0.770143	22.2942	0.724367
54510	NM_001300828,NM_019035	PCDH18	protocadherin-18 isoform 2 precursor	5.4139	1.85401	3.43683	1.00016	10.5399	1.03037
3776	NM_001017425,NM_001017424,NM_014217	KCNK2	potassium channel, subfamily K, member 2	3.58395	1.8516	2.98868	1.14713	7.48927	1.23705
100526842	NM_001199356,NM_001199355	RPL17-C18orf32	RPL17-C18orf32 readthrough	-2.18079	1.84965	1.37085	2.4957	1.73748	4.54046
6586	NM_003062,NM_001271946	SLIT3	slit homolog 3 (Drosophila)	-2.61339	1.8487	1.28135	2.66727	1.56342	5.21755
6002	NM_002926,NM_198229,NM_198227	RGS12	regulator of G-protein signaling 12	2.16766	1.84869	2.48916	1.37302	5.09976	1.58063
54981	NM_017881,NR_023352,NM_001127603	NMRK1	nicotinamide riboside kinase 1	-2.44475	1.84585	1.3104	2.60009	1.61693	4.92917
643246	NM_001085481	MAP1LC3B2	microtubule-associated protein 1 light chain 3 beta 2	-2.06831	1.84259	1.39148	2.43993	1.78615	4.31349
93145	NM_058164	OLFM2	olfactomedin 2	5.54564	1.84203	3.45378	0.982421	10.6821	1.00707
54885	NM_198881,NM_017752	TBC1D8B	TBC1 domain family, member 8B (with GRAM domain)	-2.66645	1.8413	1.26508	2.68	1.52654	5.28179
157313	NM_152562	CDCA2	cell division cycle associated 2	5.66664	1.84073	3.47699	0.974493	10.8462	0.990083
79823	NM_024766	CAMKMT	calmodulin-lysine N-methyltransferase	-2.60713	1.83925	1.27362	2.65608	1.5458	5.16041
503542	NM_001012508	SPRN	shadow of prion protein homolog (zebrafish)	-2.33962	1.83723	1.3237	2.54998	1.63622	4.73837
9955	NM_006042	HS3ST3A1	heparan sulfate (glucosamine) 3-O-sulfotransferase 3A1	2.85799	1.82787	2.73611	1.22111	6.15882	1.33918
23012	NM_015000	STK38L	serine/threonine kinase 38 like	-2.45097	1.82685	1.29125	2.5846	1.58332	4.86714
2491	NM_006733	CENPI	centromere protein I	3.43953	1.8158	2.91377	1.13156	7.10707	1.21748
56204	NM_019600,NM_001286495,NR_104457	FAM214A	family with sequence similarity 214, member A	-2.22527	1.81043	1.32316	2.47714	1.63596	4.45225
91947	NM_183376	ARRDC4	arrestin domain containing 4	-7.115	1.80686	0.879823	3.71069	0.902372	11.7216
115572	NM_052943	FAM46B	family with sequence similarity 46, member B	2.73162	1.80667	2.67155	1.22179	5.87418	1.34081
79879	NM_024821	CCDC134	coiled-coil domain containing 134	2.49939	1.80498	2.58292	1.26134	5.47595	1.39951
79968	NM_001167941,NM_024908	WDR76	WD repeat domain 76	4.12616	1.80107	3.09343	1.04862	8.14171	1.09953
116843	NM_052831	SLC18B1	solute carrier family 18, subfamily B, member 1	-3.15299	1.79796	1.15124	2.80796	1.32339	5.86953
2175	NM_000135,NM_001286167,NM_001018112	FANCA	Fanconi anemia, complementation group A	4.63039	1.79493	3.21366	1.00253	8.96912	1.03261
80174	NM_145663,NM_025104,NR_036623	DBF4B	DBF4 homolog B (S. cerevisiae)	4.81179	1.78894	3.25098	0.984408	9.19209	1.00828
145407	NM_001001872	C14orf37	chromosome 14 open reading frame 37	-2.37126	1.78888	1.27137	2.51703	1.54145	4.62325
4796	NM_013432	TONSL	tonsoku-like, DNA repair protein	4.81416	1.78874	3.25136	0.984078	9.19234	1.00823
7869	NM_001290062,NM_001290063,NM_001290060,NM_001290061,NM_001005914,NM_004636,NR_110697	SEMA3B	semaphorin-3B isoform 1 precursor	2.97461	1.78199	2.73412	1.16142	6.1517	1.25242
90338	NM_001102603,NM_033288,NM_198893	ZNF160	zinc finger protein 160	-2.11894	1.78079	1.31968	2.40302	1.62932	4.17075
100	NM_000022	ADA	adenosine deaminase	-2.25647	1.78018	1.28744	2.46151	1.5722	4.38352
10848	NM_001142502,NM_006663	PPP1R13L	protein phosphatase 1, regulatory subunit 13 like	3.64165	1.77888	2.94067	1.07608	7.23973	1.13743
4595	NM_001293190,NM_001128425,NM_001293196,NM_012222,NM_001048171,NM_001293192,NM_001293191,NM_001048174,NM_001048173,NM_001048172,NM_001293195	MUTYH	A/G-specific adenine DNA glycosylase isoform 8	2.11038	1.76868	2.38767	1.31017	4.72324	1.48163
6491	NM_001282937,NM_001282936,NM_001282939,NM_001282938,NM_003035,NM_001048166	STIL	SCL/TAL1 interrupting locus	4.02305	1.7651	3.03488	1.02659	7.78032	1.07002
1058	NM_001809,NM_001042426	CENPA	centromere protein A	12.7289	1.76223	4.37918	0.709137	20.9734	0.645648
4851	NM_017617	NOTCH1	notch 1	2.10492	1.75964	2.3766	1.30284	4.67729	1.46694
8458	NM_003594	TTF2	transcription termination factor, RNA polymerase II	2.56653	1.75445	2.5615	1.20168	5.39192	1.30997
409	NR_047516,NM_004313,NM_001257331,NM_001257330,NM_199004,NM_001257328,NM_001257329	ARRB2	arrestin, beta 2	2.02446	1.74658	2.32794	1.3104	4.50523	1.48218
64785	NM_001126130,NM_001126129,NM_022770	GINS3	GINS complex subunit 3 (Psf3 homolog)	5.07373	1.74091	3.26992	0.926868	9.33688	0.91903
201191	NM_001257359,NM_174920	SAMD14	sterile alpha motif domain containing 14	-2.89638	1.74074	1.13515	2.66941	1.29548	5.22735
100507420	NR_121620,NR_121621	LOC100507420	n/a	-2.25448	1.74044	1.25017	2.42297	1.50143	4.24218
79691	NM_001256837,NM_001256836,NM_001256835,NM_024638	QTRTD1	queuine tRNA-ribosyltransferase domain containing 1	2.59889	1.74035	2.5607	1.1828	5.38851	1.28229
2743	NM_000824,NM_001166060,NM_001166061	GLRB	glycine receptor, beta	-2.55829	1.73863	1.18841	2.54359	1.38659	4.71425
146909	NM_001264573,NM_001265577	KIF18B	kinesin family member 18B	10.707	1.73562	4.14691	0.726418	17.6972	0.66878
55635	NM_017779,NM_001114120	DEPDC1	DEP domain containing 1	5.23008	1.73374	3.2982	0.911367	9.53792	0.894806
643314	NM_015038	KIAA0754	KIAA0754	2.03413	1.73162	2.31799	1.29358	4.47019	1.4573
1382	NM_001199723,NM_001878	CRABP2	cellular retinoic acid binding protein 2	5.47126	1.73038	3.34658	0.894707	9.90463	0.879693
253152	NM_173567	EPHX4	epoxide hydrolase 4	-2.29671	1.72881	1.23011	2.42968	1.46922	4.27781
7639	NR_045830,NM_001256171,NM_001256172,NM_001256173,NM_003429	ZNF85	zinc finger protein 85	2.10781	1.72683	2.34653	1.27078	4.56253	1.41739
100506696	NR_046325,NR_046326	PCAT6	prostate cancer associated transcript 6 (non-protein coding)	-3.6224	1.72453	1.03011	2.88706	1.13114	6.24635
2176	NM_000136,NM_001243744,NM_001243743	FANCC	Fanconi anemia, complementation group C	2.19765	1.72347	2.38263	1.24667	4.71306	1.37767
1909	NM_001256283,NM_001957,NM_001166055,NR_045958	EDNRA	endothelin receptor type A	2.05038	1.72172	2.31589	1.28	4.46369	1.43076
4751	NM_002497,NM_001204182,NM_001204183	NEK2	NIMA-related kinase 2	9.42642	1.71925	3.97948	0.74277	15.729	0.689468
3070	NM_001289067,NM_001289068,NM_001289069,NM_001289075,NM_001289074,NM_001289073,NM_001289072,NM_001289071,NM_001289070,NM_018063	HELLS	helicase, lymphoid-specific	2.82338	1.71504	2.62005	1.12263	5.63162	1.20896
133418	NM_198449	EMB	embigin	-2.01287	1.71327	1.28141	2.29067	1.56348	3.78542
56106	NM_032090,NM_018913	PCDHGA10	protocadherin gamma subfamily A, 10	3.46404	1.71287	2.8294	1.03694	6.65699	1.08419
25890	NM_015429	ABI3BP	ABI family, member 3 (NESH) binding protein	-8.083	1.7065	0.769512	3.7844	0.754082	12.4236
80119	NM_025049,NM_001286496,NM_001286497	PIF1	PIF1 5'-to-3' DNA helicase	2.34453	1.70534	2.42738	1.19808	4.8577	1.30198
26999	NM_001037333,NM_001291722,NM_001291721,NM_014376	CYFIP2	cytoplasmic FMR1-interacting protein 2 isoform c	-3.75716	1.6988	0.993921	2.90356	1.06806	6.32776
197187	NR_024399,NR_024402	SNAI3-AS1	SNAI3 antisense RNA 1	-2.04236	1.69826	1.25955	2.28979	1.51752	3.78151
84419	NM_197955,NM_032413	C15orf48	chromosome 15 open reading frame 48	-8.4975	1.69682	0.750313	3.83735	0.729269	12.9315
2289	NM_004117,NM_001145775,NM_001145777,NM_001145776	FKBP5	FK506 binding protein 5	2.9204	1.68882	2.63044	1.08428	5.67523	1.15198
57801	NM_021170,NM_001142467	HES4	hes family bHLH transcription factor 4	2.09443	1.68414	2.29983	1.23328	4.40428	1.35961
5627	NM_000313	PROS1	protein S (alpha)	-2.64959	1.67453	1.11318	2.51895	1.25861	4.633
7292	NM_001297562,NM_003326	TNFSF4	tumor necrosis factor ligand superfamily member 4 isoform 2	-3.09464	1.66828	1.04177	2.67155	1.14852	5.24603
11169	NM_007086,NM_001008396	WDHD1	WD repeat and HMG-box DNA binding protein 1	2.10012	1.66051	2.27988	1.20941	4.32601	1.32152
10635	NM_006479,NM_001130862	RAD51AP1	RAD51 associated protein 1	4.66085	1.6604	3.10772	0.887122	8.23907	0.870068
10293	NM_005879	TRAIP	TRAF interacting protein	5.16308	1.6595	3.22276	0.854526	9.02324	0.830547
220134	NM_145060,NM_001039535	SKA1	spindle and kinetochore associated complex subunit 1	6.88161	1.65819	3.55598	0.773234	11.5152	0.728575
23354	NM_015302	HAUS5	HAUS augmin-like complex, subunit 5	2.82464	1.658	2.56838	1.07031	5.42318	1.13172
150094	NM_173354	SIK1	salt-inducible kinase 1	-2.31155	1.6563	1.15871	2.36757	1.33766	4.04335
5649	NM_005045,NM_173054	RELN	reelin	4.38205	1.64876	3.02905	0.89745	7.75572	0.884348
5087	NM_001204963,NM_002585,NM_001204961	PBX1	pre-B-cell leukemia homeobox 1	2.30623	1.64557	2.35526	1.14972	4.59612	1.23982
8269	NM_003492	TMEM187	transmembrane protein 187	-2.02825	1.64455	1.21174	2.23197	1.42893	3.60558
101752399	NR_036570,NR_036569	STAG3L5P-PVRIG2P-PILRB	STAG3L5P-PVRIG2P-PILRB readthrough	2.62446	1.64435	2.48159	1.08957	5.07215	1.1609
10926	NM_006716	DBF4	DBF4 homolog (S. cerevisiae)	2.57931	1.64261	2.46262	1.09564	5.00578	1.16737
26232	NM_012168	FBXO2	F-box protein 2	-8.31564	1.63942	0.713113	3.76894	0.679461	12.3164
91607	NM_152270,NM_001104589,NM_001104590,NM_001104587,NM_001104588	SLFN11	schlafen family member 11	4.55207	1.63841	3.06294	0.876413	7.97004	0.856513
51313	NM_001031700,NM_016613,NM_001128424	FAM198B	family with sequence similarity 198, member B	-2.5968	1.63236	1.0832	2.45993	1.2159	4.37489
54532	NM_019050	USP53	ubiquitin specific peptidase 53	-2.97216	1.62883	1.0227	2.59421	1.11694	4.90365
83937	NM_032023	RASSF4	Ras association (RalGDS/AF-6) domain family member 4	-2.23008	1.62581	1.14713	2.30422	1.31661	3.82943
54331	NM_001243773,NM_053064,NM_001243774	GNG2	guanine nucleotide binding protein (G protein), gamma 2	2.07016	1.62521	2.23274	1.18299	4.11888	1.28297
284403	NM_001083961,NM_173636	WDR62	WD repeat domain 62	7.64884	1.62458	3.65695	0.721712	12.4607	0.661806
868	NM_170662	CBLB	Cbl proto-oncogene B, E3 ubiquitin protein ligase	2.61051	1.61429	2.44859	1.06426	4.94512	1.12492
6236	NM_001128850,NM_004165	RRAD	Ras-related associated with diabetes	-6.77964	1.61384	0.743202	3.50441	0.72085	10.0822
5422	NM_016937	POLA1	polymerase (DNA directed), alpha 1, catalytic subunit	2.68756	1.61298	2.47675	1.05045	5.05526	1.10293
84986	NM_032900,NM_001204300,NM_001256423	ARHGAP19	Rho GTPase activating protein 19	2.51303	1.61169	2.40809	1.07867	4.79037	1.14
163732	NM_133467	CITED4	Cbp/p300-interacting transactivator, with Glu/Asp-rich carboxy-terminal domain, 4	-2.3286	1.60934	1.11124	2.3307	1.25343	3.92019
2784	NM_001297571,NM_002075	GNB3	guanine nucleotide-binding protein G(I)/G(S)/G(T) subunit beta-3 isoform 2	2.29583	1.60703	2.31472	1.1157	4.46158	1.1963
79075	NM_024094	DSCC1	DNA replication and sister chromatid cohesion 1	2.69127	1.59652	2.46311	1.03482	5.00638	1.0803
3764	NM_004982	KCNJ8	potassium inwardly-rectifying channel, subfamily J, member 8	4.27825	1.59642	2.95847	0.861443	7.31894	0.83915
55809	NM_033502,NM_001297573	TRERF1	transcriptional regulating factor 1	2.25959	1.59052	2.28377	1.10771	4.34751	1.18587
10156	NM_001079877,NM_006989	RASA4	RAS p21 protein activator 4	2.66388	1.58916	2.44601	1.03248	4.93381	1.07855
1062	NM_001813,NM_001286734	CENPE	centromere protein E, 312kDa	3.86716	1.58543	2.83721	0.88594	6.69228	0.868504
55632	NM_017769	G2E3	G2/M-phase specific E3 ubiquitin protein ligase	2.01263	1.58142	2.1645	1.15542	3.90923	1.24546
57650	NM_020890	KIAA1524	KIAA1524	5.14779	1.57749	3.15315	0.789202	8.53857	0.749463
1129	NM_001006632,NM_001006627,NM_001006630,NM_001006626,NM_001006629,NM_001006628,NM_001006631,NM_000739	CHRM2	cholinergic receptor, muscarinic 2	5.03648	1.57466	3.12569	0.793278	8.34854	0.753608
56978	NM_001099403,NM_020226	PRDM8	PR domain containing 8	2.08063	1.57262	2.18756	1.13054	3.97678	1.21557
6664	NM_003108	SOX11	SRY (sex determining region Y)-box 11	2.53838	1.56876	2.37857	1.03466	4.6863	1.0801
41	NM_020039,NM_001256830,NR_046389,NM_001095	ASIC1	acid-sensing (proton-gated) ion channel 1	-2.81968	1.56766	0.989102	2.48463	1.0591	4.49321
283208	NM_001288748,NM_182904,NR_110031	P4HA3	prolyl 4-hydroxylase, alpha polypeptide III	4.61672	1.5669	3.01987	0.813006	7.70346	0.779735
2006	NM_001278917,NM_000501,NM_001081755,NM_001278939,NM_001278918,NM_001278914,NM_001278915,NM_001278916,NM_001081753,NM_001081754,NM_001081752,NM_001278912,NM_001278913	ELN	elastin	179.855	1.56648	7.80508	0.314393	207.584	0.248715
79652	NM_024600,NM_001256541	TMEM204	transmembrane protein 204	2.10423	1.56578	2.19183	1.11854	3.99098	1.20393
284217	NM_005559	LAMA1	laminin, alpha 1	-2.13617	1.55318	1.09934	2.19437	1.23943	3.489
7023	NM_003223	TFAP4	transcription factor AP-4 (activating enhancer binding protein 4)	2.75234	1.55009	2.44385	0.98319	4.92326	1.00753
102659353	NR_110375	THRIL	n/a	2.02458	1.54967	2.13988	1.12225	3.8265	1.20846
57520	NM_020760	HECW2	HECT, C2 and WW domain containing E3 ubiquitin protein ligase 2	-2.91631	1.5488	0.958502	2.50265	1.02212	4.57343
81930	NM_031217	KIF18A	kinesin family member 18A	3.81669	1.5481	2.79101	0.858687	6.44725	0.834468
3759	NM_000891	KCNJ2	potassium inwardly-rectifying channel, subfamily J, member 2	-5.0082	1.54375	0.770143	3.09443	0.754915	7.3375
10260	NM_005848,NM_001144823	DENND4A	DENN/MADD domain containing 4A	-2.06263	1.54334	1.10706	2.15154	1.2504	3.35964
3430	NM_005533	IFI35	interferon-induced protein 35	2.1917	1.53416	2.20127	1.06922	4.01359	1.13073
100506211	NR_038262	MIR210HG	MIR210 host gene (non-protein coding)	-3.96226	1.53374	0.834056	2.82038	0.836146	5.92236
1829	NM_001943	DSG2	desmoglein 2	2.19013	1.52527	2.19223	1.06122	3.99151	1.11867
284297	NM_001144950,NM_001195267	SSC5D	scavenger receptor cysteine rich domain containing (5 domains)	2.28199	1.52394	2.23118	1.04088	4.11414	1.08961
152078	NM_001243729,NR_024016,NM_001130001,NM_001099777,NM_001130002	C3orf55	chromosome 3 open reading frame 55	-2.07101	1.52377	1.08657	2.1369	1.22042	3.30915
54625	NM_017554	PARP14	poly (ADP-ribose) polymerase family, member 14	-2.40986	1.52273	1.01515	2.2841	1.10518	3.76145
100505894	NR_105019,NR_105020,NR_039993,NR_039994,NR_039995	TMEM161B-AS1	TMEM161B antisense RNA 1	-2.01618	1.51988	1.09602	2.10765	1.23406	3.23212
23467	NM_014293	NPTXR	neuronal pentraxin receptor	-2.55475	1.51429	0.981973	2.33515	1.05292	3.93857
4688	NM_000433,NM_001127651,NM_001190794,NM_001190789	NCF2	neutrophil cytosolic factor 2	2.76003	1.51414	2.41429	0.949604	4.81246	0.9523
8438	NM_003579,NM_001142548	RAD54L	RAD54-like (S. cerevisiae)	6.36373	1.51285	3.35255	0.682678	9.95188	0.612634
9585	NM_001284259,NM_016195	KIF20B	kinesin family member 20B	4.20251	1.50974	2.86643	0.795175	6.84511	0.755245
79866	NM_001286746,NM_001286747,NM_024808	BORA	bora, aurora kinase A activator	2.53527	1.50973	2.32322	0.981083	4.48904	1.00389
11339	NM_007280	OIP5	Opa interacting protein 5	7.31387	1.5074	3.51676	0.646125	11.1753	0.572873
55388	NM_018518,NM_182751	MCM10	minichromosome maintenance complex component 10	5.44546	1.50617	3.1624	0.717349	8.61115	0.654591
25797	NM_012413	QPCT	glutaminyl-peptide cyclotransferase	-6.94133	1.50285	0.654674	3.44989	0.608742	9.68734
85294	NM_033184	KRTAP2-4	keratin associated protein 2-4	-2.21745	1.50151	1.03319	2.18209	1.13668	3.44577
687	NM_001206	KLF9	Kruppel-like factor 9	-2.57481	1.50149	0.966983	2.33145	1.03456	3.92552
148327	NM_130898,NM_001255979,NM_001255978,NM_001255980,NM_001255981,NR_045658	CREB3L4	cAMP responsive element binding protein 3-like 4	2.1882	1.4994	2.16715	1.0374	3.92067	1.08454
55853	NR_024628,NR_024629,NR_027708,NR_027709	IDI2-AS1	IDI2 antisense RNA 1	-3.61959	1.49416	0.830932	2.68676	0.831393	5.30864
8339	NM_003518	HIST1H2BG	histone cluster 1, H2bg	-3.19562	1.49081	0.87217	2.54827	0.888537	4.7314
2624	NM_001145662,NM_001145661,NM_032638	GATA2	GATA binding protein 2	2.70886	1.48989	2.37309	0.935399	4.66619	0.932146
81832	NM_138999,NM_001201465,NM_138966	NETO1	neuropilin (NRP) and tolloid (TLL)-like 1	-5.06933	1.48761	0.722245	3.06404	0.690524	7.19017
401577	NR_033381,NR_033380	CD99P1	CD99 molecule pseudogene 1	-2.20336	1.4859	1.02157	2.16128	1.11583	3.38884
29767	NM_014548,NM_001142885	TMOD2	tropomodulin 2 (neuronal)	-2.18493	1.4771	1.01725	2.14483	1.10783	3.33686
22824	NM_014278	HSPA4L	heat shock 70kDa protein 4-like	-2.23742	1.47545	1.00478	2.16661	1.08562	3.40304
255488	NM_182757	RNF144B	ring finger protein 144B	-2.21968	1.47266	1.00582	2.15617	1.08712	3.37611
6940	NM_005649	ZNF354A	zinc finger protein 354A	-2.04395	1.47123	1.04331	2.07467	1.15332	3.13314
3164	NM_002135,NM_001202233,NM_001202234,NM_173157	NR4A1	nuclear receptor subfamily 4 group A member 1 isoform 3	2.56371	1.46927	2.29774	0.939508	4.39579	0.940559
117854	NM_001003818,NM_058166,NM_001198645,NM_001198644	TRIM6	tripartite motif containing 6	2.41572	1.46466	2.23311	0.960652	4.12007	0.966967
11092	NM_018956	C9orf9	chromosome 9 open reading frame 9	-2.75881	1.46355	0.904389	2.36844	0.93795	4.04657
101930071	NR_126041	LOC101930071	uncharacterized LOC101930071	-2.34202	1.46126	0.971089	2.19884	1.03931	3.50207
55835	NR_047595,NM_018451,NR_047594	CENPJ	centromere protein J	2.34051	1.45805	2.19524	0.968418	3.99633	0.979476
145864	NM_178232	HAPLN3	hyaluronan and proteoglycan link protein 3	2.37294	1.4551	2.20633	0.959656	4.03498	0.964712
348013	NM_182614	TMEM255B	transmembrane protein 255B	-2.43822	1.45288	0.945856	2.23168	1.00154	3.60312
56906	NM_020147	THAP10	THAP domain containing 10	2.10292	1.44468	2.07717	1.00478	3.61846	1.03618
10046	NM_005491,NM_001177465,NM_001177466	MAMLD1	mastermind-like domain containing 1	2.4051	1.44423	2.20993	0.943833	4.05482	0.944408
5427	NM_001197330,NM_001197331,NM_002692	POLE2	polymerase (DNA directed), epsilon 2, accessory subunit	3.60621	1.44292	2.63932	0.788842	5.71401	0.748521
92979	NM_138396	MARCH9	membrane-associated ring finger (C3HC4) 9	-2.46114	1.4384	0.928647	2.22797	0.976166	3.591
55320	NM_018353	MIS18BP1	MIS18 binding protein 1	3.10733	1.4354	2.46988	0.8342	5.03806	0.806162
1837	NM_001390,NM_001198945,NM_001392,NM_001198940,NM_001198941,NM_001198942,NM_001128175,NM_001198943,NM_032981,NM_032978,NM_032979,NM_001198939,NM_001198938,NM_001391,NM_032980,NM_001198944,NM_032975	DTNA	dystrobrevin, alpha	-3.23416	1.43346	0.818144	2.51154	0.810884	4.60741
9735	NM_014708	KNTC1	kinetochore associated 1	2.89788	1.42922	2.38976	0.854763	4.72922	0.831069
9028	NM_001278721,NM_001278720	RHBDL1	rhomboid, veinlet-like 1 (Drosophila)	-2.23176	1.4267	0.960652	2.11884	1.0244	3.26827
6304	NM_002971,NM_001131010,NM_001195470	SATB1	SATB homeobox 1	-2.2254	1.42566	0.960976	2.11504	1.02495	3.25372
7042	NM_003238,NM_001135599	TGFB2	transforming growth factor, beta 2	-2.83354	1.4254	0.859975	2.36258	0.874746	4.02708
81621	NM_030929	KAZALD1	Kazal-type serine peptidase inhibitor domain 1	3.63764	1.42502	2.63396	0.770959	5.68629	0.725118
2878	NM_002084	GPX3	glutathione peroxidase 3 (plasma)	-6.2694	1.4236	0.620073	3.2684	0.561901	8.38823
201229	NM_001076680	LYRM9	LYR motif containing 9	-2.35813	1.42223	0.932204	2.16985	0.980458	3.40894
8637	NM_003732	EIF4EBP3	eukaryotic translation initiation factor 4E binding protein 3	-2.01373	1.41763	0.999934	2.00981	1.07478	2.95294
3216	NM_018952	HOXB6	homeobox B6	5.1654	1.41735	3.03154	0.662661	7.77294	0.59282
9762	NM_001282533	LZTS3	leucine zipper, putative tumor suppressor family member 3	-2.27698	1.4167	0.942461	2.12958	0.992837	3.28768
8642	NM_003737	DCHS1	dachsous cadherin-related 1	3.44902	1.41588	2.56711	0.780921	5.41658	0.738547
374897	NM_001166035,NM_001166034,NM_198538	SBSN	suprabasin	4.6002	1.41539	2.89394	0.692246	6.99012	0.621471
3200	NM_030661,NM_153631	HOXA3	homeobox A3	2.61345	1.4151	2.26864	0.882689	4.26021	0.863955
79651	NM_001005498,NM_024599	RHBDF2	rhomboid 5 homolog 2 (Drosophila)	-3.95343	1.40128	0.725061	2.70816	0.694043	5.40937
5933	NM_002895,NM_183404	RBL1	retinoblastoma-like 1 (p107)	3.20438	1.40016	2.47284	0.792796	5.04519	0.753519
25992	NM_001080437	SNED1	sushi, nidogen and EGF-like domains 1	2.02752	1.39566	1.99573	0.976013	3.35195	0.99271
4355	NM_005374,NM_001278370,NM_001278371,NM_001278372,NM_001278373,NM_001278374,NM_001278375,NM_001278376,NM_001278381	MPP2	membrane protein, palmitoylated 2 (MAGUK p55 subfamily member 2)	-2.47311	1.39494	0.887122	2.19345	0.913683	3.48349
55336	NM_018378	FBXL8	F-box and leucine-rich repeat protein 8	-2.30139	1.39395	0.916838	2.11934	0.957537	3.26958
9156	NM_006027,NM_130398,NM_003686	EXO1	exonuclease 1	4.10438	1.39328	2.74449	0.707323	6.20438	0.641556
10669	NM_001301324,NM_001166240,NM_006569,NM_001166239	CGREF1	cell growth regulator with EF hand domain protein 1 isoform d	-2.45385	1.39294	0.888565	2.18361	0.915522	3.45108
259266	NM_018136,NM_001206846	ASPM	asp (abnormal spindle) homolog, microcephaly associated (Drosophila)	5.51415	1.38832	3.08742	0.624283	8.11889	0.554608
338773	NM_181724	TMEM119	transmembrane protein 119	4.75304	1.38723	2.91013	0.661278	7.0844	0.591379
54742	NM_001160354,NM_017527,NM_001160355	LY6K	lymphocyte antigen 6 complex, locus K	2.95529	1.38688	2.37364	0.810337	4.66814	0.774948
114614	NR_001458	MIR155HG	MIR155 host gene (non-protein coding)	2.41185	1.38513	2.15885	0.888706	3.88339	0.872429
10733	NM_001190799,NM_001190801,NM_014264	PLK4	polo-like kinase 4	3.86672	1.38104	2.66641	0.715297	5.8484	0.652791
144811	NM_153218,NM_001128303	LACC1	laccase (multicopper oxidoreductase) domain containing 1	-3.76349	1.38085	0.723475	2.63555	0.691393	5.06802
4998	NM_004153,NM_001190818,NM_001190819	ORC1	origin recognition complex, subunit 1	5.07536	1.38001	2.98212	0.638615	7.46042	0.567631
4324	NM_002428	MMP15	matrix metallopeptidase 15 (membrane-inserted)	-3.70277	1.37826	0.726418	2.61502	0.697095	4.98688
25893	NM_015431	TRIM58	tripartite motif containing 58	4.26092	1.37811	2.77544	0.684279	6.37337	0.61522
8514	NM_172130,NM_003636,NM_001199860,NM_001199861,NM_001199862,NM_001199863	KCNAB2	potassium voltage-gated channel, shaker-related subfamily, beta member 2	-2.79439	1.36805	0.814701	2.29723	0.805261	3.80305
113115	NM_001099286,NM_138419	MTFR2	mitochondrial fission regulator 2	3.99909	1.36643	2.693	0.69333	5.97293	0.623798
56971	NM_001127893,NM_020219	CEACAM19	carcinoembryonic antigen-related cell adhesion molecule 19	-2.6776	1.36146	0.82522	2.24616	0.821919	3.64786
124935	NM_152346,NM_001284498,NM_001284499	SLC43A2	solute carrier family 43 (amino acid system L transporter), member 2	-2.2577	1.36134	0.895244	2.0701	0.92335	3.11997
115703	NM_052948,NM_001172630	ARHGAP33	Rho GTPase activating protein 33	2.70007	1.35929	2.25307	0.82007	4.1927	0.787924
92840	NM_138393	REEP6	receptor accessory protein 6	-2.42428	1.35682	0.860886	2.13845	0.875153	3.31237
256691	NM_153267,NR_125850	MAMDC2	n/a	-2.06883	1.35541	0.928918	1.97773	0.976632	2.87093
401331	NR_024116	RASA4CP	RAS p21 protein activator 4C, pseudogene	2.25744	1.35198	2.06139	0.886703	3.55203	0.869986
492311	NM_001007189	IGIP	IgA-inducing protein	-3.11121	1.3517	0.761589	2.39907	0.745288	4.14749
4325	NM_005941	MMP16	matrix metallopeptidase 16 (membrane-inserted)	2.04406	1.35058	1.96141	0.929974	3.2484	0.922701
9734	NM_001204148,NM_178425,NM_178423,NM_001204144,NM_001204145,NM_001204146,NM_001204147,NM_014707,NM_058176	HDAC9	histone deacetylase 9	-7.36991	1.34679	0.531437	3.41309	0.461138	9.41727
4147	NM_030583,NM_002380	MATN2	matrilin 2	2.87715	1.34646	2.3096	0.784962	4.44661	0.744147
6769	NM_003149,NM_001292049	STAC	SH3 and cysteine-rich domain-containing protein isoform 2	-2.05229	1.34255	0.920616	1.95785	0.96396	2.81741
113157	NR_002775	RPLP0P2	ribosomal protein, large, P0 pseudogene 2	-3.11751	1.34218	0.752749	2.39314	0.732451	4.13342
8365	NM_003543	HIST1H4H	histone cluster 1, H4h	-9.60823	1.33867	0.478768	3.74304	0.405561	12.0548
51450	NM_016307	PRRX2	paired related homeobox 2	71.6328	1.32557	6.43559	0.273036	83.7817	0.214311
2583	NM_001276468,NM_001276469,NM_001478	B4GALNT1	beta-1,4-N-acetyl-galactosaminyl transferase 1	-5.19434	1.32357	0.59038	2.96732	0.528523	6.6585
2069	NM_001432	EREG	epiregulin	-4.32295	1.31932	0.633893	2.74591	0.580485	5.59678
768	NM_001216	CA9	carbonic anhydrase IX	-4.51709	1.31748	0.620763	2.79616	0.562519	5.80969
2177	NM_033084,NM_001018115	FANCD2	Fanconi anemia, complementation group D2	5.65127	1.31629	3.06404	0.565467	7.97781	0.492936
23671	NM_016192	TMEFF2	transmembrane protein with EGF-like and two follistatin-like domains 2	4.15989	1.31508	2.69764	0.641094	5.99816	0.569114
400550	NR_036444,NR_033925	FENDRR	FOXF1 adjacent non-coding developmental regulatory RNA	6.56111	1.31278	3.24503	0.531089	9.16946	0.459421
9700	NM_012291	ESPL1	extra spindle pole bodies homolog 1 (S. cerevisiae)	6.44281	1.3113	3.22145	0.533764	9.01626	0.462603
55351	NM_018401	STK32B	serine/threonine kinase 32B	2.65251	1.31015	2.19085	0.783486	3.99022	0.741194
672	NM_007299,NM_007298,NM_007297,NM_007294,NR_027676,NM_007300	BRCA1	breast cancer 1, early onset	2.70748	1.3005	2.20424	0.767289	4.02442	0.720877
2262	NM_004466	GPC5	glypican 5	3.01823	1.30006	2.32169	0.727984	4.48222	0.671037
56243	NM_019590,NM_001282768,NM_001282769,NM_001282767,NM_001098500,NM_001282770	KIAA1217	KIAA1217	-2.07417	1.29608	0.87258	1.92512	0.889097	2.73739
11113	NM_001206999,NM_007174	CIT	citron (rho-interacting, serine/threonine kinase 21)	7.46743	1.29552	3.39498	0.494369	10.2361	0.425043
9066	NM_001300773,NM_004200,NM_001252065	SYT7	synaptotagmin-7 isoform 3	-3.18342	1.29443	0.70525	2.37583	0.67167	4.07535
10659	NM_001083591,NM_006561,NM_001025077,NM_001025076	CELF2	CUGBP, Elav-like family member 2	-5.57183	1.29438	0.552778	3.03093	0.485535	6.99042
221468	NM_145316,NR_104443,NR_104442,NM_001286401,NM_001162900	TMEM217	transmembrane protein 217	-2.35596	1.29388	0.815807	2.05212	0.80662	3.06901
160622	NM_181711,NM_001271856	GRASP	GRP1 (general receptor for phosphoinositides 1)-associated scaffold protein	2.62912	1.29333	2.16661	0.772034	3.91758	0.727443
23414	NM_012082	ZFPM2	zinc finger protein, FOG family member 2	2.93663	1.29309	2.2857	0.731541	4.35579	0.674503
11274	NM_017414	USP18	ubiquitin specific peptidase 18	2.7681	1.28739	2.2166	0.747707	4.07897	0.695257
55732	NM_018186	C1orf112	chromosome 1 open reading frame 112	3.83981	1.28703	2.58245	0.64142	5.47517	0.569579
55247	NM_018248	NEIL3	nei endonuclease VIII-like 3 (E. coli)	5.23687	1.28703	2.95017	0.56147	7.27601	0.489661
55924	NM_198926,NM_019099	FAM212B	family with sequence similarity 212, member B	-3.37367	1.28628	0.679737	2.43405	0.637673	4.29085
90226	NM_033199	UCN2	urocortin 2	6.96643	1.28572	3.30117	0.500752	9.56706	0.432533
114769	NM_052889,NM_001017534	CARD16	caspase recruitment domain family, member 16	-2.52069	1.28297	0.779044	2.11286	0.766329	3.24499
1437	NM_000758	CSF2	colony stimulating factor 2 (granulocyte-macrophage)	-13.4363	1.2781	0.394346	4.14241	0.321032	16.1509
54058	NM_058180,NM_001286476,NM_001286477,NM_001286463,NM_001286462	C21orf58	chromosome 21 open reading frame 58	3.29376	1.27662	2.39907	0.679332	4.76164	0.609527
23397	NM_015341,NM_001281712,NM_001281710,NM_001281711	NCAPH	non-SMC condensin I complex, subunit H	7.60781	1.2761	3.40564	0.478156	10.3111	0.407803
100216001	NR_024475	LINC00704	long intergenic non-protein coding RNA 704	-3.55721	1.27239	0.652071	2.48282	0.605146	4.48392
85352	NM_001099294	KIAA1644	KIAA1644	3.18158	1.26834	2.35332	0.683583	4.59138	0.613893
10826	NM_032385	FAXDC2	fatty acid hydroxylase domain containing 2	-2.00586	1.26774	0.861443	1.86566	0.876168	2.5888
10384	NM_197974,NM_006994,NM_001242803	BTN3A3	butyrophilin, subfamily 3, member A3	-2.33239	1.2627	0.791812	2.01362	0.779739	2.96398
195828	NM_153695	ZNF367	zinc finger protein 367	3.09969	1.26214	2.31905	0.686923	4.47669	0.617677
5307	NM_002653	PITX1	paired-like homeodomain 1	3.3947	1.2612	2.42045	0.657166	4.83423	0.585348
8515	NM_003637,NM_001303041,NM_001303040	ITGA10	integrin, alpha 10	2.3831	1.25772	2.0315	0.778661	3.44681	0.734538
25914	NM_173630	RTTN	rotatin	2.3227	1.25389	2.00138	0.785576	3.37114	0.745763
80336	NM_001124756	PABPC1L	poly(A) binding protein, cytoplasmic 1-like	2.14058	1.2524	1.91645	0.818446	3.1093	0.785764
11178	NM_021020	LZTS1	leucine zipper, putative tumor suppressor 1	3.16715	1.24559	2.32927	0.666087	4.51058	0.595158
5337	NM_001130081,NM_002662	PLD1	phospholipase D1, phosphatidylcholine-specific	-2.06195	1.24282	0.825989	1.87	0.823756	2.59469
84856	NR_026827	LINC00839	long intergenic non-protein coding RNA 839	-3.14777	1.23716	0.661043	2.31537	0.617146	3.86685
55010	NM_017915	PARPBP	PARP1 binding protein	2.37668	1.23495	2.00833	0.759382	3.38971	0.708309
220042	NM_145018	C11orf82	chromosome 11 open reading frame 82	3.17328	1.2323	2.32041	0.654437	4.47859	0.583525
84057	NM_001253861,NM_032117,NR_045605	MND1	meiotic nuclear divisions 1 homolog (S. cerevisiae)	4.57497	1.22452	2.74084	0.547079	6.18292	0.474765
63967	NM_022111,NM_001190481	CLSPN	claspin	4.1866	1.22186	2.63283	0.567052	5.68204	0.494714
83903	NM_031965	GSG2	germ cell associated 2 (haspin)	3.69646	1.21503	2.48115	0.595003	5.07202	0.523683
128272	NM_153213	ARHGEF19	Rho guanine nucleotide exchange factor (GEF) 19	3.0369	1.21205	2.25428	0.651682	4.19618	0.579824
100132288	NR_038327,NR_038328,NR_038329	TEKT4P2	tektin 4 pseudogene 2	-2.22655	1.20687	0.760478	1.91529	0.744819	2.71309
100506243	NM_001205272	KRBOX1	KRAB box domain containing 1	10.5598	1.20626	3.78495	0.384431	13.7825	0.316223
731220	NM_001145664	RFX8	RFX family member 8, lacking RFX DNA binding domain	2.6277	1.20397	2.08802	0.694221	3.6408	0.624562
89839	NM_001039841	ARHGAP11B	Rho GTPase activating protein 11B	4.56306	1.19047	2.71248	0.522479	6.07515	0.449904
9788	NM_001282971,NM_001282974,NM_014751	MTSS1	metastasis suppressor 1	-2.06463	1.18683	0.773988	1.81987	0.760836	2.48546
284615	NM_001039888	ANKRD34A	ankyrin repeat domain 34A	-2.58758	1.18485	0.683214	2.05482	0.640278	3.0755
643365	NM_001278674	LINC00452	long intergenic non-protein coding RNA 452	-3.90673	1.18104	0.553606	2.51957	0.48739	4.63313
4326	NM_016155	MMP17	matrix metallopeptidase 17 (membrane-inserted)	2.41899	1.17694	1.97557	0.701163	3.29048	0.633035
79000	NM_001287490,NM_024037	AUNIP	aurora kinase A and ninein interacting protein	2.89155	1.17555	2.16897	0.637129	3.92438	0.566195
2882	NM_015696	GPX7	glutathione peroxidase 7	3.10874	1.17085	2.24655	0.610218	4.16813	0.538255
81872	NM_001123387	KRTAP2-1	keratin associated protein 2-1	-2.59642	1.16938	0.668633	2.04516	0.62788	3.05286
6508	NR_048551,NM_201574,NM_005070	SLC4A3	solute carrier family 4 (anion exchanger), member 3	-2.11895	1.16628	0.744255	1.82761	0.722603	2.50016
114757	NM_134268	CYGB	cytoglobin	2.7235	1.15477	2.08502	0.639563	3.63425	0.568189
9498	NM_001039960,NM_001258401,NM_001258402,NM_001258403,NM_001267615,NR_047672	SLC4A8	solute carrier family 4, sodium bicarbonate cotransporter, member 8	2.07249	1.15312	1.79298	0.741609	2.74667	0.688292
29091	NM_014178	STXBP6	syntaxin binding protein 6 (amisyn)	-2.07023	1.15212	0.741157	1.79094	0.717004	2.4269
728643	NR_003277	HNRNPA1P33	heterogeneous nuclear ribonucleoprotein A1 pseudogene 33	2.13499	1.15113	1.82165	0.727421	2.8337	0.670286
400073	NM_207435	C12orf76	chromosome 12 open reading frame 76	-2.04609	1.14931	0.743573	1.77644	0.721484	2.39639
81691	NM_030941,NM_001199053,NM_001144924	LOC81691	exonuclease NEF-sp	2.15091	1.14659	1.82523	0.720279	2.84305	0.660024
57224	NM_001144060,NM_020464	NHSL1	NHS-like 1	4.34661	1.14052	2.61696	0.497064	5.62325	0.428605
83990	NM_032043	BRIP1	BRCA1 interacting protein C-terminal helicase 1	2.52622	1.1376	1.98797	0.650986	3.32968	0.57969
51083	NM_015973	GAL	galanin/GMAP prepropeptide	11.216	1.13736	3.82562	0.338141	14.1624	0.270091
3306	NM_021979	HSPA2	heat shock 70kDa protein 2	4.54246	1.12369	2.65845	0.474973	5.79545	0.404642
89958	NM_178448	SAPCD2	suppressor APC domain containing 2	11.1717	1.12196	3.81199	0.330217	14.0663	0.264674
9143	NM_004209	SYNGR3	synaptogyrin 3	-2.62622	1.11237	0.615939	2.00892	0.557079	2.95109
100506686	NR_040055,NR_040054,NR_040056,NR_040051,NR_040052	IQCH-AS1	IQCH antisense RNA 1	2.16104	1.11201	1.79906	0.687337	2.76092	0.617871
115004	NM_138441	MB21D1	Mab-21 domain containing 1	2.26546	1.11133	1.8481	0.668291	2.90492	0.596424
166614	NM_001040261,NM_001040260,NR_036614	DCLK2	doublecortin-like kinase 2	2.25876	1.10656	1.84074	0.665205	2.88922	0.594803
378805	NR_015431,NR_109851,NR_109850,NR_109853,NR_109852,NR_109855,NR_109854,NR_110473,NR_110472,NR_024153	LINC-PINT	n/a	-2.1517	1.09115	0.670427	1.7759	0.629057	2.39542
343171	NM_001001957	OR2W3	olfactory receptor, family 2, subfamily W, member 3	2.25216	1.09073	1.82367	0.652357	2.83806	0.580257
5026	NM_175080,NM_001204519,NM_001204520,NM_002561	P2RX5	purinergic receptor P2X, ligand-gated ion channel, 5	-3.5541	1.0894	0.507775	2.33726	0.433003	3.94666
113451	NM_001293562,NR_126031,NM_001301823,NM_001301826,NM_001301825,NM_001301824,NM_052998	AZIN2	antizyme inhibitor 2 isoform 1	-2.15329	1.08712	0.666544	1.77309	0.626181	2.38755
84913	NM_032827	ATOH8	atonal homolog 8 (Drosophila)	3.38816	1.08494	2.27737	0.516866	4.31164	0.446522
9536	NM_004878	PTGES	prostaglandin E synthase	2.18037	1.08456	1.78394	0.659369	2.71582	0.589455
64116	NM_001135148,NM_022154,NM_001135147,NM_001135146	SLC39A8	solute carrier family 39 (zinc transporter), member 8	-5.03087	1.08257	0.425232	2.75604	0.34984	5.64949
56992	NM_020242	KIF15	kinesin family member 15	4.0289	1.07593	2.47762	0.467232	5.05582	0.397886
283431	NM_174942,NM_001303131,NM_001303130	GAS2L3	growth arrest-specific 2 like 3	3.71544	1.07323	2.37792	0.484383	4.68209	0.413271
440672	NR_002212	NUDT4P1	nudix (nucleoside diphosphate linked moiety X)-type motif 4 pseudogene 1	-2.7352	1.07029	0.567366	2.01901	0.502601	2.98158
25837	NM_014353	RAB26	RAB26, member RAS oncogene family	-2.3169	1.066	0.620158	1.83235	0.561902	2.51261
78995	NM_001171251,NM_024032	C17orf53	chromosome 17 open reading frame 53	3.61874	1.06218	2.33804	0.482554	4.5364	0.411886
273	NM_139316,NM_001635	AMPH	amphiphysin	2.39544	1.05929	1.8627	0.602407	2.94915	0.529433
63934	NM_022103,NR_030740	ZNF667	zinc finger protein 667	-2.24091	1.05802	0.625506	1.78959	0.569807	2.42239
8970	NM_021058	HIST1H2BJ	histone cluster 1, H2bj	-2.50072	1.05423	0.583239	1.90558	0.52064	2.68786
29941	NM_013355	PKN3	protein kinase N3	4.56024	1.04738	2.6095	0.420386	5.59587	0.352852
54103	NM_017439	GSAP	gamma-secretase activating protein	-3.37664	1.04443	0.486521	2.24211	0.414341	3.63401
80339	NM_025225	PNPLA3	patatin-like phospholipase domain containing 3	-2.08833	1.0433	0.639563	1.70191	0.587743	2.22569
63876	NM_022062	PKNOX2	PBX/knotted 1 homeobox 2	-3.65637	1.04107	0.464234	2.33465	0.390924	3.93782
100750246	NR_047116	HIF1A-AS1	HIF1A antisense RNA 1	-2.10137	1.0366	0.631154	1.70249	0.577585	2.22585
5698	NM_002800	PSMB9	proteasome (prosome, macropain) subunit, beta type, 9	-2.55243	1.03153	0.557331	1.9092	0.490899	2.69579
139886	NM_001012968	SPIN4	spindlin family, member 4	2.40369	1.03074	1.84203	0.576774	2.89175	0.502017
4306	NM_001166104,NM_000901	NR3C2	nuclear receptor subfamily 3, group C, member 2	-7.76507	1.03033	0.323596	3.2806	0.249298	8.47424
90381	NM_152259	TICRR	TOPBP1-interacting checkpoint and replication regulator	2.70604	1.0299	1.97362	0.537434	3.2829	0.46553
54821	NM_017669	ERCC6L	excision repair cross-complementing rodent repair deficiency, complementation group 6-like	4.40546	1.02294	2.5497	0.410406	5.3406	0.340117
1917	NM_001958	EEF1A2	eukaryotic translation elongation factor 1 alpha 2	-3.90133	1.02134	0.434852	2.39882	0.359227	4.14729
338322	NM_176821	NLRP10	NLR family, pyrin domain containing 10	-2.83684	1.0188	0.514216	2.0185	0.440606	2.97895
4488	NM_002449	MSX2	msh homeobox 2	-2.70194	1.016	0.526521	1.96051	0.456742	2.8218
1763	NM_001080449,NR_102264	DNA2	DNA replication helicase/nuclease 2	2.08495	1.01185	1.67226	0.612246	2.40471	0.54211
1002	NM_001794,NM_001252338,NM_001252339	CDH4	cadherin 4, type 1, R-cadherin (retinal)	2.46249	1.00769	1.84923	0.549112	2.90833	0.477166
718	NM_000064	C3	complement component 3	-28.7202	1.00591	0.200581	5.04457	0.147842	31.8375
10687	NM_007257	PNMA2	paraneoplastic Ma antigen 2	-2.82424	1.00386	0.503518	2.00138	0.429451	2.92659
650368	NR_024248	LOC650368	asparagine-linked glycosylation 1-like pseudogene	-4.31178	1.00342	0.401218	2.5095	0.327832	4.60073
751071	NM_001043229	METTL12	methyltransferase like 12	2.20742	0.996557	1.71982	0.57746	2.54137	0.503194
9118	NM_032727	INA	internexin neuronal intermediate filament protein, alpha	-2.03227	0.99015	0.602939	1.62603	0.543444	2.07322
7130	NM_007115	TNFAIP6	tumor necrosis factor, alpha-induced protein 6	5.09068	0.989061	2.70897	0.361112	6.06027	0.29171
55722	NM_018140	CEP72	centrosomal protein 72kDa	2.53211	0.987923	1.86395	0.523614	2.95346	0.450952
2044	NM_001281767,NM_182472,NM_001281765,NM_004439,NM_001281766	EPHA5	EPH receptor A5	2.04839	0.98543	1.63018	0.595686	2.30486	0.524006
2824	NM_001001996,NM_001001994,NM_001001995,NM_005278	GPM6B	glycoprotein M6B	2.35343	0.985391	1.7802	0.54544	2.6951	0.472612
4091	NM_005585,NR_027654	SMAD6	SMAD family member 6	2.69849	0.985244	1.93406	0.501901	3.15933	0.433086
6450	NM_007341,NM_001001713	SH3BGR	SH3 domain binding glutamic acid-rich protein	-2.37181	0.984553	0.54211	1.7881	0.473735	2.41696
57082	NM_144508,NM_170589	CASC5	cancer susceptibility candidate 5	4.28085	0.983525	2.48687	0.388971	5.09286	0.319949
5099	NM_002589,NM_001173523,NM_032457,NM_032456	PCDH7	protocadherin 7	2.59565	0.978051	1.88387	0.507775	3.01399	0.438902
580	NM_000465,NM_001282548,NM_001282549,NM_001282543,NR_104215,NR_104216,NR_104212,NM_001282545	BARD1	BRCA1 associated RING domain 1	2.79053	0.969708	1.96024	0.479704	3.24505	0.409512
286826	NM_001270409,NM_173083,NM_001270410	LIN9	lin-9 homolog (C. elegans)	2.14592	0.964731	1.66169	0.560095	2.3826	0.488108
146330	NM_153350	FBXL16	F-box and leucine-rich repeat protein 16	-4.30871	0.962328	0.37333	2.48059	0.298059	4.46836
138311	NM_152421	FAM69B	family with sequence similarity 69, member B	-3.03319	0.96158	0.450703	2.05154	0.376211	3.0682
894	NM_001759	CCND2	cyclin D2	-11.3404	0.959502	0.245572	3.74898	0.182228	12.1304
140766	NM_139155,NM_080722	ADAMTS14	ADAM metallopeptidase with thrombospondin type 1 motif, 14	-2.96294	0.956822	0.453176	2.02021	0.379148	2.98794
148206	NM_182515,NR_117086,NR_117087,NR_117088	ZNF714	n/a	2.13104	0.947528	1.63925	0.547695	2.32426	0.475438
442213	NM_207499,NM_001013732	PTCHD4	patched domain containing 4	-3.93718	0.944037	0.378349	2.35551	0.303312	4.00797
91442	NM_152266,NM_001300978	C19orf40	Fanconi anemia-associated protein of 24 kDa isoform 2	2.27905	0.940779	1.70694	0.518509	2.49745	0.447828
330	NM_001165,NM_182962	BIRC3	baculoviral IAP repeat containing 3	-2.56496	0.939505	0.479991	1.83893	0.406518	2.52489
9244	NM_004750	CRLF1	cytokine receptor-like factor 1	38.6518	0.934947	5.43334	0.160882	42.4141	0.124102
348	NM_001302691,NM_001302690,NM_001302688,NM_000041,NM_001302689	APOE	apolipoprotein E	2.12661	0.927316	1.61952	0.530969	2.27584	0.459309
26112	NM_015621	CCDC69	coiled-coil domain containing 69	-2.17098	0.918031	0.515748	1.6341	0.443168	2.09012
79041	NM_024074	TMEM38A	transmembrane protein 38A	-3.35449	0.917745	0.393629	2.13972	0.320864	3.31992
151556	NM_001033045,NM_152529,NM_001267051,NM_001267050	GPR155	G protein-coupled receptor 155	-3.25036	0.917116	0.400345	2.10095	0.326814	3.20964
79365	NM_030762	BHLHE41	basic helix-loop-helix family, member e41	-2.45214	0.909103	0.468821	1.76286	0.396194	2.3612
287	NM_001148,NM_020977,NM_001127493	ANK2	ankyrin 2, neuronal	-2.33248	0.907844	0.483334	1.7052	0.410711	2.23209
554282	NM_001287385	FAM72C	family with sequence similarity 72, member C	3.29727	0.897506	2.1041	0.382832	3.69561	0.314206
201799	NM_152680	TMEM154	transmembrane protein 154	-2.68707	0.895201	0.431438	1.85747	0.355622	2.57448
55786	NM_001164309,NR_028343,NM_018355,NM_001136038	ZNF415	zinc finger protein 415	-2.75693	0.893055	0.422889	1.88595	0.347722	2.62766
55106	NM_018042,NM_001289009	SLFN12	schlafen family member 12	2.12652	0.888789	1.58643	0.497939	2.21397	0.428706
114800	NM_001080433	CCDC85A	coiled-coil domain containing 85A	3.3187	0.888084	2.10525	0.374632	3.69947	0.307194
55859	NM_018476	BEX1	brain expressed, X-linked 1	-9.14283	0.886941	0.229851	3.42249	0.170694	9.46975
9928	NM_014875	KIF14	kinesin family member 14	3.7434	0.88455	2.25181	0.347466	4.19007	0.278084
23178	NM_015148,NM_001252119,NM_001252122,NM_001252124,NM_001252120	PASK	PAS domain containing serine/threonine kinase	2.23907	0.877486	1.6341	0.471198	2.31359	0.4021
153571	NM_178569,NR_122126,NM_001294337,NR_122125	C5orf38	n/a	-2.7235	0.875205	0.412313	1.85777	0.337752	2.57483
1364	NM_001305	CLDN4	claudin 4	2.0731	0.865114	1.53831	0.486521	2.1052	0.415039
773	NM_000068,NM_001127221,NM_001174080,NM_023035,NM_001127222	CACNA1A	calcium channel, voltage-dependent, P/Q type, alpha 1A subunit	2.05966	0.861723	1.52829	0.48588	2.07918	0.414793
154761	NR_015421	LOC154761	family with sequence similarity 115, member C pseudogene	-2.45993	0.860731	0.428866	1.72748	0.35342	2.2706
2242	NM_002005,NM_001143783,NM_001143784,NM_001143785	FES	feline sarcoma oncogene	2.02423	0.858299	1.5064	0.489031	2.02571	0.417816
100505622	NR_038332	LOC100505622	uncharacterized LOC100505622	-4.40641	0.858261	0.301726	2.44133	0.231184	4.31989
653820	NM_001100910	FAM72B	family with sequence similarity 72, member B	3.51423	0.856866	2.15406	0.340853	3.86655	0.272447
8744	NM_003811	TNFSF9	tumor necrosis factor (ligand) superfamily, member 9	-2.53113	0.850199	0.41251	1.75229	0.338204	2.33457
145508	NM_152446	CEP128	centrosomal protein 128kDa	2.88875	0.849386	1.90847	0.378028	3.08169	0.31081
440288	NR_038449,NR_038448,NR_120377	UBL7-AS1	n/a	2.44621	0.848975	1.71164	0.421092	2.5099	0.354044
8771	NM_003823	TNFRSF6B	tumor necrosis factor receptor superfamily, member 6b, decoy	2.20809	0.846336	1.59256	0.449768	2.23009	0.381753
57016	NM_020299	AKR1B10	aldo-keto reductase family 1, member B10 (aldose reductase)	-2.1415	0.843082	0.456933	1.55556	0.382038	1.936
2634	NM_004120	GBP2	guanylate binding protein 2, interferon-inducible	-2.72331	0.840553	0.38583	1.83119	0.312091	2.50757
100505738	NR_039989	MIR4458HG	MIR4458 host gene (non-protein coding)	-2.15929	0.840011	0.451673	1.56223	0.377536	1.94608
8863	NM_001289864,NM_016831,NM_001289861,NM_001289862,NM_001289863	PER3	period circadian protein homolog 3 isoform 2	2.24542	0.838369	1.60493	0.437941	2.25612	0.370897
55789	NM_001145208,NM_018369	DEPDC1B	DEP domain containing 1B	3.53684	0.83499	2.14717	0.32471	3.85148	0.26009
9388	NM_006033	LIPG	lipase, endothelial	-4.87777	0.834949	0.27246	2.55868	0.204344	4.76982
7516	NM_005431	XRCC2	X-ray repair complementing defective repair in Chinese hamster cells 2	2.50386	0.833686	1.72668	0.402525	2.56287	0.334707
728279	NM_033032	KRTAP2-2	keratin associated protein 2-2	-2.08022	0.832421	0.457582	1.51432	0.383096	1.85667
11262	NM_001278451,NM_001278453,NM_001278452,NM_007237,NM_001005176	SP140	SP140 nuclear body protein	-2.63572	0.825874	0.382939	1.78114	0.308509	2.40485
5274	NM_001122752,NM_005025	SERPINI1	serpin peptidase inhibitor, clade I (neuroserpin), member 1	-5.82551	0.823803	0.243595	2.78598	0.180644	5.76266
157570	NM_001017420	ESCO2	establishment of sister chromatid cohesion N-acetyltransferase 2	2.94747	0.81602	1.9084	0.348925	3.08161	0.278899
162681	NM_001288980,NM_001288981,NM_001288982,NM_173529,NR_110234	C18orf54	chromosome 18 open reading frame 54	2.1741	0.815128	1.54928	0.428866	2.126	0.362497
5570	NM_032471,NM_181795,NM_181794,NM_001270393,NM_001270394,NM_001270395	PKIB	protein kinase (cAMP-dependent, catalytic) inhibitor beta	-4.08817	0.814974	0.286534	2.31799	0.217296	3.87405
221914	NM_152742	GPC2	glypican 2	2.1254	0.803728	1.51432	0.426581	2.05039	0.359782
79603	NM_024552	CERS4	ceramide synthase 4	-2.09373	0.801745	0.429731	1.49581	0.354095	1.82322
995	NM_001287583,NM_001287582,NM_001790,NM_022809	CDC25C	cell division cycle 25C	7.31428	0.801272	3.07922	0.208506	8.0634	0.16234
11272	NM_007244,NM_001098538	PRR4	proline rich 4 (lacrimal)	-2.1145	0.796203	0.42198	1.5023	0.346821	1.8372
151648	NM_001012409,NM_001012413,NM_001012412,NM_138484,NM_001012410,NM_001199257,NM_001199256,NM_001199255,NM_001199254,NM_001199253,NM_001199252,NM_001199251,NM_001012411	SGOL1	shugoshin-like 1 (S. pombe)	3.82607	0.794579	2.22023	0.284365	4.08764	0.221882
9077	NM_004675	DIRAS3	DIRAS family, GTP-binding RAS-like 3	2.05688	0.792116	1.4679	0.427446	1.94382	0.361179
145788	NM_001198784	C15orf65	chromosome 15 open reading frame 65	-2.12489	0.788336	0.413947	1.50134	0.339734	1.83562
11064	NM_007018	CNTRL	centriolin	2.24708	0.785666	1.56298	0.394931	2.15675	0.327723
8989	NM_007332	TRPA1	transient receptor potential cation channel, subfamily A, member 1	6.08211	0.78069	2.82065	0.216077	6.61041	0.168841
2687	NM_001099782,NM_001302464,NM_001302465,NM_004121,NM_001099781	GGT5	gamma-glutamyltransferase 5	3.1375	0.778861	1.95924	0.309623	3.24378	0.243663
55647	NM_017817	RAB20	RAB20, member RAS oncogene family	-2.47087	0.777533	0.36254	1.66756	0.287994	2.16305
440081	NR_033399	DDX12P	DEAD/H (Asp-Glu-Ala-Asp/His) box polypeptide 12, pseudogene	3.70771	0.775016	2.16763	0.2771	3.92091	0.216785
59284	NM_031896	CACNG7	calcium channel, voltage-dependent, gamma subunit 7	-2.05683	0.774432	0.412722	1.45314	0.338647	1.73105
642846	NR_024374	LOC642846	DEAD/H (Asp-Glu-Ala-Asp/His) box polypeptide 11-like	2.95877	0.773859	1.88303	0.318029	3.01287	0.252074
26027	NM_015547,NM_147161	ACOT11	acyl-CoA thioesterase 11	2.01991	0.772995	1.43165	0.417365	1.87599	0.34906
641	NM_001287248,NM_001287246,NM_001287247,NM_000057	BLM	Bloom syndrome, RecQ helicase-like	3.25218	0.768563	1.99717	0.295763	3.35883	0.230186
51384	NM_057168,NM_016087	WNT16	wingless-type MMTV integration site family, member 16	-2.26328	0.766391	0.377498	1.55592	0.302294	1.93623
2352	NM_000804	FOLR3	folate receptor 3 (gamma)	-3.07051	0.765521	0.304713	1.92319	0.233459	2.73162
4093	NM_001127217,NM_005905	SMAD9	SMAD family member 9	2.28256	0.758537	1.55958	0.368931	2.14759	0.299469
7851	NM_005434	MALL	mal, T-cell differentiation protein-like	5.55082	0.751721	2.68329	0.210594	5.9371	0.164555
154796	NM_133265,NM_001113490	AMOT	angiomotin	2.35336	0.74787	1.58713	0.352404	2.21642	0.282608
8835	NM_001270468,NM_001270469,NM_001270471,NM_001270470,NM_001270467,NM_003877	SOCS2	suppressor of cytokine signaling 2	2.22333	0.746414	1.5194	0.36668	2.05877	0.296452
8644	NM_003739,NM_001253908,NM_001253909	AKR1C3	aldo-keto reductase family 1, member C3	-2.37582	0.742681	0.345951	1.59438	0.274272	2.00238
6932	NM_001134851,NR_033449,NM_003202,NM_213648,NM_201632,NM_201634	TCF7	transcription factor 7 (T-cell specific, HMG-box)	2.02583	0.738573	1.40638	0.387868	1.81949	0.319041
5125	NR_120409,NM_006200,NM_001190482	PCSK5	n/a	-2.15067	0.736323	0.3681	1.47289	0.293941	1.7724
285966	NM_001130025,NM_173678,NM_001130026	FAM115C	family with sequence similarity 115, member C	-2.16746	0.734645	0.364533	1.48054	0.290644	1.79072
5165	NM_005391,NM_001142386	PDK3	pyruvate dehydrogenase kinase, isozyme 3	-2.31685	0.733846	0.345688	1.55785	0.274228	1.93821
4693	NM_000266	NDP	Norrie disease (pseudoglioma)	-3.53326	0.729887	0.256438	2.07744	0.190702	3.14113
4148	NM_002381	MATN3	matrilin 3	2.18531	0.724926	1.48235	0.354516	1.97466	0.285067
8605	NM_001159323,NM_001159322,NM_003706	PLA2G4C	phospholipase A2, group IVC (cytosolic, calcium-independent)	-3.60631	0.719883	0.247061	2.09759	0.183471	3.20199
100532726	NM_001203260,NM_001203261,NM_001203262	NDUFC2-KCTD14	NDUFC2-KCTD14 readthrough	2.378	0.718618	1.57718	0.327428	2.19323	0.262281
83648	NM_053279	FAM167A	family with sequence similarity 167, member A	2.49309	0.71382	1.63045	0.312515	2.30495	0.24708
27344	NM_013271	PCSK1N	proprotein convertase subtilisin/kexin type 1 inhibitor	-5.87217	0.710028	0.184126	2.73802	0.132499	5.56615
347240	NM_194313	KIF24	kinesin family member 24	2.46216	0.709299	1.61202	0.312096	2.26802	0.246453
8825	NM_004664	LIN7A	lin-7 homolog A (C. elegans)	2.22238	0.707187	1.48817	0.33606	1.98994	0.268871
7412	NM_001078,NM_001199834,NM_080682	VCAM1	vascular cell adhesion molecule 1	-2.26728	0.70533	0.329388	1.51035	0.25523	1.85254
10620	NM_006465	ARID3B	AT rich interactive domain 3B (BRIGHT-like)	2.75739	0.698057	1.74289	0.279584	2.60046	0.218233
112476	NM_145239,NM_001256442,NM_001256443	PRRT2	proline-rich transmembrane protein 2	2.42921	0.697255	1.58685	0.30637	2.2155	0.241432
8714	NM_001144070,NM_003786	ABCC3	ATP-binding cassette, sub-family C (CFTR/MRP), member 3	2.22944	0.695847	1.48315	0.32647	1.97568	0.261168
94274	NM_033256,NM_001243947	PPP1R14A	protein phosphatase 1, regulatory (inhibitor) subunit 14A	2.43915	0.689544	1.58614	0.299766	2.21254	0.234856
51560	NM_016577	RAB6B	RAB6B, member RAS oncogene family	-2.61044	0.688483	0.28411	1.6684	0.214845	2.16373
3433	NM_001547	IFIT2	interferon-induced protein with tetratricopeptide repeats 2	-2.1277	0.684651	0.330217	1.41951	0.255862	1.66497
84733	NM_005189,NM_032647	CBX2	chromobox homolog 2	3.09192	0.670827	1.86925	0.240744	2.97146	0.187366
386618	NM_198404	KCTD4	potassium channel tetramerization domain containing 4	-7.84774	0.667949	0.143206	3.11548	0.0995346	7.44094
5318	NM_001005242,NM_004572	PKP2	plakophilin 2	-4.75841	0.665639	0.182139	2.43262	0.130699	4.28506
8497	NM_015053	PPFIA4	protein tyrosine phosphatase, receptor type, f polypeptide (PTPRF), interacting protein (liprin), alpha 4	-2.49942	0.661368	0.274115	1.59571	0.205932	2.0037
27123	NM_014421	DKK2	dickkopf WNT signaling pathway inhibitor 2	-2.89229	0.654122	0.241264	1.77347	0.178425	2.38899
10721	NM_199420	POLQ	polymerase (DNA directed), theta	2.42996	0.653605	1.55556	0.274627	2.14067	0.215425
51765	NM_001042452,NM_001042453,NM_016542	MST4	serine/threonine protein kinase MST4	-2.37294	0.65295	0.279377	1.52605	0.211316	1.87932
80332	NM_153202,NM_001282447,NM_025220	ADAM33	ADAM metallopeptidase domain 33	2.48404	0.639326	1.5726	0.259912	2.1803	0.202689
79986	NR_003578	ZNF702P	zinc finger protein 702, pseudogene	-2.05996	0.639078	0.303423	1.34604	0.232732	1.53755
389336	NM_206966	C5orf46	chromosome 5 open reading frame 46	-5.64585	0.637679	0.153412	2.6506	0.107951	5.13886
5224	NM_000290	PGAM2	phosphoglycerate mutase 2 (muscle)	-2.07436	0.637336	0.300241	1.35291	0.229286	1.55023
8382	NM_003551	NME5	NME/NM23 family member 5	-2.14912	0.636084	0.290247	1.394	0.221955	1.6194
8367	NM_003545	HIST1H4E	histone cluster 1, H4e	-2.3572	0.634886	0.267842	1.50492	0.199688	1.84261
3082	NM_000601,NM_001010934,NM_001010932,NM_001010933,NM_001010931	HGF	hepatocyte growth factor (hepapoietin A; scatter factor)	3.80201	0.633507	2.11639	0.18963	3.73192	0.148284
388403	NM_001005404	YPEL2	yippee-like 2 (Drosophila)	-2.44201	0.629255	0.256378	1.54445	0.190675	1.91356
9127	NM_001159554,NM_005446	P2RX6	purinergic receptor P2X, ligand-gated ion channel, 6	-4.23074	0.627465	0.174559	2.25547	0.124129	3.67768
90362	NM_147189	FAM110B	family with sequence similarity 110, member B	-2.30237	0.617318	0.260389	1.46351	0.193253	1.75061
1850	NM_004420	DUSP8	dual specificity phosphatase 8	-2.04563	0.613154	0.285285	1.31783	0.215452	1.49196
79883	NM_001146255,NM_024825,NM_001146254	PODNL1	podocan-like 1	2.5167	0.607341	1.56694	0.235404	2.16854	0.183139
2651	NM_145649,NM_001491,NM_145655	GCNT2	glucosaminyl (N-acetyl) transferase 2, I-branching enzyme (I blood group)	-2.19851	0.60517	0.26189	1.39841	0.194611	1.62965
54674	NM_001099658,NM_018334,NM_001099660	LRRN3	leucine rich repeat neuronal 3	-11.7696	0.603779	0.0996938	3.65669	0.0680827	11.2908
113177	NM_001031735,NM_001039846	IZUMO4	IZUMO family member 4	-2.31171	0.60202	0.248646	1.45761	0.185611	1.74082
57709	NM_020949	SLC7A14	solute carrier family 7, member 14	-2.69174	0.596755	0.216481	1.64502	0.158639	2.11223
3553	NM_000576	IL1B	interleukin 1, beta	-16.6759	0.595762	0.0856226	4.14532	0.058652	16.1822
101752334	NR_103728	PVRIG2P	poliovirus receptor related immunoglobulin domain containing 2, pseudogene	2.12751	0.587665	1.34578	0.256617	1.68252	0.200386
1571	NM_000773	CYP2E1	cytochrome P450, family 2, subfamily E, polypeptide 1	-2.6341	0.584767	0.212427	1.60974	0.155884	2.03322
241	NM_001629,NM_001204406	ALOX5AP	arachidonate 5-lipoxygenase-activating protein	-2.53904	0.582998	0.217612	1.56189	0.160268	1.94567
100505592	NR_110428,NR_110429	LOC100505592	n/a	-3.14296	0.582621	0.184792	1.83692	0.132825	2.52168
389337	NM_001001669	ARHGEF37	Rho guanine nucleotide exchange factor (GEF) 37	-2.07194	0.57608	0.254258	1.30524	0.189178	1.47026
100128191	NR_027157	TMPO-AS1	TMPO antisense RNA 1	2.28076	0.565181	1.41522	0.22571	1.83685	0.175701
55	NM_001099,NM_001292037,NM_001134194	ACPP	prostatic acid phosphatase isoform 3	-4.35377	0.564182	0.140659	2.26292	0.097082	3.70344
5744	NM_002820,NM_198966,NM_198964,NM_198965	PTHLH	parathyroid hormone-like hormone	2.07071	0.562953	1.29487	0.244747	1.59201	0.190482
4747	NM_006158	NEFL	neurofilament, light polypeptide	-5.55329	0.561049	0.121317	2.59466	0.084234	4.90777
80099	NM_025031,NM_001302627	C7orf69	chromosome 7 open reading frame 69	-2.32979	0.560388	0.218306	1.43851	0.161221	1.7018
10417	NM_001199021,NM_012445,NM_001128325	SPON2	spondin 2, extracellular matrix protein	19.4853	0.554062	4.35481	0.0704934	20.6015	0.0495728
3400	NM_001546	ID4	inhibitor of DNA binding 4, dominant negative helix-loop-helix protein	5.73068	0.553713	2.63506	0.116353	5.69445	0.0871977
1149	NR_036468,NM_001279	CIDEA	cell death-inducing DFFA-like effector a	-2.70872	0.549775	0.186144	1.62376	0.133571	2.06933
79668	NM_024615,NM_001178055,NM_001178056	PARP8	poly (ADP-ribose) polymerase family, member 8	-2.23097	0.545944	0.216843	1.37451	0.15965	1.58299
3897	NM_001278116,NM_000425,NM_001143963,NM_024003	L1CAM	L1 cell adhesion molecule	-2.92072	0.539122	0.169404	1.71573	0.119101	2.25454
132332	NM_152399	TMEM155	transmembrane protein 155	4.56576	0.536944	2.31537	0.124519	4.46234	0.0943316
57412	NM_020682	AS3MT	arsenic (+3 oxidation state) methyltransferase	2.24653	0.529788	1.37223	0.204539	1.74151	0.158466
2643	NM_001024070,NM_001024071,NM_001024024,NM_000161	GCH1	GTP cyclohydrolase 1	-2.01693	0.524934	0.223079	1.23524	0.165146	1.36109
100288637	NR_038254,NR_038255,NR_038253	LOC100288637	OTU domain containing 7A pseudogene	2.43717	0.520791	1.46974	0.184538	1.94829	0.14238
84649	NM_032564,NM_001253891	DGAT2	diacylglycerol O-acyltransferase 2	-4.04843	0.512667	0.122807	2.14017	0.084836	3.32121
4319	NM_002425	MMP10	matrix metallopeptidase 10 (stromelysin 2)	2.161	0.508187	1.30899	0.197292	1.61446	0.153171
219285	NM_152703	SAMD9L	sterile alpha motif domain containing 9-like	-2.55903	0.50172	0.165489	1.52109	0.116341	1.87106
2256	NM_004112	FGF11	fibroblast growth factor 11	-2.43097	0.500507	0.172307	1.45384	0.121731	1.73254
8353	NM_003532	HIST1H3E	histone cluster 1, H3e	-2.12783	0.496872	0.192581	1.28196	0.139052	1.43443
283869	NM_001099456	NPW	neuropeptide W	2.18465	0.494747	1.31373	0.186321	1.62214	0.144785
115330	NM_138445	GPR146	G protein-coupled receptor 146	-2.02163	0.492292	0.199468	1.21499	0.146956	1.32916
55959	NM_018837,NM_198596,NM_001161841	SULF2	sulfatase 2	-2.77842	0.492036	0.149132	1.6234	0.103647	2.06896
23551	NM_014310	RASD2	RASD family, member 2	2.37493	0.487285	1.41562	0.167734	1.83712	0.129878
70	NM_005159	ACTC1	actin, alpha, cardiac muscle 1	3.03412	0.481885	1.73511	0.133832	2.58244	0.10321
100144602	NR_034138	RP11-807H7.1	uncharacterized LOC100144602	2.4778	0.480401	1.46644	0.157378	1.94104	0.121366
342931	NM_001145014	RFPL4A	ret finger protein-like 4A	-2.52161	0.474476	0.151514	1.48586	0.10655	1.80173
729533	NM_001123168	FAM72A	family with sequence similarity 72, member A	2.10779	0.473656	1.25456	0.178827	1.51146	0.138207
55008	NM_017912,NM_001165136	HERC6	HECT and RLD domain containing E3 ubiquitin protein ligase family member 6	-2.09022	0.472283	0.179434	1.24309	0.128456	1.37217
9760	NM_014729	TOX	thymocyte selection-associated high mobility group box	2.96099	0.451614	1.68698	0.1209	2.43883	0.0917635
2920	NM_002089	CXCL2	chemokine (C-X-C motif) ligand 2	-3.31178	0.451518	0.110889	1.83849	0.0756574	2.52323
9196	NM_004732	KCNAB3	potassium voltage-gated channel, shaker-related subfamily, beta member 3	2.0169	0.433679	1.17254	0.160402	1.35498	0.123826
3177	NR_125343,NM_001532,NM_001300868,NM_001300869	SLC29A2	equilibrative nucleoside transporter 2 isoform a	-2.14649	0.425688	0.145286	1.24726	0.10086	1.37948
64388	NM_022469	GREM2	gremlin 2, DAN family BMP antagonist	6.63811	0.404398	2.7894	0.0586283	6.44142	0.0402538
9022	NM_004669	CLIC3	chloride intracellular channel 3	3.27158	0.399772	1.79883	0.0888451	2.76035	0.0637794
58189	NM_021197,NM_001282467,NM_001282466	WFDC1	WAP four-disulfide core domain 1	3.28893	0.398521	1.80558	0.0879604	2.77864	0.0626544
26053	NM_001127231,NM_001127232,NM_015570	AUTS2	autism susceptibility candidate 2	2.65702	0.395959	1.51341	0.103596	2.04855	0.0762903
29114	NM_013259,NM_001008272,NM_001008273	TAGLN3	transgelin 3	2.5206	0.391764	1.44033	0.106558	1.89438	0.0790798
2139	NM_005244,NM_172110	EYA2	eyes absent homolog 2 (Drosophila)	4.41557	0.389023	2.21105	0.0684467	4.06005	0.0479308
101735302	NR_103720	STAG3L5P	stromal antigen 3-like 5 pseudogene	2.62629	0.387146	1.49339	0.100364	1.99951	0.0735674
101928122	NR_109972,NR_109971	AC003051.1	uncharacterized LOC101928122	-2.00258	0.378433	0.126878	1.12874	0.0881773	1.21481
6144	NM_000982	RPL21	ribosomal protein L21	29.3182	0.369684	4.90161	0.0278819	29.7422	0.0198037
8532	NM_003652,NM_001014448,NM_001014447	CPZ	carboxypeptidase Z	2.26566	0.36756	1.28506	0.105131	1.56744	0.0780878
100316904	NM_001168682	SAP25	Sin3A-associated protein, 25kDa	2.66502	0.361398	1.50115	0.0870056	2.01495	0.0616318
7373	NM_021110	COL14A1	collagen, type XIV, alpha 1	2.47822	0.353754	1.39877	0.0894659	1.80233	0.0640961
79589	NM_024539,NM_194463	RNF128	ring finger protein 128, E3 ubiquitin protein ligase	-2.59051	0.351547	0.0847639	1.458	0.0579994	1.74196
11341	NM_007281	SCRG1	stimulator of chondrogenesis 1	2.79096	0.349133	1.55895	0.0781898	2.14586	0.055822
1950	NM_001178131,NM_001178130,NM_001963	EGF	epidermal growth factor	-2.24893	0.327175	0.0853232	1.25456	0.0584085	1.38868
1520	NM_001199739,NM_004079	CTSS	cathepsin S	-3.02421	0.312214	0.0588832	1.65544	0.0392602	2.13372
56265	NM_001184699,NM_019609	CPXM1	carboxypeptidase X (M14 family), member 1	3.00558	0.311517	1.64658	0.058936	2.34642	0.0403393
79733	NM_001256371,NM_001256372,NM_024680	E2F8	E2F transcription factor 8	3.14209	0.301959	1.7052	0.0534712	2.489	0.0367624
3481	NM_000612,NM_001127598,NM_001291861,NM_001007139,NM_001291862	IGF2	insulin-like growth factor II isoform 1 preproprotein	2.10675	0.299979	1.15306	0.0780424	1.32556	0.0556752
387856	NM_001013635	C12orf68	chromosome 12 open reading frame 68	-2.04759	0.294586	0.0780424	1.11197	0.0534954	1.19181
90632	NR_026860,NR_026861	LINC00473	long intergenic non-protein coding RNA 473	2.45335	0.289772	1.35664	0.0618939	1.70066	0.042776
100874392	NR_046228	ANKRD20A12P	ankyrin repeat domain 20 family, member A12, pseudogene	-3.33568	0.265769	0.0397325	1.77771	0.024697	2.39694
284344	NR_033888	LOC284344	uncharacterized LOC284344	-2.93301	0.252971	0.0401832	1.59256	0.0250669	2.00114
3552	NM_000575	IL1A	interleukin 1, alpha	-6.31993	0.247703	0.0228705	2.68278	0.0140346	5.29303
54492	NM_001142651	NEURL1B	neuralized E3 ubiquitin protein ligase 1B	3.98377	0.235093	2.02148	0.0273407	3.42734	0.0194049
1525	NM_001207066,NM_001207064,NM_001207065,NM_001207063,NM_001338	CXADR	coxsackie virus and adenovirus receptor	-2.14751	0.227818	0.0452148	1.14788	0.0287116	1.23773
26298	NM_001206616,NM_001206615,NM_012153	EHF	ets homologous factor	-15.6446	0.222743	0.0124658	3.98006	0.00740241	14.3579
63910	NM_001302643,NM_022082	SLC17A9	solute carrier family 17 (vesicular nucleotide transporter), member 9	3.91429	0.215181	1.992	0.0232444	3.34277	0.0162871
161198	NM_175060	CLEC14A	C-type lectin domain family 14, member A	3.18413	0.21044	1.697	0.0260961	2.46561	0.0183924
5228	NM_001293643,NM_002632,NM_001207012	PGF	placenta growth factor isoform 3 precursor	2.17413	0.198523	1.15457	0.034135	1.3286	0.024165
267004	NM_170753	PGBD3	piggyBac transposable element derived 3	-2.3123	0.187213	0.0283189	1.23765	0.0175878	1.36553
51778	NM_016599	MYOZ2	myozenin 2	-2.265	0.176543	0.0258572	1.20537	0.015961	1.31704
22875	NM_014936	ENPP4	ectonucleotide pyrophosphatase/phosphodiesterase 4 (putative)	-2.46014	0.135525	0.0139914	1.31273	0.00856371	1.48596
100529211	NR_037719	TMEM256-PLSCR3	TMEM256-PLSCR3 readthrough (NMD candidate)	-3.15825	0.056997	0.00195575	1.66108	0.000383059	2.15034
3020	NM_002107	H3F3A	H3 histone, family 3A	8.20352	0.0523696	3.03715	0.00090301	7.79009	0.000880221
100137049	NM_001114633	PLA2G4B	phospholipase A2, group IVB (cytosolic)	2.03722	0.0163119	1.02686	0.00025912	1.12486	0.00026661
8510	NM_006983	MMP23B	matrix metallopeptidase 23B	2.83907	0.00149769	1.50542	1.49e-06	2.02462	1.8938e-06

## Sheet: b.gomap_stat
Namespace	GOID	Term	count	Genes	Sig.NotIn.GO	Genome.In.GO	Genome.NotIn.GO	PValue	Bonferroni	FDR
cellular_component	GO:0005623	cell	1407	ADA, PLA2G4B, CDH4, TROAP, RASA4B, SAP25, CHAF1A, PARP2, CDH6, MAMLD1, MTRNR2L2, MTRNR2L8, MTRNR2L9, CEBPZOS, KRBOX1, SMC4, GJC1, RPL17-C18orf32, NDUFC2-KCTD14, GPC6, C7orf55-LUC7L2, KIF20A, ARL4C, OPTN, NAMPT, TRIM28, RASA4, ATP6AP2, WASF2, CDK2, ALYREF, TXNDC9, DDX39A, DCAF7, HRSP12, CDKN1A, DENND4A, CDKN1B, NET1, EFS, CDKN2A, TRAIP, PAK4, CDKN2B, CDKN2C, TNIP1, RRAGB, CDKN3, TRIM22, KLF2, TUBA…	272	15727	37266	0	0	0
cellular_component	GO:0044464	cell part	1404	ADA, PLA2G4B, CDH4, TROAP, RASA4B, SAP25, CHAF1A, PARP2, CDH6, MAMLD1, MTRNR2L2, MTRNR2L8, MTRNR2L9, CEBPZOS, KRBOX1, SMC4, GJC1, RPL17-C18orf32, NDUFC2-KCTD14, GPC6, C7orf55-LUC7L2, KIF20A, ARL4C, OPTN, NAMPT, TRIM28, RASA4, ATP6AP2, WASF2, CDK2, ALYREF, TXNDC9, DDX39A, DCAF7, HRSP12, CDKN1A, DENND4A, CDKN1B, NET1, EFS, CDKN2A, TRAIP, PAK4, CDKN2B, CDKN2C, TNIP1, RRAGB, CDKN3, TRIM22, KLF2, TUBA…	275	15687	37306	0	0	0
biological_process	GO:0009987	cellular process	1356	ADA, PLA2G4B, CDH4, RASA4B, SAP25, CHAF1A, PARP2, CDH6, MAMLD1, KRBOX1, SMC4, GJC1, RPL17-C18orf32, TMEM256-PLSCR3, NDUFC2-KCTD14, GPC6, C7orf55-LUC7L2, KIF20A, ARL4C, OPTN, NAMPT, TRIM28, RASA4, ATP6AP2, WASF2, CDK2, ALYREF, TXNDC9, DDX39A, LRRC17, DCAF7, HRSP12, CDKN1A, DENND4A, CDKN1B, NET1, EFS, CDKN2A, TRAIP, PAK4, CDKN2B, CDKN2C, TNIP1, RRAGB, CDKN3, TRIM22, KLF2, TUBA1B, TUBB3, TUBB4B, BTN…	323	14825	38168	0	0	0
cellular_component	GO:0005622	intracellular	1301	ADA, PLA2G4B, TROAP, RASA4B, SAP25, CHAF1A, PARP2, MAMLD1, MTRNR2L2, MTRNR2L8, MTRNR2L9, CEBPZOS, KRBOX1, SMC4, GJC1, RPL17-C18orf32, NDUFC2-KCTD14, GPC6, C7orf55-LUC7L2, KIF20A, ARL4C, OPTN, NAMPT, TRIM28, RASA4, WASF2, CDK2, ALYREF, TXNDC9, DDX39A, DCAF7, HRSP12, CDKN1A, DENND4A, CDKN1B, NET1, EFS, CDKN2A, TRAIP, PAK4, CDKN2B, CDKN2C, TNIP1, RRAGB, CDKN3, TRIM22, KLF2, TUBA1B, TUBB3, TUBB4B, BT…	378	13637	39356	0	0	0
molecular_function	GO:0005488	binding	1283	ADA, CDH4, TROAP, RASA4B, CHAF1A, PARP2, CDH6, KRBOX1, SMC4, RPL17-C18orf32, GPC6, C7orf55-LUC7L2, KIF20A, ARL4C, OPTN, NAMPT, TRIM28, RASA4, ATP6AP2, WASF2, CDK2, ALYREF, TXNDC9, DDX39A, DCAF7, HRSP12, CDKN1A, CDKN1B, NET1, EFS, CDKN2A, TRAIP, PAK4, CDKN2B, CDKN2C, TNIP1, RRAGB, CDKN3, TRIM22, KLF2, TUBA1B, TUBB3, TUBB4B, BTN2A2, CORO2B, NDRG1, ADARB1, NDC80, CPQ, SPON2, PGRMC2, RBM14, GPNMB, MA…	396	13906	39087	0	0	0
cellular_component	GO:0044424	intracellular part	1276	ADA, PLA2G4B, TROAP, RASA4B, SAP25, CHAF1A, PARP2, MAMLD1, MTRNR2L2, MTRNR2L8, MTRNR2L9, CEBPZOS, SMC4, GJC1, RPL17-C18orf32, NDUFC2-KCTD14, GPC6, C7orf55-LUC7L2, KIF20A, ARL4C, OPTN, NAMPT, TRIM28, RASA4, WASF2, CDK2, ALYREF, TXNDC9, DDX39A, DCAF7, HRSP12, CDKN1A, DENND4A, CDKN1B, NET1, EFS, CDKN2A, TRAIP, PAK4, CDKN2B, CDKN2C, TNIP1, RRAGB, CDKN3, TRIM22, KLF2, TUBA1B, TUBB3, TUBB4B, BTN3A3, CO…	403	13299	39694	0	0	0
biological_process	GO:0044699	single-organism process	1265	ADA, PLA2G4B, CDH4, RASA4B, CHAF1A, PARP2, CDH6, MAMLD1, SMC4, GJC1, TMEM256-PLSCR3, NDUFC2-KCTD14, GPC6, KIF20A, ARL4C, OPTN, NAMPT, TRIM28, RASA4, ATP6AP2, WASF2, CDK2, ALYREF, TXNDC9, DDX39A, LRRC17, DCAF7, HRSP12, CDKN1A, CDKN1B, NET1, EFS, CDKN2A, TRAIP, PAK4, CDKN2B, CDKN2C, TNIP1, RRAGB, CDKN3, TRIM22, KLF2, TUBA1B, TUBB3, TUBB4B, BTN2A2, CORO2B, NDRG1, ADARB1, NDC80, CPQ, SPON2, PGRMC2, R…	414	13334	39659	0	0	0
cellular_component	GO:0043226	organelle	1227	ADA, PLA2G4B, SAP25, CHAF1A, PARP2, CDH6, MAMLD1, CEBPZOS, SMC4, GJC1, RPL17-C18orf32, NDUFC2-KCTD14, GPC6, C7orf55-LUC7L2, KIF20A, ARL4C, OPTN, NAMPT, TRIM28, ATP6AP2, WASF2, CDK2, ALYREF, TXNDC9, DDX39A, DCAF7, HRSP12, CDKN1A, DENND4A, CDKN1B, NET1, CDKN2A, TRAIP, PAK4, CDKN2B, CDKN2C, TNIP1, RRAGB, CDKN3, TRIM22, KLF2, TUBA1B, TUBB3, TUBB4B, BTN3A3, BTN2A2, CORO2B, NDRG1, ADARB1, NDC80, CPQ, S…	452	12531	40462	0	0	0
biological_process	GO:0044763	single-organism cellular process	1171	ADA, PLA2G4B, CDH4, RASA4B, CHAF1A, PARP2, CDH6, SMC4, GJC1, TMEM256-PLSCR3, NDUFC2-KCTD14, GPC6, KIF20A, ARL4C, OPTN, NAMPT, TRIM28, RASA4, ATP6AP2, WASF2, CDK2, ALYREF, TXNDC9, LRRC17, HRSP12, CDKN1A, CDKN1B, NET1, EFS, CDKN2A, TRAIP, PAK4, CDKN2B, CDKN2C, TNIP1, RRAGB, CDKN3, TRIM22, KLF2, TUBA1B, TUBB3, TUBB4B, BTN2A2, CORO2B, NDRG1, ADARB1, NDC80, SPON2, PGRMC2, RBM14, TOMM40, GPNMB, MAD2L2,…	508	12097	40896	0	0	0
cellular_component	GO:0043227	membrane-bounded organelle	1150	ADA, PLA2G4B, SAP25, CHAF1A, PARP2, CDH6, MAMLD1, CEBPZOS, SMC4, GJC1, NDUFC2-KCTD14, GPC6, C7orf55-LUC7L2, KIF20A, ARL4C, OPTN, NAMPT, TRIM28, ATP6AP2, WASF2, CDK2, ALYREF, TXNDC9, DDX39A, DCAF7, HRSP12, CDKN1A, DENND4A, CDKN1B, NET1, CDKN2A, TRAIP, PAK4, CDKN2B, CDKN2C, TNIP1, RRAGB, CDKN3, TRIM22, KLF2, TUBA1B, TUBB3, TUBB4B, BTN3A3, BTN2A2, NDRG1, ADARB1, NDC80, CPQ, SPON2, RBM14, TOMM40, GPN…	529	11629	41364	0	0	0
cellular_component	GO:0043229	intracellular organelle	1137	ADA, PLA2G4B, SAP25, CHAF1A, PARP2, MAMLD1, CEBPZOS, SMC4, GJC1, RPL17-C18orf32, NDUFC2-KCTD14, GPC6, C7orf55-LUC7L2, KIF20A, ARL4C, OPTN, NAMPT, TRIM28, WASF2, CDK2, ALYREF, TXNDC9, DDX39A, DCAF7, HRSP12, CDKN1A, DENND4A, CDKN1B, NET1, CDKN2A, TRAIP, PAK4, CDKN2B, CDKN2C, TNIP1, RRAGB, CDKN3, TRIM22, KLF2, TUBA1B, TUBB3, TUBB4B, BTN3A3, CORO2B, NDRG1, ADARB1, NDC80, CPQ, RBM14, TOMM40, GPNMB, MA…	542	11497	41496	0	0	0
molecular_function	GO:0005515	protein binding	1081	ADA, TROAP, CHAF1A, PARP2, SMC4, GPC6, KIF20A, ARL4C, OPTN, NAMPT, TRIM28, ATP6AP2, WASF2, CDK2, ALYREF, TXNDC9, DDX39A, DCAF7, HRSP12, CDKN1A, CDKN1B, NET1, EFS, CDKN2A, TRAIP, PAK4, CDKN2B, CDKN2C, TNIP1, RRAGB, CDKN3, TRIM22, KLF2, TUBA1B, TUBB3, TUBB4B, BTN2A2, CORO2B, NDRG1, ADARB1, NDC80, CPQ, SPON2, RBM14, GPNMB, MAD2L2, TACC3, FST, CLGN, CAP2, FBLN5, ANP32B, CENPA, ERLIN1, SPAG5, CENPE, T…	598	10429	42564	0	0	0
biological_process	GO:0008152	metabolic process	1107	ADA, PLA2G4B, RASA4B, SAP25, CHAF1A, PARP2, MAMLD1, KRBOX1, RPL17-C18orf32, NDUFC2-KCTD14, GPC6, C7orf55-LUC7L2, KIF20A, OPTN, NAMPT, TRIM28, RASA4, ATP6AP2, CDK2, ALYREF, DDX39A, DCAF7, HRSP12, CDKN1A, DENND4A, CDKN1B, NET1, CDKN2A, TRAIP, PAK4, CDKN2B, CDKN2C, TNIP1, RRAGB, CDKN3, TRIM22, KLF2, TUBA1B, TUBB3, TUBB4B, BTN2A2, ADARB1, CPQ, RBM14, TOMM40, MAD2L2, FST, CLGN, CAP2, FBLN5, RNASEH2A, …	572	11637	41356	0	4.70469e-308	0
cellular_component	GO:0043231	intracellular membrane-bounded organelle	1056	ADA, PLA2G4B, SAP25, CHAF1A, PARP2, MAMLD1, CEBPZOS, SMC4, GJC1, NDUFC2-KCTD14, GPC6, C7orf55-LUC7L2, KIF20A, ARL4C, OPTN, NAMPT, TRIM28, WASF2, CDK2, ALYREF, TXNDC9, DDX39A, DCAF7, HRSP12, CDKN1A, DENND4A, CDKN1B, NET1, CDKN2A, TRAIP, PAK4, CDKN2B, CDKN2C, TNIP1, RRAGB, CDKN3, TRIM22, KLF2, TUBB3, TUBB4B, BTN3A3, NDRG1, ADARB1, NDC80, CPQ, RBM14, TOMM40, GPNMB, MAD2L2, CLGN, RNASEH2A, ANP32B, SL…	623	10470	42523	0	2.88966e-307	0
cellular_component	GO:0005737	cytoplasm	1051	ADA, PLA2G4B, TROAP, RASA4B, SAP25, MTRNR2L2, MTRNR2L8, MTRNR2L9, CEBPZOS, SMC4, GJC1, RPL17-C18orf32, NDUFC2-KCTD14, GPC6, KIF20A, ARL4C, OPTN, NAMPT, RASA4, WASF2, CDK2, ALYREF, TXNDC9, DDX39A, DCAF7, HRSP12, CDKN1A, CDKN1B, NET1, EFS, CDKN2A, TRAIP, PAK4, CDKN2B, CDKN2C, TNIP1, RRAGB, CDKN3, TRIM22, TUBA1B, TUBB3, TUBB4B, BTN3A3, CORO2B, NDRG1, ADARB1, NDC80, CPQ, TOMM40, GPNMB, MAD2L2, TACC3,…	628	10368	42625	0	7.12281e-307	4.74854e-308
biological_process	GO:0065007	biological regulation	1056	ADA, PLA2G4B, CDH4, RASA4B, SAP25, PARP2, CDH6, MAMLD1, KRBOX1, GJC1, TMEM256-PLSCR3, GPC6, ARL4C, OPTN, NAMPT, TRIM28, RASA4, ATP6AP2, WASF2, CDK2, ALYREF, TXNDC9, DDX39A, LRRC17, HRSP12, CDKN1A, DENND4A, CDKN1B, NET1, EFS, CDKN2A, TRAIP, PAK4, CDKN2B, CDKN2C, TNIP1, RRAGB, CDKN3, TRIM22, KLF2, TUBB3, BTN2A2, NDRG1, ADARB1, NDC80, CPQ, SPON2, PGRMC2, RBM14, GPNMB, MAD2L2, TACC3, FST, CAP2, FBLN5…	623	11109	41884	1.84213e-289	1.97237e-285	1.23273e-286
biological_process	GO:0071704	organic substance metabolic process	1000	ADA, PLA2G4B, SAP25, CHAF1A, PARP2, MAMLD1, KRBOX1, RPL17-C18orf32, NDUFC2-KCTD14, GPC6, C7orf55-LUC7L2, OPTN, NAMPT, TRIM28, RASA4, ATP6AP2, CDK2, ALYREF, DDX39A, DCAF7, HRSP12, CDKN1A, DENND4A, CDKN1B, CDKN2A, TRAIP, PAK4, CDKN2B, CDKN2C, TNIP1, RRAGB, CDKN3, TRIM22, KLF2, TUBA1B, TUBB3, TUBB4B, ADARB1, CPQ, RBM14, TOMM40, MAD2L2, FST, CLGN, CAP2, RNASEH2A, ANP32B, SLC35A1, ERLIN1, CENPE, ARID3…	679	10335	42658	1.80426e-272	1.93182e-268	1.13636e-269
biological_process	GO:0050789	regulation of biological process	999	ADA, PLA2G4B, CDH4, RASA4B, SAP25, PARP2, CDH6, MAMLD1, KRBOX1, GJC1, GPC6, ARL4C, OPTN, NAMPT, TRIM28, RASA4, ATP6AP2, WASF2, CDK2, ALYREF, TXNDC9, DDX39A, LRRC17, HRSP12, CDKN1A, DENND4A, CDKN1B, NET1, EFS, CDKN2A, TRAIP, PAK4, CDKN2B, CDKN2C, TNIP1, RRAGB, CDKN3, TRIM22, KLF2, TUBB3, BTN2A2, NDRG1, ADARB1, NDC80, SPON2, PGRMC2, RBM14, GPNMB, MAD2L2, TACC3, FST, CAP2, FBLN5, ANP32B, CENPA, ERLI…	680	10575	42418	7.21666e-264	7.72688e-260	4.29271e-261
biological_process	GO:0044238	primary metabolic process	972	ADA, PLA2G4B, SAP25, CHAF1A, PARP2, MAMLD1, KRBOX1, RPL17-C18orf32, NDUFC2-KCTD14, GPC6, C7orf55-LUC7L2, NAMPT, TRIM28, RASA4, ATP6AP2, CDK2, ALYREF, DDX39A, DCAF7, HRSP12, CDKN1A, DENND4A, CDKN1B, CDKN2A, TRAIP, PAK4, CDKN2B, CDKN2C, TNIP1, RRAGB, CDKN3, TRIM22, KLF2, TUBA1B, TUBB3, TUBB4B, ADARB1, CPQ, RBM14, TOMM40, MAD2L2, FST, CLGN, CAP2, RNASEH2A, ANP32B, SLC35A1, ERLIN1, CENPE, ARID3B, TXN…	707	9984	43009	2.75684e-263	2.95175e-259	1.55355e-260
biological_process	GO:0044237	cellular metabolic process	973	ADA, PLA2G4B, SAP25, CHAF1A, PARP2, MAMLD1, KRBOX1, RPL17-C18orf32, NDUFC2-KCTD14, GPC6, C7orf55-LUC7L2, OPTN, NAMPT, TRIM28, RASA4, ATP6AP2, CDK2, ALYREF, DDX39A, DCAF7, HRSP12, CDKN1A, DENND4A, CDKN1B, CDKN2A, TRAIP, PAK4, CDKN2B, CDKN2C, TNIP1, RRAGB, CDKN3, TRIM22, KLF2, TUBA1B, TUBB3, TUBB4B, BTN2A2, ADARB1, CPQ, RBM14, TOMM40, MAD2L2, FST, CLGN, CAP2, FBLN5, RNASEH2A, ANP32B, SLC35A1, ERLIN…	706	10042	42951	4.21473e-262	4.51271e-258	2.25636e-259
biological_process	GO:0050794	regulation of cellular process	955	ADA, PLA2G4B, CDH4, RASA4B, SAP25, PARP2, CDH6, MAMLD1, KRBOX1, GJC1, GPC6, ARL4C, OPTN, NAMPT, TRIM28, RASA4, ATP6AP2, WASF2, CDK2, ALYREF, TXNDC9, LRRC17, HRSP12, CDKN1A, CDKN1B, NET1, EFS, CDKN2A, TRAIP, PAK4, CDKN2B, CDKN2C, TNIP1, RRAGB, CDKN3, TRIM22, KLF2, TUBB3, BTN2A2, NDRG1, ADARB1, NDC80, PGRMC2, RBM14, GPNMB, MAD2L2, TACC3, FST, CAP2, FBLN5, ANP32B, CENPA, ERLIN1, SPAG5, CENPE, ARID3B…	724	10049	42944	8.99419e-249	9.63008e-245	4.58575e-246
cellular_component	GO:0044422	organelle part	853	ADA, PLA2G4B, CHAF1A, PARP2, CEBPZOS, SMC4, GJC1, RPL17-C18orf32, NDUFC2-KCTD14, GPC6, C7orf55-LUC7L2, KIF20A, OPTN, TRIM28, CDK2, ALYREF, TXNDC9, DDX39A, DCAF7, CDKN1A, CDKN1B, CDKN2A, TRAIP, CDKN2B, RRAGB, TRIM22, TUBA1B, TUBB3, TUBB4B, BTN3A3, NDRG1, ADARB1, NDC80, RBM14, TOMM40, MAD2L2, TACC3, CLGN, ANP32B, SLC35A1, CENPA, ERLIN1, SPAG5, CENPE, ARID3B, TXNIP, CENPF, CTCF, PNMA2, POLD3, CERS1,…	826	7916	45077	9.31229e-248	9.97067e-244	4.53212e-245
cellular_component	GO:0044446	intracellular organelle part	842	ADA, PLA2G4B, CHAF1A, PARP2, CEBPZOS, SMC4, GJC1, RPL17-C18orf32, NDUFC2-KCTD14, GPC6, C7orf55-LUC7L2, KIF20A, OPTN, TRIM28, CDK2, ALYREF, TXNDC9, DDX39A, DCAF7, CDKN1A, CDKN1B, CDKN2A, TRAIP, CDKN2B, RRAGB, TRIM22, TUBA1B, TUBB3, TUBB4B, BTN3A3, NDRG1, ADARB1, NDC80, RBM14, TOMM40, MAD2L2, TACC3, CLGN, ANP32B, SLC35A1, CENPA, ERLIN1, SPAG5, CENPE, ARID3B, TXNIP, CENPF, CTCF, PNMA2, POLD3, CERS1,…	837	7705	45288	1.89074e-247	2.02441e-243	8.80178e-245
biological_process	GO:0050896	response to stimulus	839	ADA, PLA2G4B, CDH4, RASA4B, CHAF1A, PARP2, CDH6, GPC6, ARL4C, OPTN, NAMPT, TRIM28, RASA4, ATP6AP2, WASF2, CDK2, ALYREF, DDX39A, HRSP12, CDKN1A, CDKN1B, NET1, EFS, CDKN2A, TRAIP, PAK4, CDKN2B, TNIP1, RRAGB, TRIM22, KLF2, TUBA1B, TUBB3, BTN3A3, NDRG1, ADARB1, NDC80, CPQ, SPON2, PGRMC2, RBM14, MAD2L2, TACC3, FST, CAP2, FBLN5, RNASEH2A, CENPA, ERLIN1, CENPE, TXNIP, CENPF, RAD51AP1, CGREF1, POLD3, CER…	840	8149	44844	2.00233e-229	2.14389e-225	8.93289e-227
biological_process	GO:0043170	macromolecule metabolic process	868	PLA2G4B, SAP25, CHAF1A, PARP2, MAMLD1, KRBOX1, RPL17-C18orf32, GPC6, C7orf55-LUC7L2, OPTN, NAMPT, TRIM28, RASA4, ATP6AP2, CDK2, ALYREF, DDX39A, DCAF7, HRSP12, CDKN1A, DENND4A, CDKN1B, CDKN2A, TRAIP, PAK4, CDKN2B, CDKN2C, TNIP1, RRAGB, CDKN3, TRIM22, KLF2, TUBA1B, TUBB3, TUBB4B, ADARB1, CPQ, RBM14, TOMM40, MAD2L2, FST, CLGN, RNASEH2A, ANP32B, SLC35A1, ERLIN1, CENPE, ARID3B, TXNIP, CENPF, RAD51AP1,…	811	8830	44163	7.52148e-227	8.05325e-223	3.2213e-224
biological_process	GO:0016043	cellular component organization	704	CDH4, CHAF1A, CDH6, SMC4, GJC1, TMEM256-PLSCR3, C7orf55-LUC7L2, KIF20A, OPTN, TRIM28, RASA4, WASF2, CDK2, HRSP12, CDKN1A, CDKN1B, NET1, CDKN2A, PAK4, CDKN2C, TRIM22, KLF2, TUBA1B, TUBB3, TUBB4B, CORO2B, NDRG1, NDC80, SPON2, RBM14, TOMM40, MAD2L2, TACC3, CLGN, CAP2, FBLN5, ANP32B, CENPA, SPAG5, CENPE, CENPF, CELF2, CTCF, CGREF1, POLD3, POLQ, PLK4, NES, PLK2, SRCAP, ADCY3, BRD8, BLCAP, MLLT11, ASCC…	975	5864	47129	5.15061e-218	5.51475e-214	2.12106e-215
biological_process	GO:0071840	cellular component organization or biogenesis	707	CDH4, CHAF1A, CDH6, SMC4, GJC1, TMEM256-PLSCR3, C7orf55-LUC7L2, KIF20A, OPTN, TRIM28, RASA4, WASF2, CDK2, HRSP12, CDKN1A, CDKN1B, NET1, CDKN2A, PAK4, CDKN2C, TRIM22, KLF2, TUBA1B, TUBB3, TUBB4B, CORO2B, NDRG1, NDC80, SPON2, RBM14, TOMM40, MAD2L2, TACC3, CLGN, CAP2, FBLN5, ANP32B, CENPA, SPAG5, CENPE, CENPF, CELF2, CTCF, CGREF1, POLD3, POLQ, PLK4, NES, PLK2, SRCAP, ADCY3, BRD8, BLCAP, MLLT11, ASCC…	972	5991	47002	4.16273e-215	4.45703e-211	1.65075e-212
cellular_component	GO:0005634	nucleus	741	SAP25, CHAF1A, PARP2, MAMLD1, SMC4, GPC6, C7orf55-LUC7L2, KIF20A, ARL4C, OPTN, NAMPT, TRIM28, CDK2, ALYREF, TXNDC9, DDX39A, DCAF7, HRSP12, CDKN1A, DENND4A, CDKN1B, NET1, CDKN2A, TRAIP, CDKN2B, CDKN2C, TNIP1, CDKN3, TRIM22, KLF2, TUBB3, TUBB4B, BTN3A3, NDRG1, ADARB1, NDC80, RBM14, TOMM40, MAD2L2, CLGN, RNASEH2A, ANP32B, CENPA, SPAG5, CENPE, ARID3B, TXNIP, CENPF, RAD51AP1, CELF2, CTCF, PNMA2, POLD3…	938	6630	46363	9.364e-215	1.0026e-210	3.58073e-212
biological_process	GO:0044260	cellular macromolecule metabolic process	804	PLA2G4B, SAP25, CHAF1A, PARP2, MAMLD1, KRBOX1, RPL17-C18orf32, GPC6, C7orf55-LUC7L2, OPTN, NAMPT, TRIM28, RASA4, ATP6AP2, CDK2, ALYREF, DDX39A, DCAF7, HRSP12, CDKN1A, DENND4A, CDKN1B, CDKN2A, TRAIP, PAK4, CDKN2B, CDKN2C, TNIP1, RRAGB, CDKN3, TRIM22, KLF2, TUBA1B, TUBB3, TUBB4B, ADARB1, RBM14, TOMM40, MAD2L2, FST, CLGN, RNASEH2A, ANP32B, SLC35A1, ERLIN1, CENPE, ARID3B, TXNIP, CENPF, RAD51AP1, CELF…	875	8151	44842	2.84929e-205	3.05073e-201	1.05198e-202
cellular_component	GO:0044444	cytoplasmic part	780	ADA, PLA2G4B, RASA4B, CEBPZOS, SMC4, GJC1, RPL17-C18orf32, NDUFC2-KCTD14, GPC6, KIF20A, OPTN, NAMPT, RASA4, WASF2, CDK2, ALYREF, HRSP12, CDKN1A, CDKN1B, NET1, CDKN2A, TRAIP, PAK4, CDKN2B, CDKN2C, RRAGB, CDKN3, TRIM22, TUBA1B, TUBB4B, BTN3A3, NDRG1, NDC80, CPQ, TOMM40, GPNMB, CLGN, SLC35A1, CENPA, ERLIN1, CENPE, TXNIP, CENPF, POLD3, CERS1, PLK4, PHTF1, CTSC, PLK2, STARD10, SRCAP, ADCY3, BRD8, ASCC…	899	7766	45227	9.12418e-202	9.76926e-198	3.25642e-199
biological_process	GO:0051716	cellular response to stimulus	718	ADA, PLA2G4B, RASA4B, CHAF1A, PARP2, CDH6, GPC6, ARL4C, OPTN, NAMPT, TRIM28, RASA4, ATP6AP2, WASF2, CDK2, ALYREF, DDX39A, CDKN1A, CDKN1B, NET1, EFS, CDKN2A, TRAIP, PAK4, CDKN2B, TNIP1, RRAGB, TRIM22, KLF2, TUBA1B, TUBB3, NDRG1, NDC80, SPON2, PGRMC2, RBM14, MAD2L2, FST, CAP2, FBLN5, RNASEH2A, CENPA, ERLIN1, CENPE, TXNIP, CENPF, RAD51AP1, POLD3, CERS1, POLQ, CTSC, PLK2, STARD10, TSPAN9, ADCY3, BRD8…	961	6825	46168	5.73411e-192	6.13952e-188	1.98049e-189
biological_process	GO:0007049	cell cycle	350	CHAF1A, SMC4, KIF20A, OPTN, CDK2, HRSP12, CDKN1A, CDKN1B, CDKN2A, PAK4, CDKN2B, CDKN2C, RRAGB, CDKN3, TUBB3, TUBB4B, NDRG1, ADARB1, NDC80, RBM14, MAD2L2, TACC3, CENPA, SPAG5, CENPE, TXNIP, CENPF, CGREF1, POLD3, PLK4, NES, PLK2, ADCY3, BLCAP, DBF4, MAPRE2, KIF2C, RCC1, CNTRL, UBE2C, CHEK1, CIT, ZWINT, PLA2G16, LZTS1, CDCA5, OIP5, CKS1B, CKS2, CNTROB, IQGAP3, CREBBP, E2F7, KIF18B, SPC24, SIK1, SGOL…	1329	1661	51332	5.57165e-162	5.96557e-158	1.86424e-159
biological_process	GO:0006807	nitrogen compound metabolic process	657	ADA, PLA2G4B, SAP25, CHAF1A, PARP2, MAMLD1, KRBOX1, RPL17-C18orf32, NDUFC2-KCTD14, GPC6, C7orf55-LUC7L2, NAMPT, TRIM28, ATP6AP2, CDK2, ALYREF, DDX39A, HRSP12, CDKN1A, DENND4A, CDKN1B, CDKN2A, CDKN2B, TNIP1, RRAGB, TRIM22, KLF2, ADARB1, CPQ, RBM14, MAD2L2, FST, CAP2, RNASEH2A, ERLIN1, ARID3B, TXNIP, CENPF, RAD51AP1, CELF2, CTCF, POLD3, CERS1, POLQ, PHTF1, WDR4, SRCAP, PPP1R13L, ADCY3, BRD8, DBF4, …	1022	6539	46454	5.99906e-162	6.42319e-158	1.94642e-159
cellular_component	GO:0031974	membrane-enclosed lumen	517	ADA, CHAF1A, PARP2, SMC4, GPC6, KIF20A, OPTN, TRIM28, CDK2, ALYREF, DCAF7, CDKN1A, CDKN1B, CDKN2A, TRAIP, CDKN2B, TRIM22, BTN3A3, ADARB1, NDC80, RBM14, TOMM40, MAD2L2, ANP32B, CENPA, SPAG5, ARID3B, TXNIP, CENPF, CTCF, PNMA2, POLD3, POLQ, PLK4, PHTF1, WDR4, SRCAP, BRD8, DBF4, HNRNPA0, ASCC3, RCC1, UBE2C, TOPBP1, DNAJB4, HNRNPUL1, CHEK1, PSIP1, WDHD1, SP140, NRM, CDCA5, OIP5, EXOSC8, TOE1, CKS1B, C…	1162	4149	48844	1.23529e-156	1.32262e-152	3.89006e-154
biological_process	GO:0019222	regulation of metabolic process	643	RASA4B, SAP25, MAMLD1, KRBOX1, OPTN, NAMPT, TRIM28, RASA4, ATP6AP2, CDK2, ALYREF, DDX39A, HRSP12, CDKN1A, DENND4A, CDKN1B, NET1, CDKN2A, PAK4, CDKN2B, CDKN2C, TNIP1, RRAGB, CDKN3, TRIM22, KLF2, BTN2A2, ADARB1, RBM14, MAD2L2, FST, CAP2, FBLN5, ANP32B, ERLIN1, CENPE, ARID3B, TXNIP, CENPF, RAD51AP1, CTCF, CERS1, POLQ, PHTF1, CTSC, NES, PLK2, SRCAP, PPP1R13L, ADCY3, BRD8, DBF4, HNRNPA0, PNRC1, MLLT11…	1036	6510	46483	3.59329e-154	3.84734e-150	1.09924e-151
cellular_component	GO:0043233	organelle lumen	510	ADA, CHAF1A, PARP2, SMC4, GPC6, KIF20A, OPTN, TRIM28, CDK2, ALYREF, DCAF7, CDKN1A, CDKN1B, CDKN2A, TRAIP, CDKN2B, TRIM22, BTN3A3, ADARB1, NDC80, RBM14, TOMM40, MAD2L2, ANP32B, CENPA, SPAG5, ARID3B, CENPF, CTCF, PNMA2, POLD3, POLQ, PLK4, PHTF1, WDR4, SRCAP, BRD8, DBF4, HNRNPA0, ASCC3, RCC1, UBE2C, TOPBP1, DNAJB4, HNRNPUL1, CHEK1, PSIP1, WDHD1, SP140, NRM, CDCA5, OIP5, EXOSC8, TOE1, CKS1B, CLU, CLN…	1169	4097	48896	5.1871e-154	5.55383e-150	1.54273e-151
cellular_component	GO:0044428	nuclear part	489	CHAF1A, PARP2, SMC4, C7orf55-LUC7L2, KIF20A, OPTN, TRIM28, CDK2, ALYREF, DDX39A, DCAF7, CDKN1A, CDKN1B, CDKN2A, TRAIP, CDKN2B, TRIM22, BTN3A3, ADARB1, NDC80, RBM14, TOMM40, MAD2L2, CLGN, ANP32B, CENPA, SPAG5, ARID3B, CENPF, CTCF, PNMA2, POLD3, POLQ, PLK4, PHTF1, WDR4, SRCAP, BRD8, DBF4, HNRNPA0, ASCC3, RCC1, UBE2C, TOPBP1, DNAJB4, HNRNPUL1, CHEK1, PSIP1, WDHD1, SP140, NRM, CDCA5, OIP5, EXOSC8, TO…	1190	3765	49228	1.65967e-153	1.77701e-149	4.80273e-151
biological_process	GO:1901360	organic cyclic compound metabolic process	603	ADA, SAP25, CHAF1A, PARP2, MAMLD1, KRBOX1, NDUFC2-KCTD14, C7orf55-LUC7L2, NAMPT, TRIM28, CDK2, ALYREF, DDX39A, HRSP12, CDKN1A, DENND4A, CDKN1B, CDKN2A, CDKN2B, TNIP1, RRAGB, TRIM22, KLF2, ADARB1, CPQ, RBM14, MAD2L2, FST, CAP2, RNASEH2A, ERLIN1, ARID3B, TXNIP, CENPF, RAD51AP1, CELF2, CTCF, POLD3, CERS1, POLQ, PHTF1, WDR4, SRCAP, PPP1R13L, ADCY3, BRD8, DBF4, HNRNPA0, PNRC1, MLLT11, ASCC3, TOPBP1, H…	1076	5829	47164	2.97829e-151	3.18886e-147	8.39172e-149
cellular_component	GO:0070013	intracellular organelle lumen	500	CHAF1A, PARP2, SMC4, GPC6, KIF20A, OPTN, TRIM28, CDK2, ALYREF, DCAF7, CDKN1A, CDKN1B, CDKN2A, TRAIP, CDKN2B, TRIM22, BTN3A3, ADARB1, NDC80, RBM14, TOMM40, MAD2L2, ANP32B, CENPA, SPAG5, ARID3B, CENPF, CTCF, PNMA2, POLD3, POLQ, PLK4, PHTF1, WDR4, SRCAP, BRD8, DBF4, HNRNPA0, ASCC3, RCC1, UBE2C, TOPBP1, DNAJB4, HNRNPUL1, CHEK1, PSIP1, WDHD1, SP140, NRM, CDCA5, OIP5, EXOSC8, TOE1, CKS1B, CLN5, NR2C2AP…	1179	4040	48953	1.37714e-149	1.4745e-145	3.78078e-147
biological_process	GO:0034641	cellular nitrogen compound metabolic process	619	ADA, PLA2G4B, SAP25, CHAF1A, PARP2, MAMLD1, KRBOX1, RPL17-C18orf32, NDUFC2-KCTD14, C7orf55-LUC7L2, NAMPT, TRIM28, ATP6AP2, CDK2, ALYREF, DDX39A, HRSP12, CDKN1A, DENND4A, CDKN1B, CDKN2A, CDKN2B, TNIP1, RRAGB, TRIM22, KLF2, ADARB1, CPQ, RBM14, MAD2L2, FST, CAP2, RNASEH2A, ERLIN1, ARID3B, TXNIP, CENPF, RAD51AP1, CELF2, CTCF, POLD3, CERS1, POLQ, PHTF1, WDR4, SRCAP, PPP1R13L, ADCY3, BRD8, DBF4, HNRNPA…	1060	6227	46766	2.46822e-148	2.64272e-144	6.6068e-146
biological_process	GO:0044710	single-organism metabolic process	567	ADA, PLA2G4B, CHAF1A, PARP2, NDUFC2-KCTD14, GPC6, OPTN, NAMPT, TRIM28, RASA4, ATP6AP2, CDK2, ALYREF, CDKN2A, PAK4, TNIP1, RRAGB, RBM14, MAD2L2, CAP2, FBLN5, RNASEH2A, SLC35A1, ERLIN1, CENPE, RAD51AP1, CTCF, POLD3, CERS1, POLQ, FAXDC2, SRCAP, ADCY3, BRD8, ASCC3, UBE2C, CHEK1, CIT, PLA2G16, CHI3L1, C14orf1, LZTS1, GALNT6, GALNT5, CHRM2, MTFR2, CDCA5, AZIN2, SDSL, PIK3IP1, CYGB, C1QTNF1, CIDEA, MB21…	1112	5281	47712	4.20341e-147	4.5006e-143	1.09771e-144
biological_process	GO:0032501	multicellular organismal process	647	ADA, CDH4, MAMLD1, GJC1, OPTN, NAMPT, TRIM28, RASA4, ATP6AP2, WASF2, CDK2, ALYREF, LRRC17, DCAF7, HRSP12, CDKN1A, CDKN1B, CDKN2A, TRAIP, CDKN2B, CDKN2C, KLF2, TUBB3, BTN2A2, NDRG1, SPON2, GPNMB, MAD2L2, TACC3, FST, CAP2, ANP32B, CENPE, TXNIP, CENPF, CELF2, POLQ, PLK4, NES, PLK2, PPP1R13L, ADCY3, KIF2C, CIT, CHI3L1, LZTS1, PRRT2, PRR4, CHRM2, SCRG1, CYGB, GPRIN1, C1QTNF1, CIDEA, VASN, MB21D1, OMA1…	1032	6848	46145	2.59338e-146	2.77673e-142	6.61127e-144
biological_process	GO:0032502	developmental process	583	ADA, CDH4, MAMLD1, GJC1, NAMPT, TRIM28, RASA4, ATP6AP2, WASF2, CDK2, ALYREF, LRRC17, DCAF7, HRSP12, CDKN1A, CDKN1B, NET1, CDKN2A, CDKN2B, CDKN2C, KLF2, TUBB3, NDRG1, CPQ, SPON2, GPNMB, MAD2L2, TACC3, FST, CAP2, ANP32B, CENPE, TXNIP, CENPF, POLQ, PLK4, CTSC, NES, PLK2, PPP1R13L, CIT, CDC42EP1, CHI3L1, LZTS1, ZNF277, CHRM2, SCRG1, GPRIN1, VASN, OMA1, CTHRC1, CLU, CLN5, FRMD6, CYB5D2, COL4A1, IQGAP3…	1096	5658	47335	1.82611e-144	1.95522e-140	4.54701e-142
biological_process	GO:0006996	organelle organization	457	CHAF1A, SMC4, KIF20A, OPTN, WASF2, CDK2, CDKN1B, CDKN2A, PAK4, TUBA1B, TUBB3, TUBB4B, CORO2B, NDC80, RBM14, TOMM40, MAD2L2, TACC3, CAP2, ANP32B, CENPA, SPAG5, CENPE, CENPF, CTCF, POLD3, PLK4, NES, PLK2, SRCAP, ADCY3, BRD8, MLLT11, ASCC3, MAPRE2, KIF2C, TMSB15A, RCC1, CNTRL, UBE2C, CHEK1, CIT, ZWINT, CDC42EP1, WDHD1, SP140, MTFR2, CDCA5, OIP5, ATG4A, OMA1, CKS2, CNTROB, CLU, CLN5, ARHGEF19, CREBBP…	1222	3467	49526	2.49838e-144	2.67501e-140	6.07957e-142
biological_process	GO:0044767	single-organism developmental process	577	ADA, CDH4, MAMLD1, GJC1, NAMPT, TRIM28, RASA4, ATP6AP2, WASF2, CDK2, ALYREF, LRRC17, DCAF7, HRSP12, CDKN1A, CDKN1B, NET1, CDKN2A, CDKN2B, CDKN2C, KLF2, TUBB3, NDRG1, CPQ, SPON2, GPNMB, MAD2L2, TACC3, FST, CAP2, ANP32B, CENPE, TXNIP, CENPF, POLQ, PLK4, CTSC, NES, PLK2, PPP1R13L, CIT, CDC42EP1, CHI3L1, LZTS1, ZNF277, CHRM2, SCRG1, GPRIN1, VASN, CTHRC1, CLU, CLN5, FRMD6, CYB5D2, COL4A1, IQGAP3, COL4…	1102	5573	47420	1.50592e-143	1.61239e-139	3.58309e-141
biological_process	GO:0006950	response to stress	481	ADA, PLA2G4B, CHAF1A, PARP2, OPTN, TRIM28, RASA4, WASF2, CDK2, ALYREF, DDX39A, CDKN1A, CDKN1B, NET1, CDKN2A, PAK4, TNIP1, RRAGB, TRIM22, KLF2, NDRG1, ADARB1, CPQ, SPON2, MAD2L2, TACC3, FBLN5, RNASEH2A, ERLIN1, CENPE, TXNIP, RAD51AP1, CGREF1, POLD3, POLQ, ADCY3, HNRNPA0, ASCC3, KIF2C, TOPBP1, DNAJB4, CHEK1, CHI3L1, PSIP1, LZTS1, ZNF277, SP140, USP18, CDCA5, CYGB, C1QTNF1, VASN, MB21D1, ATG4A, OMA1…	1198	3879	49114	2.2387e-143	2.39698e-139	5.21082e-141
biological_process	GO:0044707	single-multicellular organism process	627	ADA, CDH4, MAMLD1, GJC1, OPTN, NAMPT, TRIM28, RASA4, ATP6AP2, WASF2, CDK2, ALYREF, LRRC17, DCAF7, HRSP12, CDKN1A, CDKN1B, CDKN2A, TRAIP, CDKN2B, CDKN2C, KLF2, TUBB3, BTN2A2, NDRG1, SPON2, GPNMB, MAD2L2, TACC3, FST, CAP2, ANP32B, CENPE, TXNIP, CENPF, CELF2, POLQ, PLK4, NES, PLK2, PPP1R13L, ADCY3, KIF2C, CIT, CHI3L1, LZTS1, PRRT2, PRR4, CHRM2, SCRG1, CYGB, GPRIN1, C1QTNF1, CIDEA, VASN, MB21D1, OMA1…	1052	6624	46369	4.63007e-141	4.95742e-137	1.05477e-138
biological_process	GO:0000278	mitotic cell cycle	264	SMC4, KIF20A, OPTN, CDK2, CDKN1A, CDKN1B, CDKN2A, PAK4, CDKN2B, CDKN2C, CDKN3, TUBB3, TUBB4B, NDC80, MAD2L2, CENPA, SPAG5, CENPE, CENPF, POLD3, PLK4, NES, PLK2, DBF4, MAPRE2, KIF2C, RCC1, CNTRL, UBE2C, CHEK1, CIT, ZWINT, CDCA5, OIP5, CKS1B, CNTROB, IQGAP3, CREBBP, E2F7, KIF18B, SPC24, SIK1, SGOL2, SGOL1, CYLD, CDCA2, ESCO2, GADD45A, DHFR, DNA2, DUSP3, E2F1, EDN1, EGF, TUBB, EREG, EZH2, SKA1, SKA3…	1415	991	52002	4.91404e-141	5.26146e-137	1.09614e-138
biological_process	GO:0048519	negative regulation of biological process	505	ADA, RASA4B, OPTN, TRIM28, RASA4, WASF2, CDK2, LRRC17, HRSP12, CDKN1A, CDKN1B, CDKN2A, TRAIP, CDKN2B, CDKN2C, TNIP1, RRAGB, CDKN3, TRIM22, KLF2, BTN2A2, NDRG1, ADARB1, RBM14, GPNMB, MAD2L2, TACC3, FST, ANP32B, ERLIN1, TXNIP, CENPF, CTCF, CGREF1, CERS1, POLQ, NES, PLK2, PPP1R13L, TMSB15A, UBE2C, CHEK1, CIT, ZWINT, PLA2G16, LZTS1, AZIN2, PIK3IP1, CYGB, CARD16, C1QTNF1, CIDEA, VASN, OMA1, CTHRC1, TR…	1174	4352	48641	8.61955e-141	9.22895e-137	1.88346e-138
cellular_component	GO:0031981	nuclear lumen	448	CHAF1A, PARP2, SMC4, KIF20A, OPTN, TRIM28, CDK2, ALYREF, DCAF7, CDKN1A, CDKN1B, CDKN2A, TRAIP, CDKN2B, TRIM22, BTN3A3, ADARB1, NDC80, RBM14, TOMM40, MAD2L2, ANP32B, CENPA, SPAG5, ARID3B, CENPF, CTCF, PNMA2, POLD3, POLQ, PLK4, PHTF1, WDR4, SRCAP, BRD8, DBF4, HNRNPA0, ASCC3, RCC1, UBE2C, TOPBP1, DNAJB4, HNRNPUL1, CHEK1, PSIP1, WDHD1, SP140, NRM, CDCA5, OIP5, EXOSC8, TOE1, CKS1B, NR2C2AP, UBLCP1, HI…	1231	3412	49581	1.49219e-140	1.59768e-136	3.19537e-138
biological_process	GO:0031323	regulation of cellular metabolic process	580	SAP25, MAMLD1, KRBOX1, OPTN, NAMPT, TRIM28, RASA4, ATP6AP2, CDK2, ALYREF, HRSP12, CDKN1A, CDKN1B, CDKN2A, PAK4, CDKN2B, CDKN2C, TNIP1, RRAGB, CDKN3, TRIM22, KLF2, BTN2A2, ADARB1, RBM14, MAD2L2, FST, CAP2, FBLN5, ANP32B, ERLIN1, CENPE, ARID3B, TXNIP, CENPF, RAD51AP1, CTCF, CERS1, POLQ, PHTF1, CTSC, PLK2, SRCAP, PPP1R13L, ADCY3, BRD8, PNRC1, MLLT11, ASCC3, UBE2C, HNRNPUL1, CHEK1, CHI3L1, PSIP1, LZT…	1099	5725	47268	1.80113e-140	1.92847e-136	3.78131e-138
biological_process	GO:0006139	nucleobase-containing compound metabolic process	564	ADA, SAP25, CHAF1A, PARP2, MAMLD1, KRBOX1, NDUFC2-KCTD14, C7orf55-LUC7L2, NAMPT, TRIM28, CDK2, ALYREF, DDX39A, HRSP12, CDKN1A, DENND4A, CDKN1B, CDKN2A, CDKN2B, TNIP1, RRAGB, TRIM22, KLF2, ADARB1, RBM14, MAD2L2, FST, CAP2, RNASEH2A, ERLIN1, ARID3B, TXNIP, CENPF, RAD51AP1, CELF2, CTCF, POLD3, CERS1, POLQ, PHTF1, WDR4, SRCAP, PPP1R13L, ADCY3, BRD8, DBF4, HNRNPA0, PNRC1, MLLT11, ASCC3, TOPBP1, HNRNPU…	1115	5431	47562	3.25893e-140	3.48934e-136	6.71027e-138
biological_process	GO:0048523	negative regulation of cellular process	482	ADA, RASA4B, OPTN, TRIM28, RASA4, WASF2, CDK2, LRRC17, HRSP12, CDKN1A, CDKN1B, CDKN2A, TRAIP, CDKN2B, CDKN2C, TNIP1, RRAGB, CDKN3, TRIM22, BTN2A2, NDRG1, ADARB1, RBM14, GPNMB, MAD2L2, TACC3, FST, ANP32B, ERLIN1, TXNIP, CENPF, CTCF, CGREF1, CERS1, POLQ, NES, PLK2, PPP1R13L, TMSB15A, UBE2C, CHEK1, CIT, ZWINT, PLA2G16, LZTS1, PIK3IP1, CYGB, CARD16, C1QTNF1, CIDEA, VASN, OMA1, CTHRC1, TRIM6, CLU, TNF…	1197	4013	48980	9.50568e-139	1.01777e-134	1.92033e-136
biological_process	GO:0006725	cellular aromatic compound metabolic process	571	ADA, SAP25, CHAF1A, PARP2, MAMLD1, KRBOX1, NDUFC2-KCTD14, C7orf55-LUC7L2, NAMPT, TRIM28, CDK2, ALYREF, DDX39A, HRSP12, CDKN1A, DENND4A, CDKN1B, CDKN2A, CDKN2B, TNIP1, RRAGB, TRIM22, KLF2, ADARB1, CPQ, RBM14, MAD2L2, FST, CAP2, RNASEH2A, ERLIN1, ARID3B, TXNIP, CENPF, RAD51AP1, CELF2, CTCF, POLD3, CERS1, POLQ, PHTF1, WDR4, SRCAP, PPP1R13L, ADCY3, BRD8, DBF4, HNRNPA0, PNRC1, MLLT11, ASCC3, TOPBP1, H…	1108	5622	47371	2.67107e-138	2.85991e-134	5.29614e-136
biological_process	GO:0046483	heterocycle metabolic process	570	ADA, SAP25, CHAF1A, PARP2, MAMLD1, KRBOX1, NDUFC2-KCTD14, C7orf55-LUC7L2, NAMPT, TRIM28, CDK2, ALYREF, DDX39A, HRSP12, CDKN1A, DENND4A, CDKN1B, CDKN2A, CDKN2B, TNIP1, RRAGB, TRIM22, KLF2, ADARB1, RBM14, MAD2L2, FST, CAP2, RNASEH2A, ERLIN1, ARID3B, TXNIP, CENPF, RAD51AP1, CELF2, CTCF, POLD3, CERS1, POLQ, PHTF1, WDR4, SRCAP, PPP1R13L, ADCY3, BRD8, DBF4, HNRNPA0, PNRC1, MLLT11, ASCC3, TOPBP1, HNRNPU…	1109	5604	47389	2.86653e-138	3.0692e-134	5.58036e-136
biological_process	GO:0009058	biosynthetic process	587	ADA, PLA2G4B, SAP25, CHAF1A, PARP2, MAMLD1, KRBOX1, RPL17-C18orf32, GPC6, NAMPT, TRIM28, CDK2, ALYREF, HRSP12, CDKN1A, DENND4A, CDKN1B, CDKN2A, CDKN2B, TNIP1, RRAGB, TRIM22, KLF2, RBM14, MAD2L2, FST, CAP2, RNASEH2A, SLC35A1, ERLIN1, ARID3B, TXNIP, CENPF, CTCF, POLD3, CERS1, POLQ, PHTF1, FAXDC2, SRCAP, PPP1R13L, ADCY3, BRD8, DBF4, PNRC1, MLLT11, ASCC3, HNRNPUL1, CHEK1, PLA2G16, C14orf1, PSIP1, LZT…	1092	5967	47026	4.16628e-137	4.46084e-133	7.96579e-135
biological_process	GO:0022402	cell cycle process	285	SMC4, KIF20A, OPTN, CDK2, HRSP12, CDKN1A, CDKN1B, CDKN2A, CDKN2B, CDKN2C, RRAGB, CDKN3, TUBB3, TUBB4B, NDRG1, NDC80, RBM14, MAD2L2, TACC3, CENPA, SPAG5, CENPE, CENPF, CGREF1, POLD3, PLK4, NES, PLK2, ADCY3, DBF4, MAPRE2, KIF2C, RCC1, CNTRL, UBE2C, CHEK1, CIT, ZWINT, CDCA5, OIP5, CKS1B, CKS2, CNTROB, IQGAP3, CREBBP, E2F7, KIF18B, SPC24, SGOL1, CDCA2, GADD45A, DDX11, DHFR, DNA2, E2F1, EDN1, EGF, TUB…	1394	1264	51729	1.14853e-136	1.22974e-132	2.15743e-134
biological_process	GO:1901576	organic substance biosynthetic process	580	ADA, PLA2G4B, SAP25, CHAF1A, PARP2, MAMLD1, KRBOX1, RPL17-C18orf32, GPC6, NAMPT, TRIM28, CDK2, ALYREF, HRSP12, CDKN1A, DENND4A, CDKN1B, CDKN2A, CDKN2B, TNIP1, RRAGB, TRIM22, KLF2, RBM14, MAD2L2, FST, CAP2, RNASEH2A, SLC35A1, ERLIN1, ARID3B, TXNIP, CENPF, CTCF, POLD3, CERS1, POLQ, PHTF1, FAXDC2, SRCAP, PPP1R13L, ADCY3, BRD8, DBF4, PNRC1, MLLT11, ASCC3, HNRNPUL1, CHEK1, PLA2G16, C14orf1, PSIP1, LZT…	1099	5881	47112	1.39025e-135	1.48854e-131	2.56645e-133
biological_process	GO:0048518	positive regulation of biological process	547	ADA, CDH4, RASA4B, OPTN, NAMPT, TRIM28, RASA4, ATP6AP2, WASF2, CDK2, ALYREF, CDKN1A, DENND4A, CDKN1B, NET1, CDKN2A, PAK4, CDKN2B, TNIP1, RRAGB, TRIM22, KLF2, NDRG1, ADARB1, SPON2, RBM14, MAD2L2, FST, CAP2, ANP32B, ERLIN1, CENPE, ARID3B, TXNIP, CTCF, PNMA2, PLK4, CTSC, NES, PLK2, STARD10, PPP1R13L, ADCY3, DBF4, MLLT11, RCC1, UBE2C, CHEK1, CIT, CDC42EP1, CHI3L1, PSIP1, CHRM2, CDCA5, AZIN2, C1QTNF1,…	1132	5287	47706	1.51628e-134	1.62348e-130	2.75167e-132
biological_process	GO:0048856	anatomical structure development	528	ADA, CDH4, MAMLD1, GJC1, NAMPT, TRIM28, RASA4, ATP6AP2, WASF2, CDK2, LRRC17, HRSP12, CDKN1A, CDKN1B, NET1, CDKN2A, CDKN2B, CDKN2C, KLF2, TUBB3, NDRG1, CPQ, SPON2, GPNMB, MAD2L2, TACC3, FST, CAP2, ANP32B, TXNIP, CENPF, POLQ, PLK4, NES, PLK2, PPP1R13L, CIT, CDC42EP1, CHI3L1, LZTS1, CHRM2, SCRG1, GPRIN1, VASN, OMA1, CTHRC1, CLU, CLN5, FRMD6, CYB5D2, COL4A1, IQGAP3, COL4A2, COL4A5, TRABD2A, COL6A3, C…	1151	5020	47973	9.29295e-132	9.94996e-128	1.65833e-129
biological_process	GO:0007154	cell communication	590	ADA, PLA2G4B, RASA4B, PARP2, CDH6, GJC1, GPC6, ARL4C, OPTN, NAMPT, RASA4, ATP6AP2, WASF2, CDK2, CDKN1A, CDKN1B, NET1, EFS, CDKN2A, TRAIP, PAK4, CDKN2B, TNIP1, RRAGB, TRIM22, TUBB3, NDRG1, NDC80, PGRMC2, RBM14, MAD2L2, FST, CAP2, CENPA, ERLIN1, CENPE, TXNIP, CENPF, CTSC, PLK2, STARD10, TSPAN9, ADCY3, BRD8, MLLT11, MAPRE2, KIF2C, CIT, ZWINT, CDC42EP1, CHI3L1, LZTS1, USP18, CHRM2, PIK3IP1, C1QTNF1, …	1089	6211	46782	1.53395e-131	1.6424e-127	2.69246e-129
biological_process	GO:0080090	regulation of primary metabolic process	560	SAP25, MAMLD1, KRBOX1, NAMPT, TRIM28, RASA4, ATP6AP2, CDK2, ALYREF, HRSP12, CDKN1A, CDKN1B, CDKN2A, PAK4, CDKN2B, CDKN2C, TNIP1, CDKN3, TRIM22, KLF2, ADARB1, RBM14, MAD2L2, FST, CAP2, ANP32B, ERLIN1, CENPE, ARID3B, TXNIP, CENPF, RAD51AP1, CTCF, CERS1, POLQ, PHTF1, CTSC, PLK2, SRCAP, PPP1R13L, ADCY3, BRD8, PNRC1, MLLT11, ASCC3, UBE2C, HNRNPUL1, CHEK1, CHI3L1, PSIP1, LZTS1, ZNF277, SP140, USP18, CH…	1119	5639	47354	3.5444e-131	3.79499e-127	6.12095e-129
molecular_function	GO:0003824	catalytic activity	553	ADA, PLA2G4B, PARP2, NDUFC2-KCTD14, KIF20A, ARL4C, NAMPT, TRIM28, ATP6AP2, CDK2, DDX39A, HRSP12, CDKN1A, CDKN2A, TRAIP, PAK4, TNIP1, RRAGB, CDKN3, TRIM22, TUBA1B, TUBB3, TUBB4B, ADARB1, CPQ, RNASEH2A, CENPE, CERS1, POLQ, PLK4, CTSC, PLK2, WDR4, FAXDC2, SRCAP, ADCY3, ASCC3, KIF2C, UBE2C, PRSS23, CHEK1, CIT, PLA2G16, CHI3L1, GALNT6, GALNT5, USP18, EXOSC8, AZIN2, SDSL, PIK3IP1, TOE1, LACTB, CYGB, MB…	1126	5545	47448	6.05913e-130	6.48751e-126	1.02976e-127
cellular_component	GO:0043228	non-membrane-bounded organelle	446	CHAF1A, PARP2, SMC4, RPL17-C18orf32, KIF20A, TRIM28, WASF2, CDK2, TXNDC9, CDKN2A, TRAIP, TUBA1B, TUBB3, TUBB4B, BTN3A3, CORO2B, NDRG1, ADARB1, NDC80, RBM14, MAD2L2, TACC3, ANP32B, CENPA, SPAG5, CENPE, CENPF, CTCF, PNMA2, POLQ, PLK4, PHTF1, NES, PLK2, BRD8, MAPRE2, KIF2C, TMSB15A, RCC1, CNTRL, TOPBP1, C9orf9, CHEK1, CIT, ZWINT, CDC42EP1, PSIP1, WDHD1, CDCA5, OIP5, EXOSC8, TOE1, CIDEA, RPL39L, CNTR…	1233	3645	49348	1.17186e-129	1.25472e-125	1.93033e-127
cellular_component	GO:0043232	intracellular non-membrane-bounded organelle	446	CHAF1A, PARP2, SMC4, RPL17-C18orf32, KIF20A, TRIM28, WASF2, CDK2, TXNDC9, CDKN2A, TRAIP, TUBA1B, TUBB3, TUBB4B, BTN3A3, CORO2B, NDRG1, ADARB1, NDC80, RBM14, MAD2L2, TACC3, ANP32B, CENPA, SPAG5, CENPE, CENPF, CTCF, PNMA2, POLQ, PLK4, PHTF1, NES, PLK2, BRD8, MAPRE2, KIF2C, TMSB15A, RCC1, CNTRL, TOPBP1, C9orf9, CHEK1, CIT, ZWINT, CDC42EP1, PSIP1, WDHD1, CDCA5, OIP5, EXOSC8, TOE1, CIDEA, RPL39L, CNTR…	1233	3645	49348	1.17186e-129	1.25472e-125	1.93033e-127
biological_process	GO:0007275	multicellular organismal development	509	ADA, CDH4, MAMLD1, GJC1, NAMPT, TRIM28, RASA4, ATP6AP2, WASF2, CDK2, LRRC17, DCAF7, HRSP12, CDKN1A, CDKN1B, CDKN2A, CDKN2B, CDKN2C, KLF2, TUBB3, NDRG1, SPON2, GPNMB, MAD2L2, TACC3, FST, CAP2, ANP32B, CENPE, TXNIP, CENPF, POLQ, PLK4, NES, PLK2, PPP1R13L, CIT, CHI3L1, LZTS1, CHRM2, SCRG1, GPRIN1, VASN, CTHRC1, CLU, CLN5, CYB5D2, COL4A1, IQGAP3, COL4A2, COL4A5, COL6A3, COL7A1, COL11A1, COL12A1, OSR1…	1170	4755	48238	5.05486e-129	5.41224e-125	8.20036e-127
biological_process	GO:0044249	cellular biosynthetic process	561	ADA, PLA2G4B, SAP25, CHAF1A, PARP2, MAMLD1, KRBOX1, RPL17-C18orf32, NAMPT, TRIM28, CDK2, ALYREF, HRSP12, CDKN1A, DENND4A, CDKN1B, CDKN2A, CDKN2B, TNIP1, RRAGB, TRIM22, KLF2, RBM14, MAD2L2, FST, CAP2, RNASEH2A, SLC35A1, ERLIN1, ARID3B, TXNIP, CENPF, CTCF, POLD3, CERS1, POLQ, PHTF1, FAXDC2, SRCAP, PPP1R13L, ADCY3, BRD8, DBF4, PNRC1, MLLT11, ASCC3, HNRNPUL1, CHEK1, PLA2G16, PSIP1, LZTS1, ZNF277, GAL…	1118	5781	47212	1.94418e-127	2.08163e-123	3.10691e-125
cellular_component	GO:0016020	membrane	703	ADA, PLA2G4B, CDH4, RASA4B, CDH6, CEBPZOS, GJC1, NDUFC2-KCTD14, GPC6, ARL4C, OPTN, RASA4, ATP6AP2, ALYREF, DDX39A, NET1, RRAGB, TUBB3, BTN3A3, BTN2A2, NDRG1, NDC80, PGRMC2, TOMM40, GPNMB, CLGN, CAP2, SLC35A1, ERLIN1, CENPE, CERS1, CTSC, STARD10, FAXDC2, TSPAN9, ADCY3, BLCAP, ASCC3, KIF2C, RCC1, CNTRL, DNAJB4, CIT, CDC42EP1, PLA2G16, C14orf1, LZTS1, SLC2A6, GALNT6, GALNT5, PRRT2, FILIP1L, NRM, CHR…	976	8785	44208	1.64618e-126	1.76256e-122	2.592e-124
biological_process	GO:0023052	signaling	570	ADA, PLA2G4B, RASA4B, PARP2, CDH6, GJC1, GPC6, ARL4C, OPTN, NAMPT, RASA4, ATP6AP2, WASF2, CDK2, CDKN1A, CDKN1B, NET1, EFS, CDKN2A, TRAIP, PAK4, CDKN2B, TNIP1, RRAGB, TRIM22, TUBB3, NDRG1, NDC80, PGRMC2, RBM14, MAD2L2, FST, CAP2, CENPA, ERLIN1, CENPE, TXNIP, CENPF, CTSC, PLK2, STARD10, TSPAN9, ADCY3, BRD8, MLLT11, MAPRE2, KIF2C, CIT, ZWINT, CDC42EP1, CHI3L1, USP18, CHRM2, PIK3IP1, C1QTNF1, CIDEA, …	1109	5995	46998	2.63334e-126	2.81952e-122	4.08626e-124
biological_process	GO:0060255	regulation of macromolecule metabolic process	550	SAP25, MAMLD1, KRBOX1, OPTN, NAMPT, TRIM28, RASA4, ATP6AP2, CDK2, ALYREF, DDX39A, HRSP12, CDKN1A, CDKN1B, CDKN2A, PAK4, CDKN2B, CDKN2C, TNIP1, CDKN3, TRIM22, KLF2, ADARB1, RBM14, MAD2L2, FST, ANP32B, ERLIN1, CENPE, ARID3B, TXNIP, CENPF, RAD51AP1, CTCF, CERS1, POLQ, PHTF1, CTSC, PLK2, SRCAP, PPP1R13L, ADCY3, BRD8, HNRNPA0, PNRC1, MLLT11, ASCC3, UBE2C, HNRNPUL1, CHEK1, CHI3L1, PSIP1, LZTS1, ZNF277,…	1129	5616	47377	5.29261e-126	5.6668e-122	8.09543e-124
biological_process	GO:0044700	single organism signaling	568	ADA, PLA2G4B, RASA4B, PARP2, CDH6, GJC1, GPC6, ARL4C, OPTN, NAMPT, RASA4, ATP6AP2, WASF2, CDK2, CDKN1A, CDKN1B, NET1, EFS, CDKN2A, TRAIP, PAK4, CDKN2B, TNIP1, RRAGB, TRIM22, TUBB3, NDRG1, NDC80, PGRMC2, RBM14, MAD2L2, FST, CAP2, CENPA, ERLIN1, CENPE, TXNIP, CENPF, CTSC, PLK2, STARD10, TSPAN9, ADCY3, BRD8, MLLT11, MAPRE2, KIF2C, CIT, ZWINT, CDC42EP1, CHI3L1, USP18, CHRM2, PIK3IP1, C1QTNF1, CIDEA, …	1111	5990	47003	2.65561e-125	2.84336e-121	4.00474e-123
biological_process	GO:0048522	positive regulation of cellular process	489	ADA, CDH4, OPTN, NAMPT, TRIM28, RASA4, ATP6AP2, WASF2, CDK2, ALYREF, CDKN1A, CDKN1B, NET1, CDKN2A, PAK4, CDKN2B, TNIP1, RRAGB, TRIM22, KLF2, NDRG1, ADARB1, RBM14, MAD2L2, CAP2, ANP32B, ERLIN1, CENPE, ARID3B, TXNIP, CTCF, PNMA2, PLK4, CTSC, NES, PLK2, STARD10, PPP1R13L, ADCY3, MLLT11, UBE2C, CHEK1, CIT, CDC42EP1, CHI3L1, PSIP1, CHRM2, CDCA5, AZIN2, C1QTNF1, CTHRC1, TRIM6, CLU, CYB5D2, IQGAP3, OSR1…	1190	4536	48457	3.13521e-124	3.35687e-120	4.66232e-122
biological_process	GO:0090304	nucleic acid metabolic process	507	SAP25, CHAF1A, PARP2, MAMLD1, KRBOX1, C7orf55-LUC7L2, NAMPT, TRIM28, CDK2, ALYREF, DDX39A, HRSP12, CDKN1A, DENND4A, CDKN1B, CDKN2A, CDKN2B, TNIP1, RRAGB, TRIM22, KLF2, ADARB1, RBM14, MAD2L2, FST, RNASEH2A, ERLIN1, ARID3B, TXNIP, CENPF, RAD51AP1, CELF2, CTCF, POLD3, CERS1, POLQ, PHTF1, WDR4, SRCAP, PPP1R13L, BRD8, DBF4, HNRNPA0, PNRC1, MLLT11, ASCC3, TOPBP1, HNRNPUL1, CHEK1, PSIP1, WDHD1, LZTS1, Z…	1172	4876	48117	8.20068e-124	8.78047e-120	1.2028e-121
biological_process	GO:1903047	mitotic cell cycle process	226	SMC4, KIF20A, OPTN, CDK2, CDKN1A, CDKN1B, CDKN2A, CDKN2B, CDKN2C, CDKN3, TUBB3, TUBB4B, NDC80, MAD2L2, CENPA, SPAG5, CENPE, CENPF, PLK4, NES, PLK2, DBF4, MAPRE2, KIF2C, RCC1, CNTRL, UBE2C, CHEK1, CIT, ZWINT, CDCA5, OIP5, CKS1B, CNTROB, IQGAP3, CREBBP, E2F7, KIF18B, SPC24, SGOL1, CDCA2, GADD45A, DHFR, E2F1, EDN1, EGF, TUBB, EREG, EZH2, SKA1, SKA3, MAPRE3, TPX2, FOXM1, LPIN1, FBXL7, NCAPD3, HAUS5, …	1453	833	52160	2.38746e-121	2.55625e-117	3.4544e-119
biological_process	GO:0048731	system development	463	ADA, CDH4, MAMLD1, GJC1, NAMPT, TRIM28, RASA4, ATP6AP2, WASF2, CDK2, LRRC17, HRSP12, CDKN1A, CDKN1B, CDKN2A, CDKN2B, CDKN2C, KLF2, TUBB3, NDRG1, SPON2, GPNMB, MAD2L2, TACC3, FST, CAP2, ANP32B, TXNIP, CENPF, POLQ, PLK4, NES, PLK2, PPP1R13L, CIT, CHI3L1, LZTS1, CHRM2, SCRG1, GPRIN1, VASN, CTHRC1, CLU, CLN5, CYB5D2, COL4A1, IQGAP3, COL4A2, COL4A5, COL6A3, COL11A1, COL12A1, OSR1, COL15A1, CPE, CLDN4,…	1216	4225	48768	4.97588e-119	5.32768e-115	7.10357e-117
biological_process	GO:0007165	signal transduction	532	ADA, PLA2G4B, RASA4B, PARP2, CDH6, GPC6, ARL4C, OPTN, NAMPT, RASA4, ATP6AP2, WASF2, CDK2, CDKN1A, CDKN1B, NET1, EFS, CDKN2A, TRAIP, PAK4, CDKN2B, TNIP1, RRAGB, TRIM22, TUBB3, NDRG1, NDC80, PGRMC2, RBM14, MAD2L2, FST, CAP2, CENPA, ERLIN1, CENPE, TXNIP, CENPF, CTSC, PLK2, STARD10, TSPAN9, ADCY3, BRD8, MLLT11, MAPRE2, KIF2C, CIT, ZWINT, CDC42EP1, CHI3L1, USP18, CHRM2, PIK3IP1, C1QTNF1, CIDEA, VASN, …	1147	5519	47474	1.62601e-118	1.74097e-114	2.29076e-116
cellular_component	GO:0005654	nucleoplasm	377	PARP2, SMC4, KIF20A, OPTN, TRIM28, CDK2, ALYREF, DCAF7, CDKN1A, CDKN1B, CDKN2A, CDKN2B, TRIM22, ADARB1, RBM14, TOMM40, MAD2L2, CENPA, SPAG5, ARID3B, CENPF, CTCF, POLD3, POLQ, WDR4, SRCAP, BRD8, DBF4, HNRNPA0, ASCC3, RCC1, UBE2C, TOPBP1, DNAJB4, HNRNPUL1, CHEK1, PSIP1, WDHD1, SP140, NRM, CDCA5, OIP5, TOE1, CKS1B, NR2C2AP, CRABP2, CREBBP, KIF18B, SGOL2, SGOL1, CXADR, SH3RF2, CYLD, CDCA2, ESCO2, DDX…	1302	2818	50175	2.9096e-118	3.11531e-114	4.04586e-116
cellular_component	GO:0032991	macromolecular complex	488	CHAF1A, SMC4, GJC1, RPL17-C18orf32, C7orf55-LUC7L2, KIF20A, TRIM28, WASF2, CDK2, ALYREF, DDX39A, DCAF7, CDKN1A, CDKN1B, CDKN2A, RRAGB, TUBA1B, TUBB3, TUBB4B, NDRG1, NDC80, RBM14, TOMM40, MAD2L2, RNASEH2A, CENPA, ERLIN1, SPAG5, CENPE, CENPF, PLK2, SRCAP, BRD8, HNRNPA0, MAPRE2, KIF2C, RCC1, UBE2C, C9orf9, HNRNPUL1, CHEK1, ZWINT, PSIP1, CDCA5, OIP5, EXOSC8, C1QTNF1, CTHRC1, RPL39L, CLU, COL4A1, COL4…	1191	4779	48214	1.09424e-115	1.1716e-111	1.50206e-113
biological_process	GO:0019538	protein metabolic process	509	PLA2G4B, PARP2, RPL17-C18orf32, GPC6, TRIM28, RASA4, ATP6AP2, CDK2, DCAF7, HRSP12, CDKN1A, CDKN1B, CDKN2A, TRAIP, PAK4, CDKN2B, CDKN2C, TNIP1, CDKN3, TRIM22, KLF2, TUBA1B, TUBB3, TUBB4B, ADARB1, CPQ, RBM14, TOMM40, MAD2L2, CLGN, ANP32B, SLC35A1, ERLIN1, CENPE, CTCF, PLK4, CTSC, PLK2, SRCAP, ADCY3, BRD8, UBE2C, DNAJB4, PRSS23, CHEK1, CIT, CHI3L1, GALNT6, GALNT5, USP18, AZIN2, CARD16, C1QTNF1, ATG4…	1170	5374	47619	9.17142e-110	9.81984e-106	1.24302e-107
biological_process	GO:0009059	macromolecule biosynthetic process	480	SAP25, CHAF1A, PARP2, MAMLD1, KRBOX1, RPL17-C18orf32, GPC6, NAMPT, TRIM28, CDK2, ALYREF, HRSP12, CDKN1A, DENND4A, CDKN1B, CDKN2A, CDKN2B, TNIP1, RRAGB, TRIM22, KLF2, RBM14, MAD2L2, FST, RNASEH2A, SLC35A1, ERLIN1, ARID3B, TXNIP, CENPF, CTCF, POLD3, CERS1, POLQ, PHTF1, SRCAP, PPP1R13L, BRD8, DBF4, PNRC1, MLLT11, ASCC3, HNRNPUL1, CHEK1, PSIP1, LZTS1, ZNF277, GALNT6, GALNT5, SP140, CYGB, CIDEA, ZNF61…	1199	4896	48097	1.6966e-107	1.81655e-103	2.27069e-105
molecular_function	GO:0043167	ion binding	533	ADA, CDH4, RASA4B, CDH6, SMC4, GPC6, KIF20A, ARL4C, TRIM28, RASA4, CDK2, DDX39A, HRSP12, CDKN1A, TRAIP, PAK4, RRAGB, TRIM22, KLF2, TUBA1B, TUBB3, TUBB4B, ADARB1, CPQ, SPON2, GPNMB, FST, CLGN, FBLN5, RNASEH2A, CENPE, CTCF, CGREF1, POLQ, PLK4, CTSC, PLK2, FAXDC2, SRCAP, ADCY3, DBF4, ASCC3, KIF2C, UBE2C, CHEK1, CIT, ZNF277, GALNT6, GALNT5, SP140, SDSL, TOE1, CYGB, ZNF618, MB21D1, OMA1, ARHGAP33, TRI…	1146	6001	46992	1.36917e-105	1.46597e-101	1.80984e-103
biological_process	GO:0051179	localization	506	ADA, GJC1, GPC6, KIF20A, ARL4C, OPTN, TRIM28, WASF2, CDK2, ALYREF, DDX39A, CDKN1A, CDKN1B, NET1, CDKN2A, PAK4, RRAGB, TRIM22, TUBA1B, BTN2A2, ADARB1, NDC80, SPON2, TOMM40, TACC3, FBLN5, ANP32B, SLC35A1, CENPA, SPAG5, CENPE, TXNIP, CENPF, STARD10, ADCY3, ASCC3, KIF2C, TMSB15A, ZWINT, CHI3L1, SLC2A6, CDCA5, AZIN2, MFSD3, CYGB, C1QTNF1, CIDEA, ATG4A, ARHGAP33, CTHRC1, SLC18B1, TRIM6, CLU, FRMD6, SLC…	1173	5484	47509	5.21341e-105	5.582e-101	6.80731e-103
biological_process	GO:1901362	organic cyclic compound biosynthetic process	443	ADA, SAP25, MAMLD1, KRBOX1, NAMPT, TRIM28, CDK2, ALYREF, CDKN1A, DENND4A, CDKN1B, CDKN2A, CDKN2B, TNIP1, RRAGB, TRIM22, KLF2, RBM14, MAD2L2, FST, CAP2, ERLIN1, ARID3B, TXNIP, CENPF, CTCF, POLD3, CERS1, POLQ, PHTF1, SRCAP, PPP1R13L, ADCY3, BRD8, PNRC1, MLLT11, ASCC3, HNRNPUL1, CHEK1, C14orf1, PSIP1, LZTS1, ZNF277, SP140, CHRM2, CIDEA, ZNF618, MB21D1, CLU, NR2C2AP, COL4A2, OSR1, NCOA7, CRABP2, CREB…	1236	4309	48684	2.02329e-104	2.16634e-100	2.61005e-102
cellular_component	GO:0043234	protein complex	428	CHAF1A, SMC4, GJC1, KIF20A, TRIM28, WASF2, CDK2, ALYREF, DCAF7, CDKN1A, CDKN1B, CDKN2A, RRAGB, TUBA1B, TUBB3, TUBB4B, NDRG1, NDC80, RBM14, TOMM40, MAD2L2, RNASEH2A, CENPA, ERLIN1, SPAG5, CENPE, CENPF, SRCAP, BRD8, MAPRE2, KIF2C, UBE2C, C9orf9, ZWINT, CDCA5, EXOSC8, C1QTNF1, CTHRC1, CLU, COL4A1, COL4A2, COL4A5, COL6A3, COL7A1, COL11A1, COL12A1, COL15A1, CREBBP, E2F7, FBXL16, KIF18B, SPC24, CNIH3, …	1251	4115	48878	6.17673e-102	6.61342e-98	7.87312e-100
biological_process	GO:0033554	cellular response to stress	287	PLA2G4B, CHAF1A, PARP2, OPTN, TRIM28, CDK2, ALYREF, DDX39A, CDKN1A, CDKN1B, NET1, CDKN2A, PAK4, RRAGB, KLF2, NDRG1, MAD2L2, FBLN5, RNASEH2A, ERLIN1, RAD51AP1, POLD3, POLQ, ASCC3, TOPBP1, CHEK1, LZTS1, ZNF277, CDCA5, VASN, ATG4A, CLU, CPEB2, CREBBP, E2F7, EME1, CREB3L4, CTSK, ESCO2, GADD45A, DDX11, DHFR, DNA2, DUSP3, DUSP6, E2F1, EDN1, EGR1, EYA2, EZH2, F3, FANCA, FANCC, FANCD2, FANCE, FANCG, DDIA…	1392	1869	51124	7.95849e-101	8.52115e-97	1.00249e-98
biological_process	GO:0034645	cellular macromolecule biosynthetic process	460	SAP25, CHAF1A, PARP2, MAMLD1, KRBOX1, RPL17-C18orf32, NAMPT, TRIM28, CDK2, ALYREF, HRSP12, CDKN1A, DENND4A, CDKN1B, CDKN2A, CDKN2B, TNIP1, RRAGB, TRIM22, KLF2, RBM14, MAD2L2, FST, RNASEH2A, SLC35A1, ERLIN1, ARID3B, TXNIP, CENPF, CTCF, POLD3, CERS1, POLQ, PHTF1, SRCAP, PPP1R13L, BRD8, DBF4, PNRC1, MLLT11, ASCC3, HNRNPUL1, CHEK1, PSIP1, LZTS1, ZNF277, GALNT6, GALNT5, SP140, CIDEA, ZNF618, ATG4A, RM…	1219	4745	48248	8.98522e-101	9.62047e-97	1.11866e-98
cellular_component	GO:0005576	extracellular region	439	ADA, PLA2G4B, CDH6, MTRNR2L2, MTRNR2L8, MTRNR2L9, GPC6, NAMPT, ATP6AP2, WASF2, ALYREF, LRRC17, HRSP12, TUBA1B, TUBB3, TUBB4B, BTN2A2, NDRG1, CPQ, SPON2, TOMM40, FST, FBLN5, ANP32B, CGREF1, CERS1, CTSC, PPP1R13L, DNAJB4, PRSS23, CHEK1, CHI3L1, NXPH4, PRR4, IZUMO4, SCRG1, SDSL, PIK3IP1, C1QTNF1, VASN, KCTD12, CTHRC1, CLU, CLN5, CYB5D2, ALDH16A1, NR2C2AP, LYPLAL1, COL4A1, COL4A2, COL4A5, COL6A3, COL…	1240	4395	48598	1.74938e-99	1.87306e-95	2.15295e-97
biological_process	GO:1902589	single-organism organelle organization	324	SMC4, KIF20A, WASF2, CDK2, CDKN1B, CDKN2A, PAK4, TUBA1B, TUBB3, CORO2B, NDC80, RBM14, MAD2L2, TACC3, CENPA, SPAG5, CENPE, CENPF, CTCF, POLD3, PLK4, NES, PLK2, SRCAP, ADCY3, BRD8, MAPRE2, KIF2C, TMSB15A, RCC1, UBE2C, CHEK1, CIT, ZWINT, CDC42EP1, WDHD1, CDCA5, OIP5, ATG4A, OMA1, CKS2, CNTROB, ARHGEF19, CREBBP, KIF18B, SPC24, CTSK, SGOL1, CXADR, CYLD, AMOT, CDCA2, GADD45A, DDX11, DNA2, DNMT1, E2F1, …	1355	2481	50512	9.08883e-98	9.73141e-94	1.10584e-95
molecular_function	GO:0097159	organic cyclic compound binding	510	ADA, PARP2, KRBOX1, SMC4, RPL17-C18orf32, C7orf55-LUC7L2, KIF20A, ARL4C, TRIM28, CDK2, ALYREF, DDX39A, HRSP12, CDKN2A, PAK4, RRAGB, KLF2, TUBA1B, TUBB3, TUBB4B, ADARB1, PGRMC2, RBM14, RNASEH2A, CENPA, ERLIN1, CENPE, ARID3B, RAD51AP1, CELF2, CTCF, POLQ, PLK4, PHTF1, PLK2, SRCAP, ADCY3, DBF4, HNRNPA0, ASCC3, KIF2C, RCC1, UBE2C, TOPBP1, HNRNPUL1, CHEK1, CIT, PSIP1, WDHD1, ZNF277, SP140, EXOSC8, SDSL…	1169	5870	47123	7.05809e-97	7.5571e-93	8.49112e-95
molecular_function	GO:1901363	heterocyclic compound binding	506	ADA, PARP2, KRBOX1, SMC4, RPL17-C18orf32, C7orf55-LUC7L2, KIF20A, ARL4C, TRIM28, CDK2, ALYREF, DDX39A, HRSP12, CDKN2A, PAK4, RRAGB, KLF2, TUBA1B, TUBB3, TUBB4B, ADARB1, PGRMC2, RBM14, RNASEH2A, CENPA, CENPE, ARID3B, RAD51AP1, CELF2, CTCF, POLQ, PLK4, PHTF1, PLK2, SRCAP, ADCY3, DBF4, HNRNPA0, ASCC3, KIF2C, RCC1, UBE2C, TOPBP1, HNRNPUL1, CHEK1, CIT, PSIP1, WDHD1, ZNF277, SP140, EXOSC8, SDSL, TOE1, …	1173	5793	47200	9.04176e-97	9.68102e-93	1.07567e-94
cellular_component	GO:0005694	chromosome	194	CHAF1A, SMC4, TRIM28, CDK2, CDKN2A, NDC80, CENPA, SPAG5, CENPE, CENPF, CTCF, POLQ, PLK2, BRD8, KIF2C, RCC1, TOPBP1, CHEK1, ZWINT, PSIP1, WDHD1, CDCA5, OIP5, CREBBP, EME1, SPC24, SGOL2, SGOL1, CDCA2, ESCO2, DDX11, DNMT1, E2F1, EZH2, FANCC, FANCD2, SKA1, SKA3, FEN1, FOXC1, SETD1B, NCAPD3, NCAPH, CBX5, WBP2, ORC6, POLA2, KIF4A, CENPI, RBMX, PRPF19, UHRF1, NCAPH2, H1F0, HIST1H1C, H2AFX, H2AFZ, HIST1H…	1485	801	52192	3.21766e-96	3.44515e-92	3.78587e-94
cellular_component	GO:0005829	cytosol	363	ADA, PLA2G4B, RASA4B, SMC4, RPL17-C18orf32, OPTN, NAMPT, RASA4, WASF2, CDK2, ALYREF, HRSP12, CDKN1A, CDKN1B, NET1, CDKN2A, CDKN2B, CDKN2C, RRAGB, TRIM22, TUBB4B, NDRG1, NDC80, CENPA, CENPE, TXNIP, CENPF, PLK4, STARD10, KIF2C, CNTRL, UBE2C, DNAJB4, CHEK1, CIT, ZWINT, PLA2G16, PSIP1, USP18, CDCA5, EXOSC8, AZIN2, CYGB, C1QTNF1, MB21D1, ATG4A, ARHGAP33, RPL39L, CLU, JOSD2, LYPLAL1, IQGAP3, CMBL, CRAB…	1316	3151	49842	3.29532e-96	3.5283e-92	3.83511e-94
biological_process	GO:0044267	cellular protein metabolic process	451	PLA2G4B, PARP2, RPL17-C18orf32, TRIM28, RASA4, ATP6AP2, CDK2, DCAF7, HRSP12, CDKN1A, CDKN1B, CDKN2A, TRAIP, PAK4, CDKN2B, CDKN2C, TNIP1, CDKN3, TRIM22, TUBA1B, TUBB3, TUBB4B, ADARB1, RBM14, TOMM40, MAD2L2, CLGN, ANP32B, SLC35A1, ERLIN1, CENPE, CTCF, PLK4, CTSC, PLK2, SRCAP, ADCY3, BRD8, UBE2C, DNAJB4, CHEK1, CIT, CHI3L1, GALNT6, GALNT5, USP18, CARD16, C1QTNF1, ATG4A, OMA1, PCMTD1, CKS1B, CKS2, RP…	1228	4765	48228	2.90185e-95	3.10701e-91	3.34087e-93
biological_process	GO:0019438	aromatic compound biosynthetic process	420	ADA, SAP25, MAMLD1, KRBOX1, NAMPT, TRIM28, CDK2, ALYREF, CDKN1A, DENND4A, CDKN1B, CDKN2A, CDKN2B, TNIP1, RRAGB, TRIM22, KLF2, RBM14, MAD2L2, FST, CAP2, ERLIN1, ARID3B, TXNIP, CENPF, CTCF, POLD3, CERS1, POLQ, PHTF1, SRCAP, PPP1R13L, ADCY3, BRD8, PNRC1, MLLT11, ASCC3, HNRNPUL1, CHEK1, PSIP1, LZTS1, ZNF277, SP140, CHRM2, CIDEA, ZNF618, MB21D1, CLU, NR2C2AP, COL4A2, OSR1, NCOA7, CRABP2, CREBBP, PRICK…	1259	4190	48803	4.66844e-95	4.9985e-91	5.31755e-93
biological_process	GO:0034654	nucleobase-containing compound biosynthetic process	416	ADA, SAP25, MAMLD1, KRBOX1, NAMPT, TRIM28, CDK2, ALYREF, CDKN1A, DENND4A, CDKN1B, CDKN2A, CDKN2B, TNIP1, RRAGB, TRIM22, KLF2, RBM14, MAD2L2, FST, CAP2, ERLIN1, ARID3B, TXNIP, CENPF, CTCF, POLD3, CERS1, POLQ, PHTF1, SRCAP, PPP1R13L, ADCY3, BRD8, PNRC1, MLLT11, ASCC3, HNRNPUL1, CHEK1, PSIP1, LZTS1, ZNF277, SP140, CHRM2, CIDEA, ZNF618, MB21D1, CLU, NR2C2AP, COL4A2, OSR1, NCOA7, CRABP2, CREBBP, PRICK…	1263	4120	48873	5.9425e-95	6.36263e-91	6.69751e-93
biological_process	GO:0018130	heterocycle biosynthetic process	419	ADA, SAP25, MAMLD1, KRBOX1, NAMPT, TRIM28, CDK2, ALYREF, CDKN1A, DENND4A, CDKN1B, CDKN2A, CDKN2B, TNIP1, RRAGB, TRIM22, KLF2, RBM14, MAD2L2, FST, CAP2, ERLIN1, ARID3B, TXNIP, CENPF, CTCF, POLD3, CERS1, POLQ, PHTF1, SRCAP, PPP1R13L, ADCY3, BRD8, PNRC1, MLLT11, ASCC3, HNRNPUL1, CHEK1, PSIP1, LZTS1, ZNF277, SP140, CHRM2, CIDEA, ZNF618, MB21D1, CLU, NR2C2AP, COL4A2, OSR1, NCOA7, CRABP2, CREBBP, PRICK…	1260	4185	48808	1.19116e-94	1.27537e-90	1.32851e-92
biological_process	GO:0010467	gene expression	469	SAP25, MAMLD1, KRBOX1, RPL17-C18orf32, C7orf55-LUC7L2, NAMPT, TRIM28, ATP6AP2, CDK2, ALYREF, DDX39A, HRSP12, CDKN1A, DENND4A, CDKN1B, CDKN2A, CDKN2B, TNIP1, RRAGB, TRIM22, KLF2, ADARB1, RBM14, MAD2L2, FST, ANP32B, ERLIN1, ARID3B, TXNIP, CENPF, CELF2, CTCF, PHTF1, CTSC, WDR4, SRCAP, PPP1R13L, BRD8, HNRNPA0, PNRC1, MLLT11, ASCC3, HNRNPUL1, CHEK1, PSIP1, WDHD1, LZTS1, ZNF277, SP140, EXOSC8, C1QTNF1,…	1210	5148	47845	2.53354e-94	2.71266e-90	2.79656e-92
biological_process	GO:0044271	cellular nitrogen compound biosynthetic process	444	ADA, SAP25, MAMLD1, KRBOX1, RPL17-C18orf32, NAMPT, TRIM28, CDK2, ALYREF, HRSP12, CDKN1A, DENND4A, CDKN1B, CDKN2A, CDKN2B, TNIP1, RRAGB, TRIM22, KLF2, RBM14, MAD2L2, FST, CAP2, ERLIN1, ARID3B, TXNIP, CENPF, CTCF, POLD3, CERS1, POLQ, PHTF1, SRCAP, PPP1R13L, ADCY3, BRD8, PNRC1, MLLT11, ASCC3, HNRNPUL1, CHEK1, PSIP1, LZTS1, ZNF277, SP140, CHRM2, AZIN2, CIDEA, ZNF618, MB21D1, RPL39L, CLU, NR2C2AP, COL…	1235	4667	48326	2.9866e-94	3.19775e-90	3.26301e-92
biological_process	GO:0008283	cell proliferation	278	ADA, OPTN, NAMPT, CDK2, LRRC17, HRSP12, CDKN1A, CDKN1B, CDKN2A, TRAIP, PAK4, CDKN2B, CDKN2C, CDKN3, BTN2A2, NDRG1, ADARB1, GPNMB, TACC3, TXNIP, CGREF1, NES, ASCC3, MAPRE2, KIF2C, CHEK1, SCRG1, CTHRC1, CKS1B, CKS2, CLU, IQGAP3, OSR1, CREBBP, CSF2, E2F7, CSPG4, CTF1, CYBA, CD55, BMPER, DHCR7, DNMT1, DPP4, DTYMK, E2F1, S1PR1, EDN1, EDNRA, EGF, EGR1, ELN, EMP2, EREG, ETV4, EZH2, F3, FABP3, FANCA, FBL…	1401	1878	51115	3.73844e-94	4.00275e-90	4.04318e-92
biological_process	GO:0042221	response to chemical	414	ADA, PLA2G4B, CDH4, NAMPT, RASA4, CDK2, HRSP12, CDKN1A, CDKN1B, NET1, TRAIP, CDKN2B, RRAGB, TRIM22, KLF2, TUBA1B, TUBB3, NDRG1, SPON2, PGRMC2, RBM14, CAP2, FBLN5, ERLIN1, TXNIP, CERS1, CTSC, ADCY3, HNRNPA0, DNAJB4, CHI3L1, ZNF277, USP18, CIDEA, VASN, MB21D1, TRIM6, CLU, COL4A1, IQGAP3, COL4A2, COL4A5, COL6A3, OSR1, CPEB2, CLDN4, CREBBP, SOGA1, CSF2, CREB3L4, CTSS, CXADR, CYBA, AMOT, CYP2E1, CYP51…	1265	4176	48817	3.81902e-92	4.08902e-88	4.08902e-90
biological_process	GO:0010033	response to organic substance	336	ADA, PLA2G4B, NAMPT, RASA4, CDK2, HRSP12, CDKN1A, CDKN1B, NET1, TRAIP, CDKN2B, RRAGB, TRIM22, KLF2, TUBA1B, SPON2, PGRMC2, RBM14, ERLIN1, TXNIP, CERS1, CTSC, ADCY3, HNRNPA0, DNAJB4, CHI3L1, USP18, CIDEA, VASN, MB21D1, TRIM6, CLU, COL4A1, IQGAP3, COL4A2, OSR1, CPEB2, CLDN4, CREBBP, SOGA1, CSF2, CREB3L4, CTSS, CYBA, CYP2E1, CD55, DCN, CITED4, DDX11, BMPER, DHFR, DNMT1, JAG1, RCAN1, DSG2, DTYMK, DUS…	1343	2837	50156	2.63771e-91	2.82419e-87	2.79623e-89
cellular_component	GO:0044421	extracellular region part	384	ADA, CDH6, GPC6, NAMPT, ATP6AP2, WASF2, ALYREF, LRRC17, HRSP12, TUBA1B, TUBB3, TUBB4B, BTN2A2, NDRG1, CPQ, SPON2, TOMM40, FBLN5, ANP32B, CTSC, PPP1R13L, DNAJB4, PRSS23, CHEK1, CHI3L1, PRR4, SCRG1, SDSL, PIK3IP1, C1QTNF1, VASN, KCTD12, CTHRC1, CLU, CLN5, ALDH16A1, NR2C2AP, LYPLAL1, COL4A1, COL4A2, COL4A5, COL6A3, COL7A1, COL11A1, COL12A1, COL15A1, CMBL, HINT3, CPD, CPE, CRABP2, SOGA1, ADAMTS14, CS…	1295	3688	49305	2.24475e-90	2.40346e-86	2.35633e-88
biological_process	GO:0048869	cellular developmental process	397	ADA, CDH4, GJC1, TRIM28, RASA4, WASF2, ALYREF, LRRC17, CDKN1A, NET1, CDKN2A, CDKN2B, CDKN2C, KLF2, TUBB3, NDRG1, SPON2, GPNMB, MAD2L2, TACC3, FST, CAP2, ANP32B, TXNIP, CENPF, PLK4, NES, PLK2, PPP1R13L, CIT, CDC42EP1, LZTS1, GPRIN1, VASN, CTHRC1, CLU, CLN5, FRMD6, CYB5D2, COL4A1, COL4A2, COL4A5, COL6A3, COL7A1, COL11A1, COL12A1, OSR1, COL15A1, CRABP2, CSF2, PRICKLE1, E2F7, CSPG4, CTF1, SIK1, CXADR…	1282	3944	49049	1.01426e-89	1.08596e-85	1.05433e-87
biological_process	GO:0048513	organ development	341	ADA, MAMLD1, GJC1, NAMPT, TRIM28, WASF2, CDK2, LRRC17, HRSP12, CDKN1A, CDKN1B, CDKN2A, CDKN2B, KLF2, GPNMB, MAD2L2, TACC3, FST, ANP32B, TXNIP, CENPF, PLK4, NES, PPP1R13L, CHI3L1, VASN, CTHRC1, CLN5, COL4A1, IQGAP3, COL6A3, COL11A1, OSR1, CPE, CLDN4, CSF2, PRICKLE1, E2F7, CTF1, SIK1, CXADR, CYLD, ESCO2, DCN, AEBP1, BMPER, DHCR7, JAG1, RCAN1, DSG2, DUSP6, E2F1, S1PR1, EDN1, EDNRA, EGF, EGR1, ELN, E…	1338	3000	49993	2.012e-88	2.15425e-84	2.07139e-86
biological_process	GO:0030154	cell differentiation	379	ADA, CDH4, GJC1, TRIM28, RASA4, WASF2, ALYREF, LRRC17, CDKN1A, NET1, CDKN2A, CDKN2B, CDKN2C, KLF2, TUBB3, NDRG1, SPON2, GPNMB, MAD2L2, TACC3, FST, CAP2, ANP32B, TXNIP, CENPF, PLK4, PLK2, PPP1R13L, CIT, LZTS1, GPRIN1, VASN, CTHRC1, CLU, CLN5, FRMD6, CYB5D2, COL4A1, COL4A2, COL4A5, COL6A3, COL7A1, COL11A1, COL12A1, OSR1, COL15A1, CRABP2, CSF2, PRICKLE1, E2F7, CSPG4, CTF1, SIK1, CXADR, CYLD, AMOT, E…	1300	3661	49332	2.09525e-88	2.24338e-84	2.13656e-86
biological_process	GO:0009893	positive regulation of metabolic process	366	RASA4B, NAMPT, TRIM28, RASA4, CDK2, ALYREF, CDKN1A, DENND4A, CDKN1B, NET1, CDKN2A, PAK4, CDKN2B, TNIP1, TRIM22, KLF2, RBM14, MAD2L2, CAP2, ANP32B, ERLIN1, CENPE, ARID3B, CTCF, CTSC, PLK2, ADCY3, DBF4, MLLT11, RCC1, UBE2C, CHEK1, CDC42EP1, CHI3L1, PSIP1, CHRM2, AZIN2, C1QTNF1, ARHGAP33, TRIM6, CLU, IQGAP3, ARHGEF19, OSR1, NCOA7, CREBBP, CSF2, PRICKLE1, E2F7, CSPG4, CREB3L4, CTF1, CYBA, CDCA2, DCN,…	1313	3470	49523	3.97433e-87	4.25532e-83	4.01445e-85
biological_process	GO:0051171	regulation of nitrogen compound metabolic process	402	SAP25, MAMLD1, KRBOX1, NAMPT, TRIM28, CDK2, ALYREF, HRSP12, CDKN1A, CDKN1B, CDKN2A, CDKN2B, TNIP1, TRIM22, KLF2, RBM14, MAD2L2, FST, CAP2, ERLIN1, ARID3B, TXNIP, CENPF, RAD51AP1, CTCF, CERS1, POLQ, PHTF1, SRCAP, PPP1R13L, BRD8, PNRC1, MLLT11, ASCC3, HNRNPUL1, CHEK1, PSIP1, LZTS1, ZNF277, SP140, CHRM2, CIDEA, ZNF618, CLU, OSR1, CPEB2, NCOA7, CRABP2, CREBBP, CSF2, PRICKLE1, E2F7, ZNF714, CREB3L4, S…	1277	4133	48860	7.5818e-87	8.11784e-83	7.58676e-85
biological_process	GO:0019219	regulation of nucleobase-containing compound metabolic process	385	SAP25, MAMLD1, KRBOX1, NAMPT, TRIM28, CDK2, ALYREF, CDKN1A, CDKN1B, CDKN2A, CDKN2B, TNIP1, TRIM22, KLF2, RBM14, MAD2L2, FST, CAP2, ERLIN1, ARID3B, TXNIP, CENPF, RAD51AP1, CTCF, CERS1, POLQ, PHTF1, SRCAP, PPP1R13L, BRD8, PNRC1, MLLT11, ASCC3, HNRNPUL1, CHEK1, PSIP1, LZTS1, ZNF277, SP140, CHRM2, CIDEA, ZNF618, CLU, OSR1, NCOA7, CRABP2, CREBBP, CSF2, PRICKLE1, E2F7, ZNF714, CREB3L4, SAMD11, ZNF362, …	1294	3853	49140	7.61692e-86	8.15544e-82	7.55133e-84
biological_process	GO:0009892	negative regulation of metabolic process	308	OPTN, TRIM28, RASA4, CDK2, HRSP12, CDKN1A, CDKN1B, CDKN2A, CDKN2B, CDKN2C, TNIP1, TRIM22, BTN2A2, ADARB1, MAD2L2, FST, ERLIN1, TXNIP, CENPF, CTCF, CERS1, POLQ, NES, PPP1R13L, UBE2C, LZTS1, AZIN2, PIK3IP1, CYGB, CARD16, CIDEA, TRIM6, CLU, IQGAP3, COL6A3, COL7A1, OSR1, CPEB2, CREBBP, SOGA1, PRICKLE1, E2F7, SAMD11, SIK1, SH3RF2, CYLD, AMOT, CD55, GADD45A, AEBP1, DNMT1, ATN1, DUSP3, DUSP5, DUSP6, DUS…	1371	2532	50461	1.13778e-85	1.21822e-81	1.11763e-83
cellular_component	GO:0044427	chromosomal part	172	CHAF1A, SMC4, TRIM28, CDK2, CDKN2A, NDC80, CENPA, SPAG5, CENPE, CENPF, CTCF, PLK2, BRD8, KIF2C, RCC1, CHEK1, ZWINT, PSIP1, WDHD1, CDCA5, OIP5, CREBBP, EME1, SPC24, SGOL2, SGOL1, ESCO2, DDX11, DNMT1, E2F1, EZH2, FANCC, SKA1, SKA3, FEN1, FOXC1, NCAPD3, NCAPH, CBX5, WBP2, ORC6, POLA2, CENPI, RBMX, PRPF19, UHRF1, H1F0, HIST1H1C, H2AFX, H2AFZ, HIST1H2BD, H3F3A, H3F3B, HELLS, HMGB2, HMGN2, HSPA2, BIRC5…	1507	710	52283	4.70369e-85	5.03624e-81	4.5784e-83
biological_process	GO:0048583	regulation of response to stimulus	363	ADA, RASA4B, OPTN, TRIM28, RASA4, ATP6AP2, WASF2, CDKN1A, CDKN1B, NET1, CDKN2A, TRAIP, PAK4, CDKN2B, TNIP1, RRAGB, TRIM22, SPON2, MAD2L2, FST, FBLN5, RAD51AP1, POLQ, CTSC, PLK2, STARD10, MLLT11, CHEK1, CHI3L1, LZTS1, ZNF277, USP18, PIK3IP1, C1QTNF1, CIDEA, VASN, MB21D1, ARHGAP33, CTHRC1, TRIM6, CLU, TNFAIP8L1, IQGAP3, ARHGEF19, TRABD2A, CRABP2, CREBBP, CSF2, PRICKLE1, CSPG4, CTF1, CNIH3, CTSK, CT…	1316	3502	49491	2.01681e-84	2.1594e-80	1.9454e-82
cellular_component	GO:0012505	endomembrane system	366	PLA2G4B, GJC1, GPC6, KIF20A, OPTN, WASF2, CDK2, CDKN1B, PAK4, RRAGB, BTN3A3, NDRG1, CPQ, PGRMC2, CLGN, SLC35A1, ERLIN1, CENPF, CERS1, PHTF1, CTSC, SRCAP, ADCY3, ASCC3, RCC1, TOPBP1, C9orf9, CDC42EP1, PLA2G16, CHI3L1, C14orf1, GALNT6, GALNT5, SP140, NRM, AZIN2, DHRS1, CLU, CLN5, CYB5D2, COL4A1, COL4A2, COL4A5, COL6A3, COL7A1, COL11A1, COL12A1, COL15A1, OCIAD2, CPE, CRABP2, FAM69B, KDELC2, PRICKLE1…	1313	3605	49388	6.70279e-83	7.17667e-79	6.40774e-81
biological_process	GO:0043933	macromolecular complex subunit organization	295	CHAF1A, SMC4, C7orf55-LUC7L2, OPTN, TRIM28, WASF2, CDK2, HRSP12, CDKN1B, CDKN2A, TRIM22, TUBA1B, TUBB3, TUBB4B, NDC80, RBM14, MAD2L2, TACC3, CLGN, ANP32B, CENPA, SPAG5, CELF2, CTCF, POLQ, NES, PLK2, SRCAP, BRD8, KIF2C, TMSB15A, RCC1, UBE2C, CHEK1, CDC42EP1, PSIP1, WDHD1, SP140, OIP5, C1QTNF1, KCTD12, TRIM6, CLU, CREBBP, ADAMTS14, CSF2, KIF18B, CYBA, CYLD, AMOT, DNMT1, ABCA1, S1PR1, EGF, ELN, EMP2…	1384	2404	50589	1.32922e-82	1.4232e-78	1.25947e-80
biological_process	GO:0006259	DNA metabolic process	182	CHAF1A, PARP2, TRIM28, CDK2, ALYREF, CDKN1A, CDKN2A, MAD2L2, RNASEH2A, CENPF, RAD51AP1, CTCF, POLD3, CERS1, POLQ, DBF4, ASCC3, TOPBP1, CHEK1, CDCA5, CIDEA, RMI2, CSF2, E2F7, EME1, ESCO2, GADD45A, DNA2, DNASE1L1, DNMT1, DUT, EGF, EREG, EYA2, EZH2, FANCA, FANCC, FANCD2, FANCE, FANCG, FEN1, FOXM1, CLCF1, ORC6, POLA2, ANKRD1, PRPF19, GLI2, LIN9, RGCC, UBE2T, UHRF1, PSMC3IP, H1F0, H2AFX, H3F3A, HELLS,…	1497	857	52136	4.36622e-82	4.67491e-78	4.1008e-80
biological_process	GO:0009889	regulation of biosynthetic process	389	SAP25, MAMLD1, KRBOX1, NAMPT, TRIM28, CDK2, ALYREF, HRSP12, CDKN1A, CDKN1B, CDKN2A, CDKN2B, TNIP1, TRIM22, KLF2, RBM14, MAD2L2, FST, CAP2, ERLIN1, ARID3B, TXNIP, CENPF, CTCF, CERS1, PHTF1, SRCAP, PPP1R13L, BRD8, PNRC1, MLLT11, ASCC3, HNRNPUL1, CHEK1, PSIP1, LZTS1, ZNF277, SP140, CHRM2, CYGB, CIDEA, ZNF618, CLU, OSR1, CPEB2, NCOA7, CRABP2, CREBBP, SOGA1, CSF2, PRICKLE1, E2F7, ZNF714, CREB3L4, SAMD…	1290	4070	48923	1.1066e-81	1.18483e-77	1.03029e-79
biological_process	GO:0065009	regulation of molecular function	314	RASA4B, RASA4, CDK2, CDKN1A, DENND4A, CDKN1B, NET1, CDKN2A, PAK4, CDKN2B, CDKN2C, CDKN3, TRIM22, ADARB1, MAD2L2, CAP2, ANP32B, CENPE, TXNIP, CTCF, CERS1, CTSC, NES, PLK2, ADCY3, DBF4, RCC1, UBE2C, CDC42EP1, CHI3L1, CHRM2, AZIN2, PIK3IP1, CYGB, CARD16, ARHGAP33, CTHRC1, CKS1B, CKS2, TRIM6, CLU, IQGAP3, ARHGEF19, COL6A3, COL7A1, CPEB2, CSF2, CSPG4, CNIH3, SIK1, CTSS, SH3RF2, CYLD, AMOT, CD55, GADD4…	1365	2745	50248	1.83201e-81	1.96154e-77	1.69098e-79
biological_process	GO:0016070	RNA metabolic process	406	SAP25, MAMLD1, KRBOX1, C7orf55-LUC7L2, NAMPT, TRIM28, CDK2, ALYREF, DDX39A, HRSP12, DENND4A, CDKN1B, CDKN2A, CDKN2B, TNIP1, RRAGB, TRIM22, KLF2, ADARB1, RBM14, MAD2L2, FST, RNASEH2A, ERLIN1, ARID3B, TXNIP, CENPF, CELF2, CTCF, PHTF1, WDR4, SRCAP, PPP1R13L, BRD8, HNRNPA0, PNRC1, MLLT11, ASCC3, HNRNPUL1, CHEK1, PSIP1, WDHD1, LZTS1, ZNF277, SP140, EXOSC8, TOE1, CIDEA, ZNF618, CLU, RAVER1, NR2C2AP, CO…	1273	4401	48592	1.85661e-81	1.98787e-77	1.69904e-79
biological_process	GO:0031324	negative regulation of cellular metabolic process	284	OPTN, TRIM28, HRSP12, CDKN1A, CDKN1B, CDKN2A, CDKN2B, CDKN2C, TNIP1, TRIM22, BTN2A2, ADARB1, MAD2L2, FST, ERLIN1, TXNIP, CENPF, CTCF, CERS1, POLQ, PPP1R13L, UBE2C, LZTS1, PIK3IP1, CARD16, CLU, COL6A3, COL7A1, OSR1, CPEB2, CREBBP, SOGA1, PRICKLE1, E2F7, SAMD11, SIK1, SH3RF2, CYLD, CD55, GADD45A, AEBP1, DNMT1, ATN1, DUSP3, DUSP5, DUSP6, DUSP8, E2F1, EDN1, EDNRA, EGR1, EREG, EZH2, FBLN1, FKBP1B, DKK…	1395	2266	50727	3.39656e-81	3.6367e-77	3.08195e-79
biological_process	GO:0031325	positive regulation of cellular metabolic process	317	NAMPT, TRIM28, RASA4, CDK2, ALYREF, CDKN1A, CDKN1B, CDKN2A, PAK4, CDKN2B, TNIP1, TRIM22, KLF2, RBM14, MAD2L2, CAP2, ANP32B, ERLIN1, CENPE, ARID3B, CTCF, CTSC, PLK2, ADCY3, MLLT11, UBE2C, CHEK1, CHI3L1, PSIP1, CHRM2, C1QTNF1, TRIM6, CLU, IQGAP3, OSR1, NCOA7, CREBBP, CSF2, PRICKLE1, E2F7, CSPG4, CREB3L4, CTF1, CYBA, CDCA2, DCN, CITED4, GADD45A, BMPER, DNA2, DNMT1, JAG1, ATN1, DUSP5, DUSP6, E2F1, AB…	1362	2830	50163	2.94982e-80	3.15837e-76	2.65409e-78
biological_process	GO:0031326	regulation of cellular biosynthetic process	383	SAP25, MAMLD1, KRBOX1, NAMPT, TRIM28, CDK2, ALYREF, HRSP12, CDKN1A, CDKN1B, CDKN2A, CDKN2B, TNIP1, TRIM22, KLF2, RBM14, MAD2L2, FST, CAP2, ERLIN1, ARID3B, TXNIP, CENPF, CTCF, CERS1, PHTF1, SRCAP, PPP1R13L, BRD8, PNRC1, MLLT11, ASCC3, HNRNPUL1, CHEK1, PSIP1, LZTS1, ZNF277, SP140, CHRM2, CIDEA, ZNF618, CLU, OSR1, CPEB2, NCOA7, CRABP2, CREBBP, SOGA1, CSF2, PRICKLE1, E2F7, ZNF714, CREB3L4, SAMD11, ZN…	1296	4028	48965	1.08421e-79	1.16086e-75	9.67386e-78
biological_process	GO:0035556	intracellular signal transduction	300	ADA, RASA4B, ARL4C, OPTN, RASA4, ATP6AP2, WASF2, CDK2, CDKN1A, CDKN1B, NET1, EFS, CDKN2A, TRAIP, PAK4, TNIP1, RRAGB, TRIM22, NDRG1, NDC80, MAD2L2, CENPA, CENPE, CENPF, PLK2, ADCY3, MLLT11, KIF2C, CIT, ZWINT, CDC42EP1, CHI3L1, PIK3IP1, C1QTNF1, ARHGAP33, TRIM6, CLU, TNFAIP8L1, IQGAP3, ARHGEF19, CSF2, E2F7, CSPG4, SPC24, CTF1, CNIH3, SIK1, SGOL2, GPR155, SGOL1, CYBA, CYLD, AMOT, GADD45A, DCLK2, BMP…	1379	2570	50423	1.95623e-79	2.09454e-75	1.73102e-77
biological_process	GO:0010468	regulation of gene expression	383	SAP25, MAMLD1, KRBOX1, NAMPT, TRIM28, CDK2, ALYREF, DDX39A, HRSP12, CDKN1A, CDKN1B, CDKN2A, CDKN2B, TNIP1, TRIM22, KLF2, RBM14, MAD2L2, FST, ERLIN1, ARID3B, TXNIP, CENPF, CTCF, PHTF1, SRCAP, PPP1R13L, BRD8, HNRNPA0, PNRC1, MLLT11, ASCC3, HNRNPUL1, CHEK1, PSIP1, LZTS1, ZNF277, SP140, C1QTNF1, CIDEA, ZNF618, TRIM6, CLU, IQGAP3, OSR1, CPEB2, NCOA7, CRABP2, CREBBP, CSF2, PRICKLE1, E2F7, ZNF714, CREB3…	1296	4063	48930	1.02525e-78	1.09774e-74	8.99785e-77
biological_process	GO:0051726	regulation of cell cycle	184	CDK2, CDKN1A, CDKN1B, CDKN2A, PAK4, CDKN2B, CDKN2C, RRAGB, CDKN3, NDRG1, ADARB1, RBM14, MAD2L2, TACC3, SPAG5, CENPE, CENPF, CGREF1, PLK4, PLK2, RCC1, UBE2C, CHEK1, CIT, ZWINT, PLA2G16, CDCA5, CKS1B, CKS2, CREBBP, E2F7, SIK1, CYLD, GADD45A, DUSP3, E2F1, EDN1, EGF, EREG, EZH2, DDIAS, MAPRE3, FOXC1, TPX2, FOXM1, ASPM, SYF2, KANK2, CHMP2B, GAS6, FBXO5, SESN1, PRPF19, GAS2L3, LIN9, RGCC, RACGAP1, HCFC…	1495	937	52056	3.28022e-78	3.51213e-74	2.85539e-76
biological_process	GO:0051234	establishment of localization	405	ADA, GJC1, KIF20A, ARL4C, OPTN, TRIM28, WASF2, CDK2, ALYREF, DDX39A, CDKN1A, CDKN1B, CDKN2A, TUBA1B, BTN2A2, NDC80, SPON2, TOMM40, TACC3, FBLN5, ANP32B, SLC35A1, CENPA, SPAG5, CENPE, TXNIP, CENPF, STARD10, ADCY3, ASCC3, KIF2C, ZWINT, CHI3L1, SLC2A6, CDCA5, AZIN2, MFSD3, CYGB, C1QTNF1, CIDEA, ATG4A, ARHGAP33, SLC18B1, TRIM6, CLU, SLC43A2, LYPLAL1, COL4A1, COL4A2, EMB, STARD4, CRABP2, CSF2, PRICKLE…	1274	4550	48443	5.11889e-77	5.4808e-73	4.42e-75
biological_process	GO:0070887	cellular response to chemical stimulus	301	PLA2G4B, NAMPT, RASA4, CDK2, CDKN1A, CDKN1B, NET1, TRAIP, CDKN2B, RRAGB, TRIM22, KLF2, TUBA1B, NDRG1, SPON2, PGRMC2, FBLN5, CERS1, ADCY3, CHI3L1, ZNF277, USP18, CIDEA, VASN, MB21D1, TRIM6, COL4A1, IQGAP3, COL4A2, OSR1, CPEB2, CREBBP, SOGA1, CSF2, CREB3L4, CTSS, CXADR, CYBA, CYP2E1, CYP51A1, CD55, DDX11, BMPER, DHFR, DNMT1, DTYMK, DUSP3, DUSP5, DUSP6, E2F1, ABCA1, EDN1, EGF, EGR1, EPHA5, EREG, EZH…	1378	2666	50327	1.25794e-76	1.34688e-72	1.0775e-74
biological_process	GO:0051301	cell division	154	SMC4, KIF20A, CDK2, CDKN1A, CDKN2A, TUBA1B, NDC80, MAD2L2, SPAG5, CENPE, TXNIP, CENPF, MAPRE2, KIF2C, RCC1, CNTRL, UBE2C, CHEK1, CIT, ZWINT, CDCA5, OIP5, CKS1B, CKS2, CNTROB, E2F7, KIF18B, SPC24, SGOL2, SGOL1, CDCA2, EDN1, EGF, TUBB, EREG, SAMD9L, SKA1, SKA3, MAPRE3, TPX2, FBXL7, NCAPD3, HAUS5, NCAPH, KIF4A, ASPM, CHMP2B, FBXO5, CKAP2, UBE2S, RGCC, RACGAP1, HELLS, HSPA2, BIRC5, IGF2, NUP43, IL1A,…	1525	629	52364	1.5743e-76	1.68561e-72	1.33778e-74
biological_process	GO:0010556	regulation of macromolecule biosynthetic process	367	SAP25, MAMLD1, KRBOX1, NAMPT, TRIM28, CDK2, ALYREF, HRSP12, CDKN1A, CDKN1B, CDKN2A, CDKN2B, TNIP1, TRIM22, KLF2, RBM14, MAD2L2, FST, ERLIN1, ARID3B, TXNIP, CENPF, CTCF, CERS1, PHTF1, SRCAP, PPP1R13L, BRD8, PNRC1, MLLT11, ASCC3, HNRNPUL1, CHEK1, PSIP1, LZTS1, ZNF277, SP140, CYGB, CIDEA, ZNF618, CLU, OSR1, CPEB2, NCOA7, CRABP2, CREBBP, CSF2, PRICKLE1, E2F7, ZNF714, CREB3L4, SAMD11, ZNF362, SIK1, CY…	1312	3844	49149	1.94396e-76	2.0814e-72	1.6389e-74
biological_process	GO:0010604	positive regulation of macromolecule metabolic process	305	NAMPT, TRIM28, RASA4, CDK2, ALYREF, CDKN1A, CDKN1B, CDKN2A, PAK4, CDKN2B, TNIP1, TRIM22, KLF2, RBM14, MAD2L2, ANP32B, ERLIN1, CENPE, ARID3B, CTCF, CTSC, PLK2, ADCY3, MLLT11, UBE2C, CHEK1, CHI3L1, PSIP1, C1QTNF1, TRIM6, CLU, IQGAP3, OSR1, NCOA7, CREBBP, CSF2, PRICKLE1, E2F7, CSPG4, CREB3L4, CTF1, CDCA2, CITED4, GADD45A, BMPER, DNA2, DNMT1, JAG1, ATN1, DUSP5, DUSP6, E2F1, S1PR1, EDN1, EGF, EGR1, EM…	1374	2770	50223	2.19743e-75	2.35279e-71	1.83812e-73
biological_process	GO:0051276	chromosome organization	184	CHAF1A, SMC4, CDK2, CDKN2A, NDC80, RBM14, MAD2L2, ANP32B, CENPA, SPAG5, CENPE, CTCF, POLD3, SRCAP, BRD8, ASCC3, KIF2C, UBE2C, CHEK1, CIT, ZWINT, WDHD1, SP140, CDCA5, OIP5, CREBBP, KIF18B, DDX11, DNA2, DNMT1, FBL, EYA2, EZH2, FANCD2, FEN1, SETD1B, NCAPD3, NCAPH, WBP2, POLA2, CENPI, CHMP2B, AUTS2, PHF19, GATA2, FBXO5, NAP1L5, GEM, ATAD2, UHRF1, NCAPH2, H1F0, HIST1H1C, H2AFX, H2AFZ, HIST1H2BD, H3F3A…	1495	983	52010	2.74336e-75	2.93731e-71	2.27699e-73
biological_process	GO:0032774	RNA biosynthetic process	358	SAP25, MAMLD1, KRBOX1, NAMPT, TRIM28, CDK2, ALYREF, DENND4A, CDKN1B, CDKN2A, CDKN2B, TNIP1, RRAGB, TRIM22, KLF2, RBM14, MAD2L2, FST, ERLIN1, ARID3B, TXNIP, CENPF, CTCF, PHTF1, SRCAP, PPP1R13L, BRD8, PNRC1, MLLT11, ASCC3, HNRNPUL1, CHEK1, PSIP1, LZTS1, ZNF277, SP140, CIDEA, ZNF618, CLU, NR2C2AP, COL4A2, OSR1, NCOA7, CRABP2, CREBBP, PRICKLE1, E2F7, ZNF714, CREB3L4, SAMD11, ZNF362, SIK1, CYLD, CITED…	1321	3724	49269	4.31267e-75	4.61757e-71	3.55198e-73
biological_process	GO:0006464	cellular protein modification process	353	PARP2, TRIM28, RASA4, ATP6AP2, CDK2, DCAF7, CDKN1A, CDKN1B, CDKN2A, TRAIP, PAK4, CDKN2B, CDKN2C, TNIP1, CDKN3, TRIM22, ADARB1, RBM14, MAD2L2, SLC35A1, CENPE, CTCF, PLK4, PLK2, SRCAP, ADCY3, BRD8, UBE2C, CHEK1, CIT, CHI3L1, GALNT6, GALNT5, USP18, C1QTNF1, ATG4A, PCMTD1, CKS1B, CKS2, TRIM6, CLU, LRR1, JOSD2, LYPLAL1, IQGAP3, TRABD2A, UBLCP1, CREBBP, CSF2, PRICKLE1, FBXL16, CSPG4, CTF1, SIK1, SH3RF2…	1326	3642	49351	8.66482e-75	9.27742e-71	7.02835e-73
biological_process	GO:0036211	protein modification process	353	PARP2, TRIM28, RASA4, ATP6AP2, CDK2, DCAF7, CDKN1A, CDKN1B, CDKN2A, TRAIP, PAK4, CDKN2B, CDKN2C, TNIP1, CDKN3, TRIM22, ADARB1, RBM14, MAD2L2, SLC35A1, CENPE, CTCF, PLK4, PLK2, SRCAP, ADCY3, BRD8, UBE2C, CHEK1, CIT, CHI3L1, GALNT6, GALNT5, USP18, C1QTNF1, ATG4A, PCMTD1, CKS1B, CKS2, TRIM6, CLU, LRR1, JOSD2, LYPLAL1, IQGAP3, TRABD2A, UBLCP1, CREBBP, CSF2, PRICKLE1, FBXL16, CSPG4, CTF1, SIK1, SH3RF2…	1326	3642	49351	8.66482e-75	9.27742e-71	7.02835e-73
biological_process	GO:0043412	macromolecule modification	361	PARP2, TRIM28, RASA4, ATP6AP2, CDK2, DCAF7, CDKN1A, CDKN1B, CDKN2A, TRAIP, PAK4, CDKN2B, CDKN2C, TNIP1, CDKN3, TRIM22, ADARB1, RBM14, MAD2L2, SLC35A1, CENPE, CTCF, PLK4, PLK2, WDR4, SRCAP, ADCY3, BRD8, ASCC3, UBE2C, CHEK1, CIT, CHI3L1, GALNT6, GALNT5, USP18, C1QTNF1, ATG4A, PCMTD1, CKS1B, CKS2, TRIM6, CLU, LRR1, JOSD2, LYPLAL1, IQGAP3, TRABD2A, UBLCP1, CREBBP, CSF2, PRICKLE1, FBXL16, CSPG4, CTF1,…	1318	3792	49201	9.43254e-75	1.00994e-70	7.5448e-73
biological_process	GO:0010605	negative regulation of macromolecule metabolic process	273	OPTN, TRIM28, CDK2, HRSP12, CDKN1A, CDKN1B, CDKN2A, CDKN2B, CDKN2C, TNIP1, TRIM22, ADARB1, MAD2L2, FST, TXNIP, CENPF, CTCF, CERS1, POLQ, PPP1R13L, UBE2C, AZIN2, CYGB, CARD16, TRIM6, CLU, IQGAP3, COL6A3, COL7A1, OSR1, CPEB2, CREBBP, PRICKLE1, E2F7, SAMD11, SIK1, SH3RF2, CYLD, CD55, GADD45A, AEBP1, DNMT1, ATN1, DUSP3, DUSP5, DUSP6, DUSP8, E2F1, EDN1, EGR1, EREG, EZH2, FBLN1, FKBP1B, DKK1, FOXF2, FO…	1406	2259	50734	9.44246e-75	1.011e-70	7.5448e-73
biological_process	GO:0000280	nuclear division	141	SMC4, CDK2, TUBB3, NDC80, MAD2L2, SPAG5, CENPE, CENPF, ADCY3, MAPRE2, KIF2C, RCC1, UBE2C, CHEK1, CIT, ZWINT, CDCA5, OIP5, CKS2, KIF18B, SPC24, SGOL1, CDCA2, EDN1, EGF, EREG, FANCA, FANCD2, SKA1, SKA3, MAPRE3, TPX2, FBXL7, NCAPD3, HAUS5, NCAPH, KIF4A, ASPM, CHMP2B, FBXO5, GEM, UBE2S, RGCC, RACGAP1, HELLS, BIRC3, HSPA2, BIRC5, IGF2, NUP43, IL1A, IL1B, INCENP, KIF11, KIFC1, KIF22, CENPW, LIF, MAD2L1…	1538	522	52471	1.28444e-74	1.37525e-70	1.0187e-72
biological_process	GO:0010646	regulation of cell communication	311	ADA, RASA4B, OPTN, RASA4, ATP6AP2, NET1, CDKN2A, TRAIP, PAK4, CDKN2B, TNIP1, RRAGB, TRIM22, MAD2L2, FST, CTSC, PLK2, STARD10, MLLT11, CHI3L1, LZTS1, USP18, PIK3IP1, C1QTNF1, CIDEA, VASN, ARHGAP33, CTHRC1, TRIM6, CLU, TNFAIP8L1, IQGAP3, ARHGEF19, TRABD2A, CRABP2, CREBBP, CSF2, PRICKLE1, CSPG4, CTF1, CNIH3, CTSK, CYBA, CYLD, AMOT, CD55, GADD45A, BMPER, JAG1, RCAN1, DUSP3, DUSP5, DUSP6, DUSP8, E2F1,…	1368	2902	50091	1.99351e-74	2.13445e-70	1.56945e-72
biological_process	GO:0097659	nucleic acid-templated transcription	350	SAP25, MAMLD1, KRBOX1, NAMPT, TRIM28, CDK2, ALYREF, DENND4A, CDKN1B, CDKN2A, CDKN2B, TNIP1, RRAGB, TRIM22, KLF2, RBM14, MAD2L2, FST, ERLIN1, ARID3B, TXNIP, CENPF, CTCF, PHTF1, SRCAP, PPP1R13L, BRD8, PNRC1, MLLT11, ASCC3, HNRNPUL1, CHEK1, PSIP1, LZTS1, ZNF277, SP140, CIDEA, ZNF618, CLU, NR2C2AP, COL4A2, OSR1, NCOA7, CRABP2, CREBBP, PRICKLE1, E2F7, ZNF714, CREB3L4, SAMD11, ZNF362, SIK1, CYLD, CITED…	1329	3602	49391	2.38818e-74	2.55703e-70	1.86644e-72
biological_process	GO:0048285	organelle fission	144	SMC4, CDK2, TUBB3, NDC80, MAD2L2, SPAG5, CENPE, CENPF, ADCY3, MAPRE2, KIF2C, RCC1, UBE2C, CHEK1, CIT, ZWINT, MTFR2, CDCA5, OIP5, CKS2, KIF18B, SPC24, SGOL1, CDCA2, EDN1, EGF, EREG, FANCA, FANCD2, SKA1, SKA3, MAPRE3, TPX2, FBXL7, NCAPD3, HAUS5, NCAPH, KIF4A, ASPM, CHMP2B, FBXO5, GEM, UBE2S, RGCC, RACGAP1, HELLS, BIRC3, HSPA2, BIRC5, IGF2, NUP43, IL1A, IL1B, INCENP, KIF11, KIFC1, KIF22, CENPW, LIF,…	1535	557	52436	4.13834e-74	4.43092e-70	3.21081e-72
biological_process	GO:2000112	regulation of cellular macromolecule biosynthetic process	356	SAP25, MAMLD1, KRBOX1, NAMPT, TRIM28, CDK2, ALYREF, HRSP12, CDKN1A, CDKN1B, CDKN2A, CDKN2B, TNIP1, TRIM22, KLF2, RBM14, MAD2L2, FST, ERLIN1, ARID3B, TXNIP, CENPF, CTCF, CERS1, PHTF1, SRCAP, PPP1R13L, BRD8, PNRC1, MLLT11, ASCC3, HNRNPUL1, CHEK1, PSIP1, LZTS1, ZNF277, SP140, CIDEA, ZNF618, CLU, OSR1, CPEB2, NCOA7, CRABP2, CREBBP, CSF2, PRICKLE1, E2F7, ZNF714, CREB3L4, SAMD11, ZNF362, SIK1, CYLD, ES…	1323	3740	49253	1.35503e-73	1.45083e-69	1.04376e-71
biological_process	GO:0006351	transcription, DNA-templated	346	SAP25, MAMLD1, KRBOX1, NAMPT, TRIM28, CDK2, ALYREF, DENND4A, CDKN1B, CDKN2A, CDKN2B, TNIP1, RRAGB, TRIM22, KLF2, RBM14, MAD2L2, FST, ERLIN1, ARID3B, TXNIP, CENPF, CTCF, PHTF1, SRCAP, PPP1R13L, BRD8, PNRC1, MLLT11, ASCC3, HNRNPUL1, CHEK1, PSIP1, LZTS1, ZNF277, SP140, CIDEA, ZNF618, CLU, NR2C2AP, COL4A2, OSR1, NCOA7, CRABP2, CREBBP, PRICKLE1, E2F7, ZNF714, CREB3L4, SAMD11, ZNF362, SIK1, CYLD, CITED…	1333	3586	49407	1.06892e-72	1.14449e-68	8.17492e-71
cellular_component	GO:0031982	vesicle	345	ADA, CDH6, OPTN, NAMPT, ATP6AP2, WASF2, ALYREF, HRSP12, TUBA1B, TUBB3, TUBB4B, BTN2A2, NDRG1, CPQ, SPON2, TOMM40, GPNMB, FBLN5, ANP32B, CTSC, DNAJB4, C9orf9, PRSS23, CHI3L1, C14orf1, AZIN2, SDSL, PIK3IP1, VASN, KCTD12, CLU, CLN5, ALDH16A1, NR2C2AP, LYPLAL1, COL4A2, COL6A3, COL12A1, COL15A1, CMBL, STARD4, HINT3, CPD, CPE, CRABP2, SOGA1, CSPG4, FAM109B, GPR155, CXADR, CYBA, AMOT, CD55, CLEC14A, AEB…	1334	3569	49424	1.17798e-72	1.26126e-68	8.94514e-71
biological_process	GO:0006796	phosphate-containing compound metabolic process	310	ADA, PLA2G4B, NDUFC2-KCTD14, NAMPT, TRIM28, RASA4, ATP6AP2, CDK2, CDKN1A, CDKN1B, CDKN2A, PAK4, CDKN2B, CDKN2C, TNIP1, CDKN3, ADARB1, MAD2L2, CAP2, CENPE, PLK4, PLK2, ADCY3, CHEK1, CIT, PLA2G16, CHI3L1, CHRM2, PIK3IP1, C1QTNF1, MB21D1, CKS1B, CKS2, TRIM6, CLU, IQGAP3, UBLCP1, CSF2, CSPG4, CTF1, SIK1, SH3RF2, CDCA2, DCK, GADD45A, DCLK2, BMPER, DHFR, DLD, RCAN1, DTYMK, DUSP3, DUSP5, DUSP6, DUSP8, D…	1369	2941	50052	1.28159e-72	1.3722e-68	9.6634e-71
biological_process	GO:0022607	cellular component assembly	269	CDH4, CHAF1A, CDH6, GJC1, C7orf55-LUC7L2, OPTN, TRIM28, WASF2, CDKN1B, CDKN2A, TRIM22, TUBA1B, TUBB3, TUBB4B, RBM14, CLGN, FBLN5, ANP32B, CENPA, CELF2, CTCF, POLQ, PLK4, PLK2, TMSB15A, RCC1, UBE2C, CDC42EP1, PSIP1, OIP5, C1QTNF1, ATG4A, KCTD12, CNTROB, TRIM6, CLU, CREBBP, CSF2, CYBA, CYLD, AMOT, ABCA1, S1PR1, EDN1, EGF, ELN, EMP2, TUBB, EPHA5, FANCA, FANCC, FES, DKK1, TPX2, PLXND1, SCFD1, HAUS5, …	1410	2253	50740	1.4004e-72	1.49941e-68	1.04854e-70
biological_process	GO:0051252	regulation of RNA metabolic process	343	SAP25, MAMLD1, KRBOX1, NAMPT, TRIM28, CDK2, ALYREF, CDKN1B, CDKN2A, CDKN2B, TNIP1, TRIM22, KLF2, RBM14, MAD2L2, FST, ERLIN1, ARID3B, TXNIP, CENPF, CTCF, PHTF1, SRCAP, PPP1R13L, BRD8, PNRC1, MLLT11, ASCC3, HNRNPUL1, CHEK1, PSIP1, LZTS1, ZNF277, SP140, CIDEA, ZNF618, CLU, OSR1, NCOA7, CRABP2, CREBBP, PRICKLE1, E2F7, ZNF714, CREB3L4, SAMD11, ZNF362, SIK1, CYLD, CITED4, AEBP1, BMPER, DHFR, DNMT1, JAG…	1336	3555	49438	5.28625e-72	5.65999e-68	3.93055e-70
biological_process	GO:0065008	regulation of biological quality	333	ADA, CDH4, GJC1, TMEM256-PLSCR3, ATP6AP2, CDK2, TXNDC9, CDKN2A, TNIP1, KLF2, CPQ, TACC3, CENPE, POLD3, PLK2, PPP1R13L, ADCY3, HNRNPA0, MLLT11, KIF2C, TMSB15A, CDC42EP1, PRR4, C1QTNF1, CIDEA, OMA1, CLU, CLN5, IQGAP3, CPE, CLDN4, CRABP2, CNIH3, CTSK, CXADR, CYBA, AMOT, CD55, DLD, DNA2, DSG2, E2F1, ABCA1, S1PR1, EDN1, EDNRA, EGF, EGR1, ELN, EMP2, EPHA5, CLN8, EYA2, F3, ALDH2, FABP3, FANCC, FBLN1, FB…	1346	3373	49620	5.83269e-72	6.24506e-68	4.30694e-70
biological_process	GO:1903506	regulation of nucleic acid-templated transcription	336	SAP25, MAMLD1, KRBOX1, NAMPT, TRIM28, CDK2, ALYREF, CDKN1B, CDKN2A, CDKN2B, TNIP1, TRIM22, KLF2, RBM14, MAD2L2, FST, ERLIN1, ARID3B, TXNIP, CENPF, CTCF, PHTF1, SRCAP, PPP1R13L, BRD8, PNRC1, MLLT11, ASCC3, HNRNPUL1, CHEK1, PSIP1, LZTS1, ZNF277, SP140, CIDEA, ZNF618, CLU, OSR1, NCOA7, CRABP2, CREBBP, PRICKLE1, E2F7, ZNF714, CREB3L4, SAMD11, ZNF362, SIK1, CYLD, CITED4, AEBP1, BMPER, DHFR, DNMT1, JAG…	1343	3434	49559	8.83549e-72	9.46016e-68	6.47956e-70
biological_process	GO:2001141	regulation of RNA biosynthetic process	337	SAP25, MAMLD1, KRBOX1, NAMPT, TRIM28, CDK2, ALYREF, CDKN1B, CDKN2A, CDKN2B, TNIP1, TRIM22, KLF2, RBM14, MAD2L2, FST, ERLIN1, ARID3B, TXNIP, CENPF, CTCF, PHTF1, SRCAP, PPP1R13L, BRD8, PNRC1, MLLT11, ASCC3, HNRNPUL1, CHEK1, PSIP1, LZTS1, ZNF277, SP140, CIDEA, ZNF618, CLU, OSR1, NCOA7, CRABP2, CREBBP, PRICKLE1, E2F7, ZNF714, CREB3L4, SAMD11, ZNF362, SIK1, CYLD, CITED4, AEBP1, BMPER, DHFR, DNMT1, JAG…	1342	3455	49538	1.05458e-71	1.12914e-67	7.68124e-70
biological_process	GO:0006793	phosphorus metabolic process	310	ADA, PLA2G4B, NDUFC2-KCTD14, NAMPT, TRIM28, RASA4, ATP6AP2, CDK2, CDKN1A, CDKN1B, CDKN2A, PAK4, CDKN2B, CDKN2C, TNIP1, CDKN3, ADARB1, MAD2L2, CAP2, CENPE, PLK4, PLK2, ADCY3, CHEK1, CIT, PLA2G16, CHI3L1, CHRM2, PIK3IP1, C1QTNF1, MB21D1, CKS1B, CKS2, TRIM6, CLU, IQGAP3, UBLCP1, CSF2, CSPG4, CTF1, SIK1, SH3RF2, CDCA2, DCK, GADD45A, DCLK2, BMPER, DHFR, DLD, RCAN1, DTYMK, DUSP3, DUSP5, DUSP6, DUSP8, D…	1369	2987	50006	3.56279e-71	3.81468e-67	2.57749e-69
biological_process	GO:0044085	cellular component biogenesis	278	CDH4, CHAF1A, CDH6, GJC1, C7orf55-LUC7L2, OPTN, TRIM28, WASF2, CDKN1B, CDKN2A, TRIM22, TUBA1B, TUBB3, TUBB4B, RBM14, CLGN, FBLN5, ANP32B, CENPA, CELF2, CTCF, POLQ, PLK4, PLK2, TMSB15A, RCC1, UBE2C, CDC42EP1, PSIP1, OIP5, EXOSC8, C1QTNF1, ATG4A, KCTD12, CNTROB, TRIM6, CLU, CREBBP, CSF2, CYBA, CYLD, AMOT, ABCA1, S1PR1, EDN1, EGF, ELN, EMP2, TUBB, EPHA5, FBL, FANCA, FANCC, FES, DKK1, TPX2, PLXND1, S…	1401	2441	50552	4.06578e-71	4.35324e-67	2.92163e-69
biological_process	GO:0007067	mitotic nuclear division	124	SMC4, CDK2, TUBB3, NDC80, MAD2L2, SPAG5, CENPE, CENPF, MAPRE2, KIF2C, RCC1, UBE2C, CHEK1, CIT, ZWINT, CDCA5, OIP5, KIF18B, SPC24, SGOL1, CDCA2, EDN1, EGF, EREG, SKA1, SKA3, MAPRE3, TPX2, FBXL7, NCAPD3, HAUS5, NCAPH, KIF4A, ASPM, CHMP2B, FBXO5, GEM, UBE2S, RGCC, RACGAP1, HELLS, BIRC3, BIRC5, IGF2, NUP43, IL1A, IL1B, INCENP, KIF11, KIFC1, KIF22, CENPW, MAD2L1, MYBL2, NEK2, NUSAP1, PDGFRB, PLK1, MIS…	1555	402	52591	4.89278e-71	5.2387e-67	3.49247e-69
biological_process	GO:1902578	single-organism localization	365	ADA, GJC1, ARL4C, OPTN, TRIM28, WASF2, CDK2, ALYREF, DDX39A, CDKN1A, CDKN1B, CDKN2A, TUBA1B, BTN2A2, NDC80, SPON2, TOMM40, TACC3, FBLN5, ANP32B, SLC35A1, CENPA, SPAG5, CENPE, TXNIP, STARD10, ADCY3, ASCC3, KIF2C, TMSB15A, CHI3L1, SLC2A6, CDCA5, AZIN2, MFSD3, CYGB, C1QTNF1, CIDEA, ATG4A, SLC18B1, TRIM6, CLU, SLC43A2, LYPLAL1, EMB, STARD4, CPE, CSF2, PRICKLE1, CNIH3, SIK1, FAM109B, CTSK, GPR155, CTS…	1314	4014	48979	8.605e-71	9.21337e-67	6.10157e-69
biological_process	GO:0051128	regulation of cellular component organization	251	CDH4, WASF2, HRSP12, CDKN1A, CDKN1B, NET1, CDKN2A, CDKN2C, RBM14, MAD2L2, FBLN5, SPAG5, CENPE, CTCF, CGREF1, PLK4, NES, PLK2, MLLT11, TMSB15A, RCC1, UBE2C, CHEK1, CIT, CDC42EP1, WDHD1, LZTS1, CDCA5, CIDEA, VASN, OMA1, CLU, LYPLAL1, ARHGEF19, DCBLD2, CRABP2, CSF2, CTSK, CYBA, CYLD, AMOT, DNMT1, DPP4, E2F1, S1PR1, EDN1, EGF, ELN, EPHA5, EREG, EZH2, FBLN1, SKA1, SKA3, FES, FKBP1B, DKK1, TPX2, STK38L…	1428	2037	50956	6.58804e-70	7.05382e-66	4.64067e-68
cellular_component	GO:0031988	membrane-bounded vesicle	333	ADA, CDH6, OPTN, NAMPT, ATP6AP2, WASF2, ALYREF, HRSP12, TUBA1B, TUBB3, TUBB4B, BTN2A2, NDRG1, CPQ, SPON2, TOMM40, GPNMB, FBLN5, ANP32B, CTSC, DNAJB4, C9orf9, PRSS23, CHI3L1, C14orf1, AZIN2, SDSL, PIK3IP1, VASN, KCTD12, CLU, CLN5, ALDH16A1, NR2C2AP, LYPLAL1, COL4A2, COL6A3, COL12A1, COL15A1, CMBL, STARD4, HINT3, CPD, CPE, CRABP2, SOGA1, CSPG4, FAM109B, GPR155, CXADR, CYBA, AMOT, CD55, CLEC14A, AEB…	1346	3448	49545	8.37194e-70	8.96383e-66	5.85871e-68
biological_process	GO:0006355	regulation of transcription, DNA-templated	331	SAP25, MAMLD1, KRBOX1, NAMPT, TRIM28, CDK2, ALYREF, CDKN1B, CDKN2A, CDKN2B, TNIP1, TRIM22, KLF2, RBM14, MAD2L2, FST, ERLIN1, ARID3B, TXNIP, CENPF, CTCF, PHTF1, SRCAP, PPP1R13L, BRD8, PNRC1, MLLT11, ASCC3, HNRNPUL1, CHEK1, PSIP1, LZTS1, ZNF277, SP140, CIDEA, ZNF618, CLU, OSR1, NCOA7, CRABP2, CREBBP, PRICKLE1, E2F7, ZNF714, CREB3L4, SAMD11, ZNF362, SIK1, CYLD, CITED4, AEBP1, BMPER, DHFR, DNMT1, JAG…	1348	3415	49578	1.07529e-69	1.15131e-65	7.47606e-68
biological_process	GO:0023051	regulation of signaling	299	ADA, RASA4B, OPTN, RASA4, ATP6AP2, NET1, CDKN2A, TRAIP, PAK4, CDKN2B, TNIP1, RRAGB, TRIM22, MAD2L2, FST, CTSC, PLK2, STARD10, MLLT11, CHI3L1, USP18, PIK3IP1, C1QTNF1, CIDEA, VASN, ARHGAP33, CTHRC1, TRIM6, CLU, TNFAIP8L1, IQGAP3, ARHGEF19, TRABD2A, CRABP2, CREBBP, CSF2, PRICKLE1, CSPG4, CTF1, CNIH3, FAM109B, CYBA, CYLD, AMOT, CD55, GADD45A, BMPER, JAG1, RCAN1, DUSP3, DUSP5, DUSP6, DUSP8, E2F1, ABC…	1380	2855	50138	2.87782e-69	3.08129e-65	1.98793e-67
biological_process	GO:0009653	anatomical structure morphogenesis	288	ADA, CDH4, GJC1, TRIM28, RASA4, ATP6AP2, WASF2, NET1, KLF2, TUBB3, SPON2, MAD2L2, CAP2, NES, PPP1R13L, CIT, CDC42EP1, CHI3L1, LZTS1, VASN, OMA1, CTHRC1, CLU, FRMD6, COL4A1, COL4A2, COL4A5, COL6A3, COL7A1, COL11A1, COL12A1, OSR1, COL15A1, CPE, CRABP2, CREBBP, CSF2, PRICKLE1, E2F7, CSPG4, CYLD, AMOT, DCN, BMPER, DLD, JAG1, DUSP5, DUSP6, S1PR1, EDN1, EDNRA, EGF, ELN, EMP2, EPHA5, EREG, ETV4, EYA2, E…	1391	2722	50271	2.03231e-67	2.17599e-63	1.39487e-65
biological_process	GO:0006810	transport	379	ADA, GJC1, KIF20A, ARL4C, OPTN, TRIM28, WASF2, CDK2, ALYREF, DDX39A, CDKN1A, CDKN1B, CDKN2A, TUBA1B, BTN2A2, SPON2, TOMM40, TACC3, FBLN5, ANP32B, SLC35A1, TXNIP, CENPF, STARD10, ADCY3, ASCC3, CHI3L1, SLC2A6, AZIN2, MFSD3, CYGB, C1QTNF1, CIDEA, ATG4A, ARHGAP33, SLC18B1, TRIM6, CLU, SLC43A2, LYPLAL1, COL4A1, COL4A2, EMB, STARD4, CRABP2, CSF2, PRICKLE1, CNIH3, SIK1, FAM109B, CTSK, GPR155, CTSS, CXAD…	1300	4432	48561	3.70821e-67	3.97038e-63	2.52891e-65
biological_process	GO:0071310	cellular response to organic substance	254	PLA2G4B, NAMPT, RASA4, CDK2, CDKN1A, CDKN1B, NET1, TRAIP, CDKN2B, RRAGB, TRIM22, KLF2, TUBA1B, SPON2, PGRMC2, CERS1, ADCY3, CHI3L1, USP18, CIDEA, VASN, MB21D1, TRIM6, COL4A1, IQGAP3, COL4A2, OSR1, CPEB2, SOGA1, CSF2, CREB3L4, CTSS, CYBA, CD55, DDX11, BMPER, DNMT1, DTYMK, DUSP3, DUSP5, DUSP6, E2F1, ABCA1, EDN1, EGF, EGR1, EPHA5, EREG, F3, DDIAS, FBN2, FKBP1B, DKK1, FOXC1, AKR1B1, LPIN1, SULF1, NED…	1425	2206	50787	1.78583e-65	1.91209e-61	1.21018e-63
biological_process	GO:0051641	cellular localization	293	ARL4C, OPTN, TRIM28, ALYREF, DDX39A, CDKN1A, CDKN2A, RRAGB, TUBA1B, BTN2A2, NDC80, TOMM40, TACC3, FBLN5, ANP32B, CENPA, SPAG5, CENPE, TXNIP, CENPF, ADCY3, ASCC3, KIF2C, TMSB15A, ZWINT, CHI3L1, CDCA5, C1QTNF1, CIDEA, ATG4A, TRIM6, CLU, FRMD6, LYPLAL1, CPE, PRICKLE1, FAM109B, CTSK, CYBA, CYLD, AMOT, ESCO2, E2F1, ABCA1, EDN1, EGF, TMEM201, EMP2, TUBB, EPHA5, EYA2, EZH2, FBLN1, FES, FKBP1B, RHOBTB3, …	1386	2882	50111	3.46986e-65	3.71518e-61	2.33659e-63
biological_process	GO:0044765	single-organism transport	345	ADA, GJC1, ARL4C, OPTN, TRIM28, WASF2, CDK2, ALYREF, DDX39A, CDKN1A, CDKN1B, CDKN2A, TUBA1B, BTN2A2, SPON2, TOMM40, TACC3, FBLN5, ANP32B, SLC35A1, TXNIP, STARD10, ADCY3, ASCC3, CHI3L1, SLC2A6, AZIN2, MFSD3, CYGB, C1QTNF1, CIDEA, ATG4A, SLC18B1, TRIM6, CLU, SLC43A2, LYPLAL1, EMB, STARD4, CSF2, PRICKLE1, CNIH3, SIK1, FAM109B, CTSK, GPR155, CTSS, CXADR, CYBA, CYLD, E2F1, ABCA1, EDN1, EDNRA, EGF, EMP…	1334	3846	49147	3.54697e-65	3.79774e-61	2.37359e-63
biological_process	GO:0044770	cell cycle phase transition	126	OPTN, CDK2, CDKN1A, CDKN1B, CDKN2A, CDKN2B, CDKN2C, CDKN3, TUBB4B, MAD2L2, CENPE, CENPF, PLK4, NES, PLK2, DBF4, RCC1, CNTRL, UBE2C, CHEK1, CIT, CDCA5, CKS1B, IQGAP3, CREBBP, E2F7, GADD45A, DHFR, E2F1, TUBB, EZH2, FOXM1, FBXL7, ORC6, POLA2, SYF2, KANK2, FBXO5, UBE2S, PRPF19, LIN9, RGCC, HSPA2, BIRC5, ID2, ID4, MAD2L1, MCM2, MCM3, MCM4, MCM5, MCM6, MCM7, MDM2, MYBL2, NEK2, ODF2, ORC1, PBX1, RPS27L,…	1553	483	52510	4.02546e-65	4.31006e-61	2.67706e-63
molecular_function	GO:0016787	hydrolase activity	265	ADA, PLA2G4B, KIF20A, ARL4C, ATP6AP2, DDX39A, HRSP12, TNIP1, RRAGB, CDKN3, TUBA1B, TUBB3, TUBB4B, ADARB1, CPQ, RNASEH2A, CENPE, POLQ, CTSC, SRCAP, ASCC3, KIF2C, PRSS23, PLA2G16, CHI3L1, USP18, EXOSC8, PIK3IP1, TOE1, LACTB, ATG4A, OMA1, CLU, JOSD2, LYPLAL1, TRABD2A, CMBL, UBLCP1, HINT3, CPD, CPE, ADAMTS14, KIF18B, EME1, CTSK, CTSO, CTSS, CYLD, AEBP1, DDX11, DNA2, DNASE1L1, DPP4, DUSP3, DUSP5, DUSP…	1414	2418	50575	1.69195e-64	1.81157e-60	1.11826e-62
biological_process	GO:0009966	regulation of signal transduction	270	ADA, RASA4B, OPTN, RASA4, ATP6AP2, NET1, CDKN2A, TRAIP, PAK4, CDKN2B, TNIP1, RRAGB, TRIM22, MAD2L2, FST, CTSC, PLK2, STARD10, MLLT11, CHI3L1, USP18, PIK3IP1, C1QTNF1, CIDEA, VASN, ARHGAP33, CTHRC1, TRIM6, CLU, TNFAIP8L1, IQGAP3, ARHGEF19, TRABD2A, CRABP2, CREBBP, CSF2, PRICKLE1, CSPG4, CTF1, CNIH3, CYBA, CYLD, AMOT, CD55, GADD45A, BMPER, JAG1, RCAN1, DUSP3, DUSP5, DUSP6, DUSP8, E2F1, ABCA1, EDN1,…	1409	2519	50474	5.54141e-64	5.93319e-60	3.63999e-62
biological_process	GO:0071822	protein complex subunit organization	217	CHAF1A, SMC4, OPTN, TRIM28, WASF2, HRSP12, CDKN1B, TRIM22, TUBA1B, TUBB3, TUBB4B, NDC80, MAD2L2, TACC3, CLGN, ANP32B, CENPA, SPAG5, CTCF, POLQ, NES, PLK2, KIF2C, TMSB15A, RCC1, UBE2C, CDC42EP1, OIP5, C1QTNF1, KCTD12, TRIM6, CLU, CREBBP, ADAMTS14, CSF2, KIF18B, CYBA, CYLD, AMOT, S1PR1, EGF, ELN, EMP2, TUBB, FANCA, FANCC, FES, DKK1, FOXC1, TPX2, HAUS5, SF3B3, CDC42EP4, ALOX5AP, KIF4A, CENPI, ASPM, …	1462	1667	51326	9.68612e-64	1.03709e-59	6.32374e-62
biological_process	GO:0044772	mitotic cell cycle phase transition	121	OPTN, CDK2, CDKN1A, CDKN1B, CDKN2A, CDKN2B, CDKN2C, CDKN3, TUBB4B, MAD2L2, CENPE, CENPF, PLK4, NES, PLK2, DBF4, RCC1, CNTRL, UBE2C, CHEK1, CIT, CDCA5, CKS1B, IQGAP3, CREBBP, E2F7, GADD45A, DHFR, E2F1, TUBB, EZH2, FOXM1, FBXL7, ORC6, POLA2, SYF2, KANK2, FBXO5, UBE2S, LIN9, RGCC, HSPA2, BIRC5, ID2, ID4, MAD2L1, MCM2, MCM3, MCM4, MCM5, MCM6, MCM7, MDM2, MYBL2, NEK2, ODF2, ORC1, PBX1, RPS27L, PCNA, P…	1558	459	52534	6.12224e-63	6.55509e-59	3.97278e-61
molecular_function	GO:0003676	nucleic acid binding	343	PARP2, KRBOX1, RPL17-C18orf32, C7orf55-LUC7L2, TRIM28, ALYREF, DDX39A, HRSP12, CDKN2A, KLF2, TUBA1B, TUBB4B, ADARB1, RBM14, RNASEH2A, CENPA, ARID3B, RAD51AP1, CELF2, CTCF, POLQ, PHTF1, SRCAP, DBF4, HNRNPA0, ASCC3, KIF2C, RCC1, TOPBP1, HNRNPUL1, PSIP1, WDHD1, ZNF277, SP140, EXOSC8, TOE1, ZNF618, MB21D1, KCTD12, RMI2, RPL39L, RAVER1, OSR1, CPEB2, CREBBP, E2F7, EME1, ZNF714, CREB3L4, ZNF362, DCN, GA…	1336	3911	49082	1.46176e-62	1.5651e-58	9.42834e-61
biological_process	GO:0006974	cellular response to DNA damage stimulus	146	CHAF1A, PARP2, TRIM28, CDK2, ALYREF, DDX39A, CDKN1A, CDKN1B, CDKN2A, NDRG1, MAD2L2, RNASEH2A, RAD51AP1, POLD3, POLQ, ASCC3, TOPBP1, CHEK1, CDCA5, CLU, E2F7, EME1, ESCO2, GADD45A, DNA2, E2F1, EYA2, FANCA, FANCC, FANCD2, FANCE, FANCG, DDIAS, FEN1, FOXM1, SYF2, ANKRD1, BBC3, SESN1, PRPF19, UBE2T, UHRF1, CDIP1, H2AFX, HMGB1, HMGB2, KIF22, LIG1, LIG3, LIG4, LYN, MCM7, MDM2, NUDT1, MUTYH, TONSL, RRM2B,…	1533	732	52261	1.62244e-62	1.73715e-58	1.04021e-60
biological_process	GO:0008219	cell death	229	ADA, PARP2, OPTN, CDKN1A, CDKN1B, NET1, CDKN2A, TRAIP, PAK4, ANP32B, TXNIP, PNMA2, CTSC, NES, PLK2, PPP1R13L, BLCAP, MLLT11, CHI3L1, CARD16, CIDEA, CLU, OSR1, CSF2, SIK1, CYLD, GADD45A, ATN1, DSG2, DUSP6, E2F1, EDN1, EEF1A2, EGR1, EMP2, CLN8, EYA2, F3, DDIAS, FOXC1, TPX2, SULF1, ZFPM2, CLCF1, NUP62, FYN, IFI6, RNF144B, KANK2, CLIP3, GAS6, FAM162A, CKAP2, CYFIP2, ANKRD1, BBC3, NDOR1, PDCD4, BLOC1S…	1450	1909	51084	1.34154e-61	1.43639e-57	8.49936e-60
biological_process	GO:0016265	death	229	ADA, PARP2, OPTN, CDKN1A, CDKN1B, NET1, CDKN2A, TRAIP, PAK4, ANP32B, TXNIP, PNMA2, CTSC, NES, PLK2, PPP1R13L, BLCAP, MLLT11, CHI3L1, CARD16, CIDEA, CLU, OSR1, CSF2, SIK1, CYLD, GADD45A, ATN1, DSG2, DUSP6, E2F1, EDN1, EEF1A2, EGR1, EMP2, CLN8, EYA2, F3, DDIAS, FOXC1, TPX2, SULF1, ZFPM2, CLCF1, NUP62, FYN, IFI6, RNF144B, KANK2, CLIP3, GAS6, FAM162A, CKAP2, CYFIP2, ANKRD1, BBC3, NDOR1, PDCD4, BLOC1S…	1450	1909	51084	1.34154e-61	1.43639e-57	8.49936e-60
biological_process	GO:1901700	response to oxygen-containing compound	204	ADA, NAMPT, RASA4, CDK2, CDKN1A, CDKN1B, NET1, RRAGB, KLF2, SPON2, FBLN5, TXNIP, CERS1, ADCY3, HNRNPA0, ZNF277, TRIM6, COL4A1, OSR1, CPEB2, CLDN4, SOGA1, CSF2, CYBA, CYP2E1, CD55, DCN, DHFR, DNMT1, JAG1, DSG2, DUSP5, DUSP6, E2F1, ABCA1, EDN1, EGF, EGR1, EPHA5, EREG, EZH2, F3, FABP3, FANCC, DDIAS, FKBP1B, DKK1, FOXM1, AKR1B1, LPIN1, RHOQ, ALPL, FYN, KANK2, GAS6, GCH1, ANKRD1, NDOR1, SESN1, GLRB, G…	1475	1525	51468	1.57743e-61	1.68895e-57	9.935e-60
cellular_component	GO:0044425	membrane part	458	ADA, CDH4, RASA4B, CDH6, CEBPZOS, GJC1, NDUFC2-KCTD14, GPC6, RASA4, ATP6AP2, RRAGB, TUBB3, BTN3A3, BTN2A2, PGRMC2, TOMM40, GPNMB, CLGN, SLC35A1, ERLIN1, CERS1, FAXDC2, TSPAN9, ADCY3, BLCAP, PLA2G16, C14orf1, LZTS1, SLC2A6, GALNT6, GALNT5, PRRT2, NRM, CHRM2, MFSD3, PIK3IP1, C1QTNF1, VASN, KCTD12, OMA1, GPR146, LYPD1, SLC18B1, CLN5, PAQR4, SLC43A2, IQGAP3, TRABD2A, DCBLD2, EMB, TMEM171, CPD, CLDN4,…	1221	6381	46612	3.72752e-61	3.99106e-57	2.33395e-59
biological_process	GO:0009056	catabolic process	246	ADA, PLA2G4B, GPC6, OPTN, CDK2, CDKN1B, CDKN2A, RRAGB, CPQ, MAD2L2, RNASEH2A, ERLIN1, CENPE, CTSC, PLK2, UBE2C, CIT, PLA2G16, CHI3L1, LZTS1, USP18, EXOSC8, AZIN2, SDSL, CIDEA, ATG4A, OMA1, CLU, LYPLAL1, COL4A1, COL4A2, COL4A5, COL6A3, COL7A1, COL11A1, COL12A1, COL15A1, SOGA1, ADAMTS14, PRICKLE1, FBXL16, CSPG4, CTSK, CTSO, CTSS, CYLD, CYP2E1, DCN, DLD, DNA2, DNASE1L1, DUT, EGF, ENO2, CLN8, ETFDH, …	1433	2202	50791	4.76966e-61	5.10687e-57	2.96911e-59
biological_process	GO:0009628	response to abiotic stimulus	174	ADA, GPC6, CDK2, CDKN1A, CDKN1B, NET1, NDRG1, TACC3, TXNIP, RAD51AP1, CERS1, TOPBP1, DNAJB4, CHEK1, CHI3L1, PSIP1, CYGB, VASN, COL11A1, CPEB2, CREBBP, SIK1, CTSS, CYBA, DCN, GADD45A, DPP4, RCAN1, E2F1, EDN1, EDNRA, EGR1, F3, FANCD2, FANCG, DDIAS, GPC2, FEN1, GPC5, AKR1B1, SCFD1, NUP188, NUP62, FYN, RWDD3, ACOT11, FAM162A, ANKRD1, BBC3, PCSK1N, GLI2, GMPR, RGCC, H2AFX, HIF1A, HMGCR, HMGCS1, HSPA2,…	1505	1110	51883	5.1347e-61	5.49772e-57	3.17787e-59
biological_process	GO:0050790	regulation of catalytic activity	250	RASA4B, RASA4, CDK2, CDKN1A, DENND4A, CDKN1B, NET1, CDKN2A, PAK4, CDKN2B, CDKN2C, CDKN3, ADARB1, MAD2L2, CAP2, ANP32B, CENPE, TXNIP, CERS1, CTSC, NES, ADCY3, DBF4, RCC1, UBE2C, CDC42EP1, CHI3L1, CHRM2, AZIN2, PIK3IP1, CYGB, CARD16, ARHGAP33, CKS1B, CKS2, CLU, IQGAP3, ARHGEF19, COL6A3, COL7A1, CPEB2, CSF2, CSPG4, SH3RF2, AMOT, CD55, GADD45A, DHFR, RCAN1, DUSP3, DUSP5, DUSP6, DUSP8, S1PR1, EDN1, ED…	1429	2277	50716	8.78553e-61	9.40667e-57	5.40613e-59
biological_process	GO:0051246	regulation of protein metabolic process	265	RASA4, ATP6AP2, CDK2, HRSP12, CDKN1A, CDKN1B, CDKN2A, PAK4, CDKN2B, CDKN2C, TNIP1, CDKN3, KLF2, ADARB1, MAD2L2, ANP32B, CENPE, CTCF, CTSC, PLK2, ADCY3, UBE2C, CHEK1, CHI3L1, USP18, AZIN2, CARD16, C1QTNF1, CKS1B, CKS2, TRIM6, CLU, IQGAP3, COL6A3, COL7A1, CPEB2, CSF2, PRICKLE1, CSPG4, CTF1, SH3RF2, CDCA2, CD55, GADD45A, BMPER, DNMT1, RCAN1, DUSP3, DUSP5, DUSP6, DUSP8, EDN1, EGF, EGR1, EMP2, EREG, E…	1414	2543	50450	1.69139e-60	1.81097e-56	1.03484e-58
biological_process	GO:0042127	regulation of cell proliferation	198	ADA, OPTN, NAMPT, CDK2, HRSP12, CDKN1A, CDKN1B, CDKN2A, CDKN2B, CDKN2C, CDKN3, BTN2A2, NDRG1, ADARB1, GPNMB, TXNIP, CGREF1, NES, CHEK1, CTHRC1, IQGAP3, OSR1, CSF2, E2F7, CTF1, CYBA, CD55, DHCR7, DNMT1, DPP4, E2F1, S1PR1, EDN1, EGF, EGR1, EMP2, EREG, ETV4, EZH2, F3, FABP3, FANCA, FBLN1, FES, FOXM1, AKR1B1, SULF1, CLCF1, NUP62, FYN, BAMBI, ASPM, KANK2, GAS6, FBXO2, GATA2, GCNT2, SESN1, GLI2, GLUL, …	1481	1464	51529	2.41872e-60	2.58972e-56	1.47143e-58
biological_process	GO:0009605	response to external stimulus	262	ADA, CDH4, GPC6, OPTN, RASA4, CDKN1A, CDKN2B, TNIP1, RRAGB, TRIM22, TUBB3, ADARB1, SPON2, CAP2, TXNIP, HNRNPA0, HNRNPUL1, CHEK1, CHI3L1, LZTS1, CHRM2, C1QTNF1, MB21D1, ATG4A, OMA1, TRIM6, CLU, COL4A1, COL4A2, COL4A5, COL6A3, COL11A1, CSF2, SIK1, CTSK, CTSS, CXADR, CYBA, AMOT, CD55, DCN, GADD45A, RCAN1, DUSP5, DUSP6, ABCA1, S1PR1, EDN1, EGF, EGR1, EPHA5, EREG, ETV4, F3, FANCC, GPC2, FES, GPC5, FKB…	1417	2498	50495	2.8199e-60	3.01926e-56	1.7058e-58
cellular_component	GO:0043230	extracellular organelle	274	CDH6, NAMPT, ATP6AP2, WASF2, ALYREF, HRSP12, TUBA1B, TUBB3, TUBB4B, BTN2A2, NDRG1, CPQ, SPON2, TOMM40, FBLN5, ANP32B, CTSC, DNAJB4, PRSS23, CHI3L1, SDSL, PIK3IP1, VASN, KCTD12, CLU, CLN5, ALDH16A1, NR2C2AP, LYPLAL1, COL4A2, COL6A3, COL12A1, COL15A1, CMBL, HINT3, CPD, CPE, CRABP2, SOGA1, CSPG4, GPR155, CD55, CLEC14A, AEBP1, DDX11, DNASE1L1, DPP4, DSG2, DUSP3, DUT, EGF, ENO2, TUBB, AK4, FBL, F3, AL…	1405	2725	50268	8.66859e-60	9.28146e-56	5.18518e-58
cellular_component	GO:1903561	extracellular vesicle	274	CDH6, NAMPT, ATP6AP2, WASF2, ALYREF, HRSP12, TUBA1B, TUBB3, TUBB4B, BTN2A2, NDRG1, CPQ, SPON2, TOMM40, FBLN5, ANP32B, CTSC, DNAJB4, PRSS23, CHI3L1, SDSL, PIK3IP1, VASN, KCTD12, CLU, CLN5, ALDH16A1, NR2C2AP, LYPLAL1, COL4A2, COL6A3, COL12A1, COL15A1, CMBL, HINT3, CPD, CPE, CRABP2, SOGA1, CSPG4, GPR155, CD55, CLEC14A, AEBP1, DDX11, DNASE1L1, DPP4, DSG2, DUSP3, DUT, EGF, ENO2, TUBB, AK4, FBL, F3, AL…	1405	2725	50268	8.66859e-60	9.28146e-56	5.18518e-58
biological_process	GO:0007166	cell surface receptor signaling pathway	270	ADA, PARP2, CDH6, NAMPT, RASA4, ATP6AP2, WASF2, CDKN1A, CDKN1B, NET1, TRAIP, CDKN2B, RRAGB, TRIM22, RBM14, MAD2L2, FST, TXNIP, TSPAN9, ADCY3, BRD8, MLLT11, USP18, CIDEA, VASN, CTHRC1, TRIM6, TRABD2A, CPE, CREBBP, SOGA1, CSF2, PRICKLE1, CSPG4, CTF1, CNIH3, CYBA, CYLD, CD55, BMPER, JAG1, DUSP3, DUSP5, DUSP6, E2F1, ABCA1, EDN1, EGF, EGR1, EMP2, EPHA5, EREG, EYA2, F3, FBLN1, FBN2, GPC2, FES, ITGA11, …	1409	2659	50334	1.22113e-59	1.30746e-55	7.26368e-58
biological_process	GO:0033036	macromolecule localization	269	KIF20A, OPTN, TRIM28, ALYREF, DDX39A, CDKN1A, CDKN2A, RRAGB, TRIM22, BTN2A2, TOMM40, TACC3, FBLN5, ANP32B, CENPA, SPAG5, TXNIP, CENPF, STARD10, ASCC3, TMSB15A, CHI3L1, CDCA5, C1QTNF1, CIDEA, ATG4A, ARHGAP33, TRIM6, CLU, FRMD6, LYPLAL1, STARD4, CPE, PRICKLE1, CTSK, CYLD, AMOT, ESCO2, GRASP, E2F1, ABCA1, EDN1, EGF, EMP2, EPHA5, EZH2, FABP3, FBLN1, FBN2, FKBP1B, ARL6IP1, SCFD1, NEDD4L, EXOSC2, RHOQ,…	1410	2652	50341	2.5503e-59	2.73061e-55	1.50862e-57
cellular_component	GO:0065010	extracellular membrane-bounded organelle	272	CDH6, NAMPT, ATP6AP2, WASF2, ALYREF, HRSP12, TUBA1B, TUBB3, TUBB4B, BTN2A2, NDRG1, CPQ, SPON2, TOMM40, FBLN5, ANP32B, CTSC, DNAJB4, PRSS23, CHI3L1, SDSL, PIK3IP1, VASN, KCTD12, CLU, CLN5, ALDH16A1, NR2C2AP, LYPLAL1, COL4A2, COL6A3, COL12A1, COL15A1, CMBL, HINT3, CPD, CPE, CRABP2, SOGA1, CSPG4, GPR155, CD55, CLEC14A, AEBP1, DDX11, DNASE1L1, DPP4, DSG2, DUSP3, DUT, EGF, ENO2, TUBB, AK4, FBL, F3, AL…	1407	2712	50281	4.03161e-59	4.31665e-55	2.35883e-57
cellular_component	GO:0070062	extracellular exosome	272	CDH6, NAMPT, ATP6AP2, WASF2, ALYREF, HRSP12, TUBA1B, TUBB3, TUBB4B, BTN2A2, NDRG1, CPQ, SPON2, TOMM40, FBLN5, ANP32B, CTSC, DNAJB4, PRSS23, CHI3L1, SDSL, PIK3IP1, VASN, KCTD12, CLU, CLN5, ALDH16A1, NR2C2AP, LYPLAL1, COL4A2, COL6A3, COL12A1, COL15A1, CMBL, HINT3, CPD, CPE, CRABP2, SOGA1, CSPG4, GPR155, CD55, CLEC14A, AEBP1, DDX11, DNASE1L1, DPP4, DSG2, DUSP3, DUT, EGF, ENO2, TUBB, AK4, FBL, F3, AL…	1407	2712	50281	4.03161e-59	4.31665e-55	2.35883e-57
biological_process	GO:0012501	programmed cell death	218	ADA, PARP2, OPTN, CDKN1A, CDKN1B, NET1, CDKN2A, TRAIP, PAK4, ANP32B, TXNIP, PNMA2, CTSC, NES, PLK2, PPP1R13L, BLCAP, MLLT11, CHI3L1, CARD16, CIDEA, CLU, OSR1, CSF2, SIK1, CYLD, GADD45A, ATN1, DSG2, DUSP6, E2F1, EDN1, EEF1A2, EGR1, CLN8, EYA2, F3, DDIAS, FOXC1, TPX2, SULF1, CLCF1, NUP62, FYN, IFI6, RNF144B, KANK2, CLIP3, GAS6, FAM162A, CKAP2, CYFIP2, ANKRD1, BBC3, PDCD4, BLOC1S2, ANGPT1, AAMDC, RG…	1461	1809	51184	7.96937e-59	8.5328e-55	4.63739e-57
cellular_component	GO:0015630	microtubule cytoskeleton	165	KIF20A, CDK2, TXNDC9, TUBA1B, TUBB3, TUBB4B, NDRG1, MAD2L2, TACC3, SPAG5, CENPE, CENPF, PLK4, PLK2, MAPRE2, KIF2C, CNTRL, TOPBP1, C9orf9, CHEK1, CNTROB, CEP128, KIF18B, CKAP2L, SGOL1, CYLD, DDX11, TUBB, EYA2, HYLS1, SKA1, SKA3, FES, MAPRE3, TPX2, FBXL7, HAUS5, CDC42EP4, NUP62, KIF4A, POC1A, RTTN, ASPM, FBXO5, CKAP2, GEM, VPS41, B9D1, PRPF19, BLOC1S2, GAS2L3, WDR62, RGCC, RACGAP1, BIRC3, BIRC5, ID…	1514	1034	51959	9.65807e-59	1.03409e-54	5.58968e-57
biological_process	GO:0009888	tissue development	216	ADA, GJC1, NAMPT, TRIM28, ATP6AP2, LRRC17, CDKN1A, CDKN2B, KLF2, CPQ, GPNMB, MAD2L2, FST, TXNIP, CENPF, PPP1R13L, VASN, CTHRC1, FRMD6, COL4A1, IQGAP3, COL4A2, COL7A1, COL11A1, COL12A1, OSR1, CRABP2, PRICKLE1, E2F7, SIK1, CXADR, DCN, BMPER, JAG1, RCAN1, DSG2, DUSP5, DUSP6, S1PR1, EDN1, EDNRA, EGF, EGR1, ELN, CLN8, EREG, ETV4, EYA2, EZH2, FBN2, FOXF1, DKK1, FOXF2, FOXC1, ALDOC, FOXL1, PLXND1, SULF1…	1463	1782	51211	1.19028e-58	1.27443e-54	6.8518e-57
molecular_function	GO:0097367	carbohydrate derivative binding	241	ADA, SMC4, GPC6, KIF20A, ARL4C, CDK2, DDX39A, PAK4, RRAGB, TUBA1B, TUBB3, TUBB4B, SPON2, GPNMB, FST, CENPE, POLQ, PLK4, PLK2, SRCAP, ADCY3, ASCC3, KIF2C, UBE2C, CHEK1, CIT, CHI3L1, MB21D1, HAPLN3, KIF18B, SIK1, CTSK, CTSS, DCK, DCN, DDX11, DCLK2, DNA2, DTYMK, ABCA1, EEF1A2, TUBB, EPHA5, AK4, FABP3, GPC2, FES, GPC5, HSPA4L, RHOBTB3, SEPHS1, TPX2, STK38L, PASK, RHOQ, RASD2, DDX58, KIF4A, FYN, RAB26…	1438	2200	50793	2.55025e-58	2.73055e-54	1.46019e-56
biological_process	GO:0032268	regulation of cellular protein metabolic process	251	RASA4, ATP6AP2, CDK2, HRSP12, CDKN1A, CDKN1B, CDKN2A, PAK4, CDKN2B, CDKN2C, TNIP1, CDKN3, ADARB1, MAD2L2, ANP32B, CENPE, CTCF, CTSC, PLK2, ADCY3, UBE2C, CHEK1, CHI3L1, USP18, CARD16, C1QTNF1, CKS1B, CKS2, TRIM6, CLU, IQGAP3, COL6A3, COL7A1, CPEB2, CSF2, PRICKLE1, CSPG4, CTF1, SH3RF2, CDCA2, CD55, GADD45A, BMPER, DNMT1, RCAN1, DUSP3, DUSP5, DUSP6, DUSP8, EDN1, EGF, EGR1, EMP2, EREG, EZH2, F3, FBLN…	1428	2377	50616	4.13853e-58	4.43112e-54	2.35698e-56
molecular_function	GO:0036094	small molecule binding	264	ADA, SMC4, KIF20A, ARL4C, CDK2, ALYREF, DDX39A, HRSP12, PAK4, RRAGB, TUBA1B, TUBB3, TUBB4B, RBM14, ERLIN1, CENPE, CELF2, POLQ, PLK4, PLK2, SRCAP, ADCY3, HNRNPA0, ASCC3, KIF2C, UBE2C, CHEK1, CIT, MB21D1, CLN5, RAVER1, CPEB2, HINT3, CRABP2, KIF18B, SIK1, DCK, DDX11, DCLK2, DHFR, DLD, DNA2, DNMT1, DTYMK, ABCA1, EEF1A2, TUBB, EPHA5, AK4, ETFDH, FABP3, RBM24, FES, FKBP1B, HSPA4L, RHOBTB3, SEPHS1, TPX2…	1415	2615	50378	8.74444e-58	9.36267e-54	4.9538e-56
biological_process	GO:0006915	apoptotic process	215	ADA, PARP2, OPTN, CDKN1A, CDKN1B, NET1, CDKN2A, TRAIP, PAK4, ANP32B, TXNIP, PNMA2, CTSC, NES, PLK2, PPP1R13L, BLCAP, MLLT11, CHI3L1, CARD16, CIDEA, CLU, OSR1, CSF2, SIK1, CYLD, GADD45A, ATN1, DSG2, DUSP6, E2F1, EDN1, EEF1A2, EGR1, CLN8, EYA2, F3, DDIAS, FOXC1, TPX2, SULF1, CLCF1, NUP62, FYN, IFI6, RNF144B, KANK2, CLIP3, GAS6, FAM162A, CKAP2, CYFIP2, ANKRD1, BBC3, PDCD4, BLOC1S2, ANGPT1, AAMDC, RG…	1464	1791	51202	9.93369e-58	1.0636e-53	5.5979e-56
biological_process	GO:0007399	nervous system development	244	CDH4, RASA4, ATP6AP2, HRSP12, CDKN2C, TUBB3, NDRG1, SPON2, TACC3, CAP2, ANP32B, NES, PLK2, CIT, LZTS1, CHRM2, SCRG1, GPRIN1, CTHRC1, CLU, CLN5, CYB5D2, COL4A1, COL4A2, COL4A5, COL6A3, CRABP2, CSF2, PRICKLE1, HAPLN3, CSPG4, CTF1, DHFR, JAG1, ATN1, RCAN1, DUSP5, DUSP6, E2F1, S1PR1, EDNRA, EGF, EGR1, EPHA5, AK4, CLN8, EREG, ETV4, EZH2, GPC2, FES, FGF11, FKBP1B, DKK1, FOXC1, PLXND1, SULF1, NEDD4L, CL…	1435	2283	50710	2.78841e-57	2.98555e-53	1.56312e-55
cellular_component	GO:0005856	cytoskeleton	222	KIF20A, WASF2, CDK2, TXNDC9, TUBA1B, TUBB3, TUBB4B, CORO2B, NDRG1, MAD2L2, TACC3, SPAG5, CENPE, CENPF, PLK4, NES, PLK2, MAPRE2, KIF2C, TMSB15A, CNTRL, TOPBP1, C9orf9, CHEK1, CIT, CDC42EP1, CNTROB, FRMD6, CEP128, KIF18B, CKAP2L, SGOL1, CYLD, AMOT, DDX11, DCLK2, TUBB, EYA2, HYLS1, SKA1, SKA3, FES, MAPRE3, TPX2, ALDOC, STK38L, FBXL7, HAUS5, RHOQ, CDC42EP4, DDX58, NUP62, KIF4A, FYN, POC1A, RTTN, ASPM…	1457	1924	51069	5.33816e-57	5.71556e-53	2.97686e-55
molecular_function	GO:0043168	anion binding	263	SMC4, GPC6, KIF20A, ARL4C, CDK2, DDX39A, HRSP12, PAK4, RRAGB, TUBA1B, TUBB3, TUBB4B, GPNMB, FST, CENPE, POLQ, PLK4, CTSC, PLK2, SRCAP, ADCY3, ASCC3, KIF2C, UBE2C, CHEK1, CIT, SDSL, MB21D1, ARHGAP33, CRABP2, KIF18B, SIK1, DCK, DDX11, DCLK2, DHFR, DLD, DNA2, DTYMK, ABCA1, EEF1A2, TUBB, EPHA5, AK4, ETFDH, F3, FABP3, GPC2, FES, GPC5, HSPA4L, RHOBTB3, SEPHS1, TPX2, STK38L, PASK, RHOQ, FOLR3, RASD2, DD…	1416	2629	50364	7.54954e-57	8.08329e-53	4.18823e-55
molecular_function	GO:0043169	cation binding	340	ADA, CDH4, RASA4B, CDH6, TRIM28, RASA4, CDK2, HRSP12, CDKN1A, TRAIP, TRIM22, KLF2, ADARB1, CPQ, SPON2, CLGN, FBLN5, RNASEH2A, CTCF, CGREF1, FAXDC2, ADCY3, DBF4, CIT, ZNF277, GALNT6, GALNT5, SP140, TOE1, CYGB, ZNF618, MB21D1, OMA1, TRIM6, TRABD2A, COL11A1, OSR1, CPD, CPE, CREBBP, ADAMTS14, PRICKLE1, EME1, ZNF714, ZNF362, SIK1, CYBA, SH3RF2, CYLD, CYP2E1, ESCO2, CYP51A1, AEBP1, DDX11, DNA2, DNMT1, …	1339	4099	48894	1.24508e-56	1.33311e-52	6.87168e-55
molecular_function	GO:0046872	metal ion binding	335	ADA, CDH4, RASA4B, CDH6, TRIM28, RASA4, CDK2, HRSP12, CDKN1A, TRAIP, TRIM22, KLF2, ADARB1, CPQ, SPON2, CLGN, FBLN5, RNASEH2A, CTCF, CGREF1, FAXDC2, ADCY3, DBF4, CIT, ZNF277, GALNT6, GALNT5, SP140, TOE1, CYGB, ZNF618, MB21D1, OMA1, TRIM6, TRABD2A, COL11A1, OSR1, CPD, CPE, CREBBP, ADAMTS14, PRICKLE1, EME1, ZNF714, ZNF362, SIK1, CYBA, SH3RF2, CYLD, CYP2E1, ESCO2, CYP51A1, AEBP1, DDX11, DNA2, DNMT1, …	1344	4004	48989	1.54111e-56	1.65007e-52	8.46188e-55
biological_process	GO:0016310	phosphorylation	229	NDUFC2-KCTD14, TRIM28, RASA4, ATP6AP2, CDK2, CDKN1A, CDKN1B, CDKN2A, PAK4, CDKN2B, CDKN2C, TNIP1, CDKN3, ADARB1, MAD2L2, CENPE, PLK4, PLK2, ADCY3, CHEK1, CIT, CHI3L1, PIK3IP1, C1QTNF1, CKS1B, CKS2, TRIM6, CLU, IQGAP3, CSF2, CSPG4, CTF1, SIK1, DCK, GADD45A, DCLK2, BMPER, DLD, DTYMK, DUSP3, DUSP5, DUSP6, DUSP8, EDN1, EEF1A2, EGF, EMP2, ENO2, EPHA5, AK4, EREG, EZH2, FBLN1, FES, MAPRE3, SEPHS1, DKK1,…	1450	2060	50933	2.71688e-56	2.90896e-52	1.48416e-54
biological_process	GO:0065003	macromolecular complex assembly	189	CHAF1A, C7orf55-LUC7L2, OPTN, TRIM28, CDKN1B, CDKN2A, TRIM22, TUBA1B, TUBB3, TUBB4B, CLGN, ANP32B, CENPA, CELF2, CTCF, POLQ, TMSB15A, RCC1, UBE2C, CDC42EP1, PSIP1, OIP5, C1QTNF1, KCTD12, TRIM6, CLU, CREBBP, CSF2, CYBA, CYLD, ABCA1, EGF, ELN, TUBB, FANCA, FANCC, FES, DKK1, TPX2, HAUS5, SF3B3, CDC42EP4, ALOX5AP, KIF4A, CENPI, ASPM, CHMP2B, CLIP3, FBXO5, GCH1, NAP1L5, VPS41, BBC3, AGO2, RBMX, UBE2S,…	1490	1431	51562	4.10281e-56	4.39288e-52	2.22989e-54
biological_process	GO:0010564	regulation of cell cycle process	119	CDK2, CDKN1A, CDKN1B, CDKN2A, CDKN2B, NDRG1, RBM14, MAD2L2, SPAG5, CENPE, CENPF, PLK4, PLK2, RCC1, UBE2C, CHEK1, CIT, CDCA5, CREBBP, E2F7, E2F1, EDN1, EGF, EREG, EZH2, MAPRE3, TPX2, FOXM1, SYF2, KANK2, CHMP2B, FBXO5, PRPF19, RGCC, RACGAP1, HSPA2, BIRC5, ID2, IGF2, IL1A, IL1B, KIF11, LIF, MAD2L1, MDM2, NEK2, ORC1, PBX1, RPS27L, NUSAP1, TRIAP1, PDGFRB, PIK3C3, PIM1, PLK1, ANLN, TIPIN, PID1, RFWD3, …	1560	532	52461	2.26556e-55	2.42573e-51	1.22512e-53
biological_process	GO:0006366	transcription from RNA polymerase II promoter	220	MAMLD1, NAMPT, TRIM28, ALYREF, CDKN2A, CDKN2B, TNIP1, RRAGB, KLF2, RBM14, MAD2L2, FST, ERLIN1, ARID3B, TXNIP, CTCF, SRCAP, PPP1R13L, BRD8, CHEK1, PSIP1, NR2C2AP, OSR1, NCOA7, CREBBP, E2F7, CREB3L4, SAMD11, AEBP1, DHFR, DNMT1, JAG1, ATN1, E2F1, S1PR1, EDN1, EGR1, ZNF367, ETV4, EZH2, FOXF1, DKK1, FOXF2, FOXC1, FOXL1, FOXM1, PPRC1, LPIN1, NEDD4L, ZFPM2, RHOQ, WBP2, DDX58, PATZ1, KANK2, AUTS2, PHF19,…	1459	1956	51037	9.18337e-55	9.83263e-51	4.94102e-53
biological_process	GO:0006357	regulation of transcription from RNA polymerase II promoter	208	MAMLD1, NAMPT, TRIM28, CDKN2A, CDKN2B, TNIP1, KLF2, RBM14, MAD2L2, FST, ERLIN1, ARID3B, TXNIP, CTCF, SRCAP, PPP1R13L, BRD8, CHEK1, PSIP1, OSR1, NCOA7, CREBBP, E2F7, CREB3L4, SAMD11, AEBP1, BMPER, DHFR, DNMT1, JAG1, ATN1, E2F1, S1PR1, EDN1, EGR1, ZNF367, ETV4, EZH2, FOXF1, DKK1, FOXF2, FOXC1, FOXL1, FOXM1, PPRC1, LPIN1, SULF1, NEDD4L, ZFPM2, RHOQ, WBP2, DDX58, PATZ1, KANK2, AUTS2, PHF19, GATA2, FB…	1471	1777	51216	3.5445e-54	3.7951e-50	1.89755e-52
biological_process	GO:0051704	multi-organism process	238	ADA, OPTN, NAMPT, TRIM28, WASF2, ALYREF, TNIP1, TRIM22, ADARB1, SPON2, CLGN, CENPA, SRCAP, ADCY3, HNRNPA0, RCC1, HNRNPUL1, CIT, PSIP1, CHRM2, MB21D1, RPL39L, TRIM6, CLU, CLDN4, CREBBP, SPIN4, CSF2, CREB3L4, CXADR, CYBA, CD55, DCN, DDX11, DLD, DPP4, DSG2, E2F1, ABCA1, EDN1, EMP2, CLN8, EREG, F3, FANCC, FANCD2, FANCG, FBLN1, DDIAS, FOXC1, AKR1B1, DNAJC9, NEDD4L, CBX5, NUP188, DDX58, PATZ1, NUP62, A…	1441	2298	50695	1.38165e-53	1.47934e-49	7.35988e-52
biological_process	GO:0051239	regulation of multicellular organismal process	243	ADA, CDH4, GJC1, ATP6AP2, LRRC17, CDKN1B, CDKN2A, TRAIP, CDKN2B, KLF2, BTN2A2, SPON2, GPNMB, MAD2L2, FST, CENPF, CELF2, PLK2, CIT, CHI3L1, LZTS1, CHRM2, CYGB, C1QTNF1, CIDEA, VASN, MB21D1, CTHRC1, TRIM6, CLU, CYB5D2, IQGAP3, COL4A2, OSR1, CRABP2, CREBBP, CSF2, PRICKLE1, CXADR, CYBA, CYLD, AMOT, BMPER, JAG1, DSG2, DUSP6, S1PR1, EDN1, EGF, EGR1, EMP2, EPHA5, EREG, ETV4, EZH2, F3, FBLN1, FBN2, FES, …	1436	2392	50601	2.17388e-53	2.32757e-49	1.15226e-51
biological_process	GO:0032879	regulation of localization	235	ADA, GJC1, TRIM28, CDKN1A, CDKN1B, CDKN2A, TRIM22, BTN2A2, ADARB1, TACC3, ANP32B, SPAG5, CDCA5, AZIN2, CYGB, C1QTNF1, CIDEA, TRIM6, LYPLAL1, CNIH3, SIK1, CTSK, CTSS, CYBA, CYLD, AMOT, BMPER, DSG2, E2F1, ABCA1, S1PR1, EDN1, EGF, EMP2, EPHA5, F3, FBLN1, FES, FKBP1B, DKK1, PLXND1, PASK, SULF1, SCFD1, NEDD4L, RHOQ, NUP188, DDX58, NUP62, FYN, BAMBI, RAB26, CLIP3, GAS6, GATA2, GCNT2, ANKRD1, VPS41, TSP…	1444	2258	50735	3.23721e-53	3.46608e-49	1.70743e-51
biological_process	GO:0009719	response to endogenous stimulus	198	ADA, NAMPT, RASA4, CDK2, CDKN1A, CDKN1B, CDKN2B, RRAGB, KLF2, PGRMC2, RBM14, TXNIP, ADCY3, CIDEA, VASN, COL4A1, COL4A2, CPEB2, CLDN4, SOGA1, CSF2, EME1, CTSS, CYBA, CYP2E1, CD55, CITED4, BMPER, DHFR, DNMT1, JAG1, RCAN1, DSG2, DTYMK, DUSP5, DUSP6, E2F1, ABCA1, EDN1, EGF, EGR1, EREG, EZH2, F3, FABP3, FBN2, DKK1, FOXM1, AKR1B1, LPIN1, SULF1, NEDD4L, RHOQ, WBP2, ALPL, FYN, BAMBI, GCNT2, ANKRD1, AGO2,…	1481	1655	51338	8.32605e-53	8.9147e-49	4.36995e-51
cellular_component	GO:0098687	chromosomal region	88	CDK2, NDC80, CENPA, SPAG5, CENPE, CENPF, CTCF, KIF2C, CHEK1, ZWINT, WDHD1, CDCA5, OIP5, CREBBP, SPC24, SGOL2, SGOL1, ESCO2, DNMT1, SKA1, SKA3, FEN1, NCAPD3, CBX5, CENPI, H2AFX, HELLS, BIRC5, NUP43, INCENP, KIF22, CENPW, MAD2L1, MCM2, MCM3, MCM4, MCM5, MCM6, MCM7, MKI67, NEK2, PCNA, PLK1, MIS18A, NDE1, ERCC6L, ZWILCH, CDCA8, CENPQ, MIS18BP1, HJURP, CENPN, RCC2, PSEN2, CASC5, NUP107, SPC25, RAD21, …	1591	264	52729	1.29255e-52	1.38394e-48	6.75091e-51
cellular_component	GO:0044430	cytoskeletal part	181	KIF20A, CDK2, TXNDC9, TUBA1B, TUBB3, TUBB4B, NDRG1, MAD2L2, TACC3, SPAG5, CENPE, CENPF, PLK4, PLK2, MAPRE2, KIF2C, CNTRL, TOPBP1, C9orf9, CHEK1, CNTROB, CEP128, KIF18B, CKAP2L, SGOL1, CYLD, AMOT, DDX11, TUBB, EYA2, HYLS1, SKA1, SKA3, MAPRE3, TPX2, FBXL7, HAUS5, RHOQ, NUP62, KIF4A, FYN, POC1A, RTTN, ASPM, FBXO5, CKAP2, GEM, B9D1, PRPF19, BLOC1S2, GAS2L3, WDR62, RGCC, RACGAP1, GSN, TMOD2, BIRC3, BI…	1498	1399	51594	1.63539e-52	1.75101e-48	8.50003e-51
biological_process	GO:0050793	regulation of developmental process	222	ADA, CDH4, LRRC17, CDKN1B, NET1, CDKN2A, CDKN2B, MAD2L2, FST, ANP32B, CENPF, PLK2, PPP1R13L, CIT, CDC42EP1, CHI3L1, LZTS1, ZNF277, VASN, OMA1, CTHRC1, CYB5D2, IQGAP3, COL4A2, OSR1, CRABP2, CSF2, PRICKLE1, SIK1, CYLD, AMOT, JAG1, RCAN1, DUSP6, E2F1, ABCA1, S1PR1, EDN1, EGF, EGR1, EMP2, EPHA5, EREG, ETV4, EZH2, F3, FBLN1, FBN2, RBM24, FES, FKBP1B, DKK1, FOXC1, FOXM1, PLXND1, SULF1, NEDD4L, ZFPM2, R…	1457	2064	50929	2.61364e-52	2.79842e-48	1.35189e-50
molecular_function	GO:0000166	nucleotide binding	236	SMC4, KIF20A, ARL4C, CDK2, ALYREF, DDX39A, PAK4, RRAGB, TUBA1B, TUBB3, TUBB4B, RBM14, CENPE, CELF2, POLQ, PLK4, PLK2, SRCAP, ADCY3, HNRNPA0, ASCC3, KIF2C, UBE2C, CHEK1, CIT, MB21D1, RAVER1, CPEB2, HINT3, KIF18B, SIK1, DCK, DDX11, DCLK2, DHFR, DLD, DNA2, DNMT1, DTYMK, ABCA1, EEF1A2, TUBB, EPHA5, AK4, ETFDH, RBM24, FES, FKBP1B, HSPA4L, RHOBTB3, SEPHS1, TPX2, STK38L, SETD1B, PPRC1, PASK, RHOQ, RASD2…	1443	2311	50682	3.87773e-52	4.15188e-48	1.98655e-50
molecular_function	GO:1901265	nucleoside phosphate binding	236	SMC4, KIF20A, ARL4C, CDK2, ALYREF, DDX39A, PAK4, RRAGB, TUBA1B, TUBB3, TUBB4B, RBM14, CENPE, CELF2, POLQ, PLK4, PLK2, SRCAP, ADCY3, HNRNPA0, ASCC3, KIF2C, UBE2C, CHEK1, CIT, MB21D1, RAVER1, CPEB2, HINT3, KIF18B, SIK1, DCK, DDX11, DCLK2, DHFR, DLD, DNA2, DNMT1, DTYMK, ABCA1, EEF1A2, TUBB, EPHA5, AK4, ETFDH, RBM24, FES, FKBP1B, HSPA4L, RHOBTB3, SEPHS1, TPX2, STK38L, SETD1B, PPRC1, PASK, RHOQ, RASD2…	1443	2311	50682	3.87773e-52	4.15188e-48	1.98655e-50
biological_process	GO:0006461	protein complex assembly	166	CHAF1A, OPTN, TRIM28, CDKN1B, TRIM22, TUBA1B, TUBB3, TUBB4B, CLGN, ANP32B, CENPA, POLQ, TMSB15A, RCC1, UBE2C, CDC42EP1, OIP5, C1QTNF1, KCTD12, TRIM6, CLU, CREBBP, CSF2, CYBA, CYLD, EGF, ELN, TUBB, FANCA, FANCC, FES, DKK1, TPX2, HAUS5, SF3B3, CDC42EP4, ALOX5AP, KIF4A, CENPI, ASPM, CHMP2B, CLIP3, FBXO5, GCH1, NAP1L5, VPS41, BBC3, RBMX, UBE2S, GLRB, GLUL, ANGPT1, GPX3, STXBP6, RACGAP1, GSN, TMOD2, H…	1513	1188	51805	4.57127e-52	4.89446e-48	2.31965e-50
biological_process	GO:0070271	protein complex biogenesis	166	CHAF1A, OPTN, TRIM28, CDKN1B, TRIM22, TUBA1B, TUBB3, TUBB4B, CLGN, ANP32B, CENPA, POLQ, TMSB15A, RCC1, UBE2C, CDC42EP1, OIP5, C1QTNF1, KCTD12, TRIM6, CLU, CREBBP, CSF2, CYBA, CYLD, EGF, ELN, TUBB, FANCA, FANCC, FES, DKK1, TPX2, HAUS5, SF3B3, CDC42EP4, ALOX5AP, KIF4A, CENPI, ASPM, CHMP2B, CLIP3, FBXO5, GCH1, NAP1L5, VPS41, BBC3, RBMX, UBE2S, GLRB, GLUL, ANGPT1, GPX3, STXBP6, RACGAP1, GSN, TMOD2, H…	1513	1188	51805	4.57127e-52	4.89446e-48	2.31965e-50
biological_process	GO:0010941	regulation of cell death	186	ADA, OPTN, CDKN1A, CDKN1B, NET1, CDKN2A, PAK4, ANP32B, TXNIP, PNMA2, CTSC, NES, PLK2, MLLT11, CARD16, CIDEA, CLU, OSR1, CSF2, SIK1, CYLD, GADD45A, DUSP6, E2F1, EDN1, EEF1A2, EGR1, CLN8, F3, DDIAS, FOXC1, ZFPM2, CLCF1, NUP62, FYN, IFI6, KANK2, CLIP3, GAS6, FAM162A, ANKRD1, BBC3, PDCD4, ANGPT1, AAMDC, RGCC, SLC25A4, GSN, SENP1, ANXA4, HELLS, HGF, NRG1, HIF1A, HIP1, HMGB1, HMGB2, HMGCR, NR4A1, BIRC3…	1493	1488	51505	5.11106e-52	5.47241e-48	2.58133e-50
molecular_function	GO:0003677	DNA binding	241	PARP2, TRIM28, CDKN2A, KLF2, CENPA, ARID3B, RAD51AP1, CTCF, POLQ, PHTF1, SRCAP, KIF2C, RCC1, TOPBP1, PSIP1, WDHD1, ZNF277, SP140, ZNF618, MB21D1, RMI2, CREBBP, E2F7, EME1, ZNF714, CREB3L4, ZNF362, GADD45A, AEBP1, DDX11, DNA2, DNASE1L1, DNMT1, RCAN1, E2F1, EGR1, ZNF367, ETV4, EZH2, FANCG, FEN1, FOXF1, FOXF2, FOXC1, FOXL1, FOXM1, ZFPM2, WBP2, DDX58, ORC6, PATZ1, POLA2, KIF4A, FUS, GATA2, EHF, ANKRD…	1438	2408	50585	7.0739e-52	7.57403e-48	3.55588e-50
biological_process	GO:0051649	establishment of localization in cell	247	ARL4C, OPTN, TRIM28, ALYREF, DDX39A, CDKN1A, CDKN2A, TUBA1B, BTN2A2, NDC80, TOMM40, TACC3, ANP32B, CENPA, SPAG5, CENPE, TXNIP, CENPF, ADCY3, ASCC3, KIF2C, ZWINT, CHI3L1, CDCA5, C1QTNF1, CIDEA, ATG4A, TRIM6, CLU, LYPLAL1, PRICKLE1, FAM109B, CTSK, CYBA, CYLD, E2F1, ABCA1, EDN1, EGF, TMEM201, EMP2, TUBB, EPHA5, EYA2, FBLN1, FES, FKBP1B, RHOBTB3, PASK, ARL6IP1, SCFD1, DDX58, NUP62, POLA2, STX12, KIF4…	1432	2524	50469	1.2665e-51	1.35605e-47	6.33666e-50
biological_process	GO:0044281	small molecule metabolic process	244	ADA, PLA2G4B, NDUFC2-KCTD14, GPC6, NAMPT, CAP2, ERLIN1, CERS1, FAXDC2, ADCY3, PLA2G16, C14orf1, CHRM2, AZIN2, SDSL, CYGB, C1QTNF1, MB21D1, OMA1, CRABP2, CREBBP, SOGA1, CSPG4, SIK1, CYP2E1, CYP51A1, DCK, DCN, DHCR7, DHFR, DLD, DTYMK, DUT, ABCA1, EDN1, EDNRA, ENO2, AK4, CLN8, ETFDH, ALDH2, FABP3, GPC2, FDFT1, GPC5, ENPP4, ALDOC, AKR1B1, LPIN1, PASK, SULF1, RHOQ, NUP188, NUP62, ALOX5AP, FUCA1, MPC2,…	1435	2483	50510	2.93991e-51	3.14776e-47	1.46407e-49
molecular_function	GO:0044877	macromolecular complex binding	178	CHAF1A, KIF20A, WASF2, CDK2, CDKN1A, CDKN1B, CORO2B, NDRG1, GPNMB, FST, FBLN5, CENPA, CENPE, CTCF, POLQ, NES, PLK2, MAPRE2, KIF2C, RCC1, PSIP1, WDHD1, SP140, CDCA5, C1QTNF1, CPEB2, CREBBP, KIF18B, CTSK, CTSS, CXADR, DCN, DNMT1, TMEM201, EMP2, TUBB, EZH2, FBLN1, SKA1, FES, ITGA11, MAPRE3, NCAPD3, CBX5, WBP2, PATZ1, KIF4A, FYN, ABI3BP, CLIP3, AUTS2, GATA2, VPS41, AGO2, RBMX, GLI2, GMFB, GAS2L3, ATA…	1501	1385	51608	2.96868e-51	3.17857e-47	1.47156e-49
biological_process	GO:0051173	positive regulation of nitrogen compound metabolic process	201	NAMPT, TRIM28, CDK2, ALYREF, CDKN2A, CDKN2B, TNIP1, TRIM22, KLF2, RBM14, MAD2L2, CAP2, ERLIN1, ARID3B, CTCF, MLLT11, CHEK1, PSIP1, CHRM2, CLU, OSR1, NCOA7, CREBBP, CSF2, E2F7, CREB3L4, CITED4, DNA2, JAG1, ATN1, E2F1, ABCA1, S1PR1, EDN1, EDNRA, EGF, EGR1, EPHA5, EREG, ETV4, MAPRE3, FOXF1, FOXF2, FOXC1, FOXM1, PPRC1, LPIN1, PASK, ZFPM2, RHOQ, CLCF1, WBP2, DDX58, PATZ1, NUP62, BAMBI, AUTS2, GATA2, E…	1478	1748	51245	3.28983e-51	3.52242e-47	1.62324e-49
biological_process	GO:0006260	DNA replication	89	CHAF1A, CDK2, ALYREF, RNASEH2A, POLD3, CERS1, POLQ, DBF4, CHEK1, RMI2, CSF2, E2F7, ESCO2, DNA2, DUT, EGF, EREG, FEN1, ORC6, POLA2, GLI2, ID3, IL6, LIG1, LIG3, LIG4, MCM2, MCM3, MCM4, MCM5, MCM6, MCM7, NASP, NFIX, TONSL, ORC1, RRM2B, GMNN, PCNA, ING4, DTL, PDGFRA, GINS2, RTEL1, POLE3, POLA1, POLD1, POLE, POLE2, TIPIN, PID1, WRAP53, MCM10, PRIM1, RAD1, RAD51, RFC2, RFC3, RFC4, RFC5, RPA3, RRM1, RRM…	1590	289	52704	7.2117e-51	7.72157e-47	3.54201e-49
biological_process	GO:0043067	regulation of programmed cell death	178	ADA, OPTN, CDKN1A, CDKN1B, NET1, CDKN2A, PAK4, ANP32B, TXNIP, PNMA2, CTSC, NES, PLK2, MLLT11, CARD16, CIDEA, CLU, OSR1, CSF2, SIK1, CYLD, GADD45A, DUSP6, E2F1, EDN1, EEF1A2, EGR1, CLN8, F3, DDIAS, FOXC1, CLCF1, NUP62, FYN, IFI6, KANK2, CLIP3, GAS6, FAM162A, ANKRD1, BBC3, PDCD4, ANGPT1, AAMDC, RGCC, SLC25A4, GSN, SENP1, ANXA4, HELLS, HGF, NRG1, HIF1A, HIP1, HMGB1, HMGB2, HMGCR, NR4A1, BIRC3, BIRC5…	1501	1403	51590	1.52839e-50	1.63645e-46	7.47238e-49
biological_process	GO:0008104	protein localization	233	KIF20A, OPTN, TRIM28, CDKN1A, CDKN2A, RRAGB, TRIM22, BTN2A2, TOMM40, TACC3, FBLN5, ANP32B, CENPA, SPAG5, TXNIP, CENPF, ASCC3, TMSB15A, CHI3L1, CDCA5, CIDEA, ATG4A, ARHGAP33, TRIM6, CLU, FRMD6, LYPLAL1, CPE, PRICKLE1, CTSK, CYLD, AMOT, ESCO2, GRASP, E2F1, ABCA1, EGF, EMP2, EPHA5, EZH2, FBLN1, FBN2, FKBP1B, ARL6IP1, SCFD1, NEDD4L, RHOQ, NUP188, WBP2, DDX58, NUP62, POLA2, STX12, FYN, BAMBI, RAB26, C…	1446	2313	50680	1.62931e-50	1.7445e-46	7.92955e-49
cellular_component	GO:0031224	intrinsic component of membrane	380	CDH4, RASA4B, CDH6, CEBPZOS, GJC1, NDUFC2-KCTD14, GPC6, RASA4, ATP6AP2, TUBB3, BTN3A3, BTN2A2, PGRMC2, TOMM40, GPNMB, CLGN, SLC35A1, ERLIN1, CERS1, FAXDC2, TSPAN9, ADCY3, BLCAP, PLA2G16, SLC2A6, GALNT6, GALNT5, PRRT2, NRM, CHRM2, MFSD3, PIK3IP1, C1QTNF1, VASN, OMA1, GPR146, LYPD1, SLC18B1, CLN5, PAQR4, SLC43A2, TRABD2A, DCBLD2, EMB, TMEM171, CPD, CLDN4, FAM69B, BRI3BP, C14orf37, CSPG4, CREB3L4, C…	1299	5283	47710	1.57214e-49	1.68329e-45	7.61671e-48
biological_process	GO:0045935	positive regulation of nucleobase-containing compound metabolic process	193	NAMPT, TRIM28, CDK2, ALYREF, CDKN2A, CDKN2B, TNIP1, TRIM22, KLF2, RBM14, MAD2L2, CAP2, ERLIN1, ARID3B, CTCF, MLLT11, CHEK1, PSIP1, CHRM2, CLU, OSR1, NCOA7, CREBBP, CSF2, E2F7, CREB3L4, CITED4, DNA2, JAG1, ATN1, E2F1, ABCA1, S1PR1, EDN1, EDNRA, EGF, EGR1, EPHA5, EREG, ETV4, MAPRE3, FOXF1, FOXF2, FOXC1, FOXM1, PPRC1, LPIN1, ZFPM2, RHOQ, CLCF1, WBP2, DDX58, PATZ1, NUP62, BAMBI, AUTS2, GATA2, EHF, DA…	1486	1671	51322	2.2792e-49	2.44034e-45	1.09925e-47
biological_process	GO:0072358	cardiovascular system development	140	GJC1, WASF2, ANP32B, PPP1R13L, CHI3L1, COL4A1, COL4A2, COL11A1, OSR1, COL15A1, CPE, PRICKLE1, E2F7, CSPG4, SIK1, CXADR, AMOT, BMPER, DHCR7, JAG1, DSG2, DUSP6, S1PR1, EDN1, EDNRA, EGF, EGR1, EMP2, EREG, F3, FABP3, FOXF1, DKK1, FOXC1, FOXL1, FOXM1, PLXND1, SULF1, ZFPM2, GATA2, ANKRD1, B9D1, GLI2, ANGPT1, LAMA1, ANK2, RGCC, GYS1, HGF, NRG1, HIF1A, NR4A1, HOXA3, ID1, ID2, ID3, APOE, RBPJ, IL1A, IL1B,…	1539	887	52106	3.16993e-49	3.39405e-45	1.5152e-47
biological_process	GO:0072359	circulatory system development	140	GJC1, WASF2, ANP32B, PPP1R13L, CHI3L1, COL4A1, COL4A2, COL11A1, OSR1, COL15A1, CPE, PRICKLE1, E2F7, CSPG4, SIK1, CXADR, AMOT, BMPER, DHCR7, JAG1, DSG2, DUSP6, S1PR1, EDN1, EDNRA, EGF, EGR1, EMP2, EREG, F3, FABP3, FOXF1, DKK1, FOXC1, FOXL1, FOXM1, PLXND1, SULF1, ZFPM2, GATA2, ANKRD1, B9D1, GLI2, ANGPT1, LAMA1, ANK2, RGCC, GYS1, HGF, NRG1, HIF1A, NR4A1, HOXA3, ID1, ID2, ID3, APOE, RBPJ, IL1A, IL1B,…	1539	887	52106	3.16993e-49	3.39405e-45	1.5152e-47
biological_process	GO:0042981	regulation of apoptotic process	175	ADA, OPTN, CDKN1A, CDKN1B, NET1, CDKN2A, PAK4, ANP32B, TXNIP, PNMA2, CTSC, NES, PLK2, MLLT11, CARD16, CIDEA, CLU, OSR1, CSF2, SIK1, CYLD, GADD45A, DUSP6, E2F1, EDN1, EEF1A2, EGR1, CLN8, F3, DDIAS, FOXC1, CLCF1, NUP62, FYN, IFI6, CLIP3, GAS6, FAM162A, ANKRD1, BBC3, PDCD4, ANGPT1, AAMDC, RGCC, GSN, SENP1, ANXA4, HELLS, HGF, NRG1, HIF1A, HIP1, HMGB1, HMGB2, HMGCR, NR4A1, BIRC3, BIRC5, ICAM1, ID1, ID…	1504	1393	51600	3.86238e-49	4.13545e-45	1.83798e-47
biological_process	GO:0044711	single-organism biosynthetic process	190	ADA, PLA2G4B, GPC6, NAMPT, MAD2L2, CAP2, ERLIN1, POLD3, CERS1, FAXDC2, ADCY3, PLA2G16, C14orf1, GALNT5, CHRM2, AZIN2, CYGB, MB21D1, SOGA1, E2F7, CSPG4, SIK1, CYP51A1, DCK, DCN, DHCR7, DHFR, DLD, DNA2, DTYMK, DUT, ABCA1, EDN1, EDNRA, EGF, ENO2, AK4, FABP3, GPC2, FDFT1, FEN1, GPC5, ALDOC, AKR1B1, LPIN1, PASK, POLA2, ALOX5AP, B4GALNT1, GAMT, PHGDH, GBE1, GCH1, GCNT2, GGT5, AMPD3, PRPF19, GLUL, ANGPT…	1489	1636	51357	6.76934e-49	7.24793e-45	3.20705e-47
cellular_component	GO:0071944	cell periphery	363	ADA, CDH4, RASA4B, CDH6, GJC1, GPC6, ARL4C, RASA4, ATP6AP2, NET1, TUBB3, BTN3A3, NDRG1, GPNMB, CAP2, SLC35A1, TSPAN9, ADCY3, DNAJB4, CDC42EP1, LZTS1, SLC2A6, PRRT2, CHRM2, CDCA5, PIK3IP1, GPRIN1, C1QTNF1, VASN, KCTD12, GPR146, ARHGAP33, LYPD1, FRMD6, SLC43A2, IQGAP3, TRABD2A, COL6A3, DCBLD2, EMB, CPE, CLDN4, CSPG4, KIF18B, CNIH3, CXADR, CYBA, CYLD, AMOT, CD55, GRASP, DPP4, JAG1, DSG2, DTNA, DUSP3…	1316	4941	48052	6.82265e-49	7.30502e-45	3.21807e-47
cellular_component	GO:0000228	nuclear chromosome	103	CHAF1A, TRIM28, NDC80, CENPA, BRD8, RCC1, TOPBP1, CHEK1, PSIP1, CDCA5, CREBBP, EME1, SGOL1, ESCO2, DDX11, E2F1, EZH2, FEN1, FOXC1, NCAPD3, CBX5, WBP2, ORC6, POLA2, RBMX, PRPF19, UHRF1, H1F0, HIST1H1C, H2AFX, H2AFZ, HIST1H2BD, H3F3A, HMGB2, HSPA2, BIRC5, INCENP, IRF1, LIG3, MCM2, MCM3, MCM4, MCM5, MCM6, MCM7, NASP, NEK2, TONSL, ORC1, PCNA, GINS2, PLK1, EXOSC9, POLE3, POLA1, POLD1, POLE, POLE2, POL…	1576	449	52544	9.10268e-49	9.74624e-45	4.27467e-47
cellular_component	GO:0000793	condensed chromosome	75	SMC4, CDK2, NDC80, CENPA, SPAG5, CENPE, CENPF, CTCF, KIF2C, RCC1, TOPBP1, CHEK1, ZWINT, CDCA5, CREBBP, SPC24, SGOL2, SGOL1, FANCD2, SKA1, SKA3, NCAPD3, NCAPH, H2AFX, HMGB1, HMGB2, HSPA2, BIRC5, NUP43, INCENP, CENPW, LIG3, LIG4, MAD2L1, MKI67, NEK2, PLK1, NDE1, ERCC6L, ZWILCH, MIS18BP1, HJURP, CENPN, CASC5, NUP107, SPC25, RAD1, RAD21, RAD51, RGS12, BLM, CENPK, NCAPG, CENPH, BRCA1, AURKA, SUV39H1, …	1604	193	52800	1.15611e-48	1.23784e-44	5.40542e-47
biological_process	GO:0007346	regulation of mitotic cell cycle	105	CDK2, CDKN1A, CDKN1B, CDKN2A, PAK4, CDKN2B, MAD2L2, CENPE, CENPF, PLK2, RCC1, UBE2C, CHEK1, CIT, ZWINT, CDCA5, CREBBP, E2F7, SIK1, CYLD, DUSP3, E2F1, EDN1, EGF, EREG, EZH2, FOXC1, TPX2, SYF2, KANK2, CHMP2B, FBXO5, RGCC, HSPA2, BIRC5, ID2, IGF2, IL1A, IL1B, KIF11, MAD2L1, PIM3, MDM2, NEK2, PBX1, RPS27L, NUSAP1, TRIAP1, PDGFRB, STK26, PIM1, PLK1, ANLN, TIPIN, PID1, ZWILCH, RFWD3, FANCI, RCC2, PSMB8…	1574	472	52521	1.20649e-48	1.29179e-44	5.61646e-47
biological_process	GO:0009891	positive regulation of biosynthetic process	197	NAMPT, TRIM28, CDK2, ALYREF, CDKN2A, CDKN2B, TNIP1, TRIM22, KLF2, RBM14, MAD2L2, CAP2, ERLIN1, ARID3B, CTCF, MLLT11, CHEK1, PSIP1, CHRM2, CLU, OSR1, NCOA7, CREBBP, CSF2, E2F7, CREB3L4, CYBA, CITED4, DNA2, JAG1, ATN1, E2F1, ABCA1, S1PR1, EDN1, EDNRA, EGF, EGR1, EPHA5, EREG, ETV4, FABP3, MAPRE3, FOXF1, FOXF2, FOXC1, FOXM1, PPRC1, LPIN1, PASK, ZFPM2, RHOQ, WBP2, DDX58, PATZ1, NUP62, BAMBI, AUTS2, GA…	1482	1763	51230	1.84448e-48	1.97488e-44	8.54928e-47
biological_process	GO:0051174	regulation of phosphorus metabolic process	191	RASA4, ATP6AP2, CDKN1A, CDKN1B, CDKN2A, PAK4, CDKN2B, CDKN2C, TNIP1, CDKN3, ADARB1, MAD2L2, CAP2, CENPE, ADCY3, UBE2C, CHI3L1, CHRM2, PIK3IP1, C1QTNF1, CKS1B, CKS2, TRIM6, CLU, IQGAP3, CSF2, CSPG4, CTF1, SH3RF2, CDCA2, GADD45A, BMPER, DLD, RCAN1, DUSP3, DUSP5, DUSP6, DUSP8, ABCA1, EDN1, EDNRA, EEF1A2, EGF, EMP2, EREG, EZH2, FABP3, FBLN1, FKBP1B, MAPRE3, DKK1, TPX2, FOXM1, CLCF1, NUP62, FYN, CLIP3…	1488	1669	51324	2.60148e-48	2.78541e-44	1.20061e-46
cellular_component	GO:0016021	integral component of membrane	370	CDH4, CDH6, CEBPZOS, GJC1, NDUFC2-KCTD14, GPC6, ATP6AP2, TUBB3, BTN3A3, BTN2A2, PGRMC2, TOMM40, GPNMB, CLGN, SLC35A1, ERLIN1, CERS1, FAXDC2, TSPAN9, ADCY3, BLCAP, PLA2G16, SLC2A6, GALNT6, GALNT5, PRRT2, NRM, CHRM2, MFSD3, PIK3IP1, C1QTNF1, VASN, OMA1, GPR146, SLC18B1, CLN5, PAQR4, SLC43A2, TRABD2A, DCBLD2, EMB, TMEM171, CPD, CLDN4, FAM69B, BRI3BP, C14orf37, CSPG4, CREB3L4, CNIH3, ARL6IP6, GPR155,…	1309	5159	47834	8.61966e-48	9.22907e-44	3.96097e-46
biological_process	GO:0010628	positive regulation of gene expression	190	NAMPT, TRIM28, CDK2, ALYREF, CDKN2A, CDKN2B, TNIP1, TRIM22, KLF2, RBM14, MAD2L2, ERLIN1, ARID3B, CTCF, MLLT11, CHEK1, PSIP1, C1QTNF1, CLU, IQGAP3, OSR1, NCOA7, CREBBP, CSF2, E2F7, CREB3L4, CITED4, DNMT1, JAG1, ATN1, E2F1, S1PR1, EDN1, EGF, EGR1, EPHA5, ETV4, FBLN1, MAPRE3, FOXF1, FOXF2, FOXC1, FOXM1, PPRC1, LPIN1, PASK, ZFPM2, RHOQ, WBP2, DDX58, PATZ1, NUP62, BAMBI, AUTS2, GAS6, GATA2, EHF, DAZAP…	1489	1677	51316	1.77231e-47	1.89761e-43	8.10943e-46
biological_process	GO:0019220	regulation of phosphate metabolic process	188	RASA4, ATP6AP2, CDKN1A, CDKN1B, CDKN2A, PAK4, CDKN2B, CDKN2C, TNIP1, CDKN3, ADARB1, MAD2L2, CAP2, CENPE, ADCY3, UBE2C, CHI3L1, CHRM2, PIK3IP1, C1QTNF1, CKS1B, CKS2, TRIM6, CLU, IQGAP3, CSF2, CSPG4, CTF1, SH3RF2, CDCA2, GADD45A, BMPER, RCAN1, DUSP3, DUSP5, DUSP6, DUSP8, ABCA1, EDN1, EDNRA, EEF1A2, EGF, EMP2, EREG, EZH2, FABP3, FBLN1, FKBP1B, MAPRE3, DKK1, TPX2, FOXM1, CLCF1, NUP62, FYN, CLIP3, GAS…	1491	1656	51337	4.44225e-47	4.75632e-43	2.02397e-45
biological_process	GO:0033043	regulation of organelle organization	145	WASF2, CDKN1B, CDKN2A, RBM14, MAD2L2, SPAG5, CENPE, CTCF, PLK4, NES, PLK2, MLLT11, TMSB15A, RCC1, UBE2C, CHEK1, CIT, CDC42EP1, WDHD1, CDCA5, OMA1, ARHGEF19, CSF2, CTSK, CYLD, AMOT, DNMT1, E2F1, S1PR1, EDN1, EGF, ELN, EPHA5, EREG, SKA1, SKA3, FES, TPX2, SCFD1, RHOQ, WBP2, CDC42EP4, CHMP2B, CLIP3, AUTS2, PHF19, GATA2, FBXO5, FAM162A, CKAP2, VPS41, BBC3, GMFB, GPM6B, RGCC, ATAD2, STXBP6, RACGAP1, GS…	1534	1001	51992	4.91239e-47	5.2597e-43	2.22869e-45
biological_process	GO:0048468	cell development	214	CDH4, GJC1, TRIM28, RASA4, WASF2, CDKN1A, NET1, KLF2, TUBB3, NDRG1, SPON2, MAD2L2, CAP2, PLK2, CIT, LZTS1, GPRIN1, VASN, CTHRC1, CLU, FRMD6, CYB5D2, COL4A1, COL4A2, COL4A5, COL6A3, COL11A1, OSR1, CRABP2, CSF2, CTF1, CXADR, DHFR, DLD, JAG1, RCAN1, DUSP5, DUSP6, EDN1, EDNRA, EGF, EPHA5, EREG, ETV4, EZH2, FANCC, FANCG, FBLN1, DDIAS, FES, FKBP1B, DKK1, FOXC1, PLXND1, SULF1, NEDD4L, CLCF1, KIF4A, FYN,…	1465	2098	50895	5.19957e-47	5.56718e-43	2.34902e-45
biological_process	GO:0006281	DNA repair	100	CHAF1A, PARP2, TRIM28, CDK2, MAD2L2, RNASEH2A, RAD51AP1, POLD3, POLQ, ASCC3, CHEK1, CDCA5, EME1, ESCO2, GADD45A, DNA2, EYA2, FANCA, FANCC, FANCD2, FANCE, FANCG, FEN1, FOXM1, PRPF19, UBE2T, UHRF1, H2AFX, HMGB1, HMGB2, KIF22, LIG1, LIG3, LIG4, NUDT1, MUTYH, TONSL, RRM2B, RPS27L, PCNA, DTL, GINS2, RTEL1, POLA1, POLD1, POLE, POLE2, POLR2A, PARPBP, RFWD3, FANCI, NEIL3, TDP1, BACH1, TIGAR, BARD1, RAD1,…	1579	441	52552	5.79856e-47	6.20851e-43	2.60862e-45
cellular_component	GO:0005886	plasma membrane	353	ADA, CDH4, RASA4B, CDH6, GJC1, GPC6, ARL4C, RASA4, ATP6AP2, NET1, BTN3A3, NDRG1, GPNMB, CAP2, SLC35A1, TSPAN9, ADCY3, DNAJB4, CDC42EP1, LZTS1, SLC2A6, PRRT2, CHRM2, CDCA5, PIK3IP1, GPRIN1, C1QTNF1, VASN, KCTD12, GPR146, ARHGAP33, LYPD1, FRMD6, SLC43A2, IQGAP3, TRABD2A, COL6A3, DCBLD2, EMB, CPE, CLDN4, CSPG4, KIF18B, CNIH3, CXADR, CYBA, CYLD, AMOT, CD55, GRASP, DPP4, JAG1, DSG2, DTNA, DUSP3, ABCA1…	1326	4836	48157	5.92313e-47	6.3419e-43	2.65351e-45
biological_process	GO:0031328	positive regulation of cellular biosynthetic process	192	NAMPT, TRIM28, CDK2, ALYREF, CDKN2A, CDKN2B, TNIP1, TRIM22, KLF2, RBM14, MAD2L2, CAP2, ERLIN1, ARID3B, CTCF, MLLT11, CHEK1, PSIP1, CHRM2, CLU, OSR1, NCOA7, CREBBP, CSF2, E2F7, CREB3L4, CITED4, DNA2, JAG1, ATN1, E2F1, ABCA1, S1PR1, EDN1, EDNRA, EGF, EGR1, EPHA5, EREG, ETV4, FABP3, MAPRE3, FOXF1, FOXF2, FOXC1, FOXM1, PPRC1, LPIN1, PASK, ZFPM2, RHOQ, WBP2, DDX58, PATZ1, NUP62, BAMBI, AUTS2, GATA2, E…	1487	1731	51262	9.02332e-47	9.66127e-43	4.02553e-45
cellular_component	GO:0000775	chromosome, centromeric region	70	NDC80, CENPA, SPAG5, CENPE, CENPF, CTCF, KIF2C, ZWINT, WDHD1, CDCA5, OIP5, CREBBP, SPC24, SGOL2, SGOL1, ESCO2, DNMT1, SKA1, SKA3, NCAPD3, CBX5, CENPI, HELLS, BIRC5, NUP43, INCENP, KIF22, CENPW, MAD2L1, MKI67, NEK2, PLK1, MIS18A, NDE1, ERCC6L, ZWILCH, CDCA8, CENPQ, MIS18BP1, HJURP, CENPN, RCC2, PSEN2, CASC5, NUP107, SPC25, RAD21, CENPK, CENPH, AURKA, SUV39H1, BUB1, DYNLT3, BUB1B, CENPM, DSCC1, CEN…	1609	171	52822	1.25727e-46	1.34616e-42	5.58572e-45
biological_process	GO:0010557	positive regulation of macromolecule biosynthetic process	183	NAMPT, TRIM28, CDK2, ALYREF, CDKN2A, CDKN2B, TNIP1, TRIM22, KLF2, RBM14, MAD2L2, ERLIN1, ARID3B, CTCF, MLLT11, CHEK1, PSIP1, CLU, OSR1, NCOA7, CREBBP, CSF2, E2F7, CREB3L4, CITED4, DNA2, JAG1, ATN1, E2F1, S1PR1, EDN1, EGF, EGR1, EPHA5, EREG, ETV4, MAPRE3, FOXF1, FOXF2, FOXC1, FOXM1, PPRC1, LPIN1, PASK, ZFPM2, RHOQ, WBP2, DDX58, PATZ1, NUP62, BAMBI, AUTS2, GATA2, EHF, CKAP2, ANKRD1, AGO2, RBMX, GLI…	1496	1608	51385	6.24872e-46	6.69051e-42	2.76467e-44
biological_process	GO:0009890	negative regulation of biosynthetic process	172	TRIM28, HRSP12, CDKN1B, CDKN2A, TRIM22, MAD2L2, FST, ERLIN1, TXNIP, CENPF, CTCF, CERS1, PPP1R13L, CYGB, OSR1, CPEB2, CREBBP, SOGA1, PRICKLE1, E2F7, SAMD11, SIK1, CYLD, AEBP1, DNMT1, ATN1, E2F1, EDN1, EDNRA, EGR1, EREG, EZH2, DKK1, FOXF2, FOXM1, PASK, NEDD4L, ZFPM2, CBX5, PATZ1, RWDD3, KANK2, PHF19, GAS6, GATA2, ANKRD1, AGO2, PDCD4, GLI2, ATAD2, TAGLN3, UHRF1, HIST1H1C, H2AFX, H2AFZ, H3F3A, HCFC1,…	1507	1435	51558	8.35165e-46	8.94211e-42	3.67988e-44
biological_process	GO:0031399	regulation of protein modification process	188	RASA4, ATP6AP2, CDK2, CDKN1A, CDKN1B, CDKN2A, PAK4, CDKN2B, CDKN2C, TNIP1, CDKN3, ADARB1, MAD2L2, CENPE, CTCF, ADCY3, UBE2C, CHEK1, CHI3L1, C1QTNF1, CKS1B, CKS2, TRIM6, CLU, IQGAP3, CSF2, PRICKLE1, CSPG4, CTF1, SH3RF2, CDCA2, GADD45A, BMPER, DNMT1, RCAN1, DUSP3, DUSP5, DUSP6, DUSP8, EDN1, EGF, EGR1, EMP2, EREG, EZH2, FBLN1, FKBP1B, MAPRE3, DKK1, TPX2, FOXM1, CLCF1, RASD2, WBP2, NUP62, FYN, RWDD3,…	1491	1695	51298	9.07458e-46	9.71615e-42	3.98203e-44
biological_process	GO:0071702	organic substance transport	235	ADA, KIF20A, OPTN, TRIM28, ALYREF, DDX39A, CDKN1A, CDKN2A, BTN2A2, TOMM40, TACC3, ANP32B, SLC35A1, TXNIP, CENPF, STARD10, ASCC3, CHI3L1, SLC2A6, AZIN2, C1QTNF1, CIDEA, ATG4A, ARHGAP33, TRIM6, CLU, SLC43A2, LYPLAL1, EMB, STARD4, PRICKLE1, CTSK, CYLD, ABCA1, EDN1, EDNRA, EGF, EPHA5, CLN8, FABP3, FBLN1, FKBP1B, PASK, ARL6IP1, SCFD1, RHOQ, NUP188, FOLR3, DDX58, NUP62, POLA2, STX12, APOL2, BAMBI, RAB2…	1444	2523	50470	1.1175e-45	1.1965e-41	4.88369e-44
biological_process	GO:0006508	proteolysis	179	ATP6AP2, CDK2, CDKN1B, CDKN2A, TNIP1, CPQ, MAD2L2, ANP32B, ERLIN1, CENPE, CTSC, PLK2, UBE2C, PRSS23, CIT, USP18, CARD16, ATG4A, OMA1, CLU, CLN5, JOSD2, TRABD2A, COL6A3, COL7A1, CPD, CPE, ADAMTS14, PRICKLE1, FBXL16, CTSK, CTSO, CTSS, CYLD, CD55, AEBP1, DLD, DPP4, EGF, F3, FBLN1, FBXL7, NEDD4L, IFI6, RNF144B, FBXL2, GAS6, FBXO2, FBXO5, FAM162A, GGT5, CYFIP2, BBC3, RBMX, UBE2S, PRPF19, PCSK1N, UHRF1…	1500	1552	51441	1.27146e-45	1.36135e-41	5.53396e-44
biological_process	GO:0006468	protein phosphorylation	191	TRIM28, RASA4, ATP6AP2, CDK2, CDKN1A, CDKN1B, CDKN2A, PAK4, CDKN2B, CDKN2C, TNIP1, CDKN3, ADARB1, MAD2L2, CENPE, PLK4, PLK2, ADCY3, CHEK1, CIT, CHI3L1, C1QTNF1, CKS1B, CKS2, TRIM6, CLU, IQGAP3, CSF2, CSPG4, CTF1, SIK1, GADD45A, DCLK2, BMPER, DUSP3, DUSP5, DUSP6, DUSP8, EDN1, EGF, EMP2, EPHA5, EREG, EZH2, FBLN1, FES, MAPRE3, DKK1, TPX2, STK38L, FOXM1, PASK, CLCF1, NUP62, FYN, CLIP3, GAS6, GCNT2, P…	1488	1753	51240	1.66185e-45	1.77934e-41	7.20381e-44
biological_process	GO:0051172	negative regulation of nitrogen compound metabolic process	172	TRIM28, HRSP12, CDKN1B, CDKN2A, TRIM22, MAD2L2, FST, TXNIP, CENPF, CTCF, CERS1, POLQ, PPP1R13L, CLU, OSR1, CPEB2, CREBBP, PRICKLE1, E2F7, SAMD11, SIK1, CYLD, AEBP1, DNMT1, ATN1, E2F1, EDN1, EDNRA, EGR1, EREG, EZH2, DKK1, FOXF2, FOXM1, NEDD4L, ZFPM2, CBX5, PATZ1, RWDD3, KANK2, PHF19, GAS6, GATA2, ANKRD1, AGO2, PDCD4, RBMX, GLI2, ATAD2, TAGLN3, UHRF1, HIST1H1C, H2AFX, H2AFZ, H3F3A, HCFC1, ANXA4, HE…	1507	1445	51548	1.92669e-45	2.0629e-41	8.31816e-44
biological_process	GO:1901575	organic substance catabolic process	191	ADA, PLA2G4B, GPC6, CDK2, CDKN1B, CDKN2A, CPQ, MAD2L2, RNASEH2A, ERLIN1, CENPE, CTSC, PLK2, UBE2C, CIT, PLA2G16, CHI3L1, USP18, EXOSC8, AZIN2, SDSL, CIDEA, OMA1, CLU, LYPLAL1, PRICKLE1, FBXL16, CSPG4, CTSK, CTSO, CTSS, CYLD, DCN, DLD, DNA2, DNASE1L1, DUT, EGF, ENO2, CLN8, ETFDH, ALDH2, FABP3, SAMD9L, GPC2, FEN1, GPC5, ENPP4, ALDOC, LPIN1, FBXL7, NEDD4L, EXOSC2, SF3B3, FUCA1, FYN, RNF144B, FBXL2, …	1488	1759	51234	2.5953e-45	2.77879e-41	1.11598e-43
biological_process	GO:0031327	negative regulation of cellular biosynthetic process	170	TRIM28, HRSP12, CDKN1B, CDKN2A, TRIM22, MAD2L2, FST, ERLIN1, TXNIP, CENPF, CTCF, CERS1, PPP1R13L, OSR1, CPEB2, CREBBP, SOGA1, PRICKLE1, E2F7, SAMD11, SIK1, CYLD, AEBP1, DNMT1, ATN1, E2F1, EDN1, EDNRA, EGR1, EREG, EZH2, DKK1, FOXF2, FOXM1, PASK, NEDD4L, ZFPM2, CBX5, PATZ1, RWDD3, KANK2, PHF19, GAS6, GATA2, ANKRD1, AGO2, PDCD4, GLI2, ATAD2, TAGLN3, UHRF1, HIST1H1C, H2AFX, H2AFZ, H3F3A, HCFC1, ANXA4…	1509	1417	51576	2.61073e-45	2.7953e-41	1.11812e-43
biological_process	GO:0044248	cellular catabolic process	196	ADA, PLA2G4B, OPTN, CDK2, CDKN2A, RRAGB, CPQ, MAD2L2, RNASEH2A, ERLIN1, CENPE, CTSC, PLK2, UBE2C, CIT, LZTS1, USP18, EXOSC8, SDSL, CIDEA, ATG4A, OMA1, CLU, SOGA1, PRICKLE1, FBXL16, CSPG4, CTSK, CTSO, CTSS, CYLD, CYP2E1, DCN, DLD, DNA2, DNASE1L1, DUT, EGF, CLN8, ETFDH, FABP3, FANCC, FEN1, ENPP4, LPIN1, FBXL7, SCFD1, NEDD4L, EXOSC2, RNF144B, FBXL2, FBXO2, FBXO5, VPS41, AGO2, AMPD3, UBE2S, PRPF19, G…	1483	1858	51135	7.37799e-45	7.89961e-41	3.14726e-43
biological_process	GO:0002376	immune system process	233	ADA, TRIM28, RASA4, WASF2, LRRC17, CDKN1A, CDKN1B, CDKN2A, CDKN2B, TNIP1, TRIM22, KLF2, BTN3A3, BTN2A2, NDRG1, ADARB1, SPON2, TACC3, FST, CENPE, TXNIP, POLQ, CTSC, ADCY3, KIF2C, USP18, MB21D1, TRIM6, CLU, CREBBP, CSF2, CTSK, CTSS, CXADR, CYBA, CYLD, ESCO2, CD55, DPP4, JAG1, DUSP3, DUSP5, DUSP6, S1PR1, EDN1, EGF, EGR1, EMP2, EREG, FANCC, SAMD9L, DDIAS, FES, FKBP1B, FOXC1, FOXL1, CLCF1, DDX58, PATZ…	1446	2520	50473	8.67908e-45	9.29269e-41	3.68757e-43
biological_process	GO:0006928	movement of cell or subcellular component	195	ADA, CDH4, GPC6, KIF20A, RASA4, WASF2, CDKN1B, NET1, PAK4, TUBB3, TUBB4B, ADARB1, SPON2, CAP2, CENPE, ADCY3, KIF2C, CYGB, CTHRC1, FRMD6, COL4A1, COL4A2, COL4A5, COL6A3, CSF2, CSPG4, KIF18B, CXADR, AMOT, BMPER, DPP4, ATN1, DUSP5, DUSP6, S1PR1, EDN1, EGF, TMEM201, EMP2, TUBB, EPHA5, EREG, ETV4, F3, FBLN1, FES, ITGA11, FOXC1, PLXND1, SULF1, DDX58, KIF4A, FYN, BAMBI, DPCD, ASPM, GAS6, GATA2, GCNT2, G…	1484	1849	51144	1.31293e-44	1.40575e-40	5.55632e-43
biological_process	GO:0033993	response to lipid	126	CDK2, HRSP12, CDKN1A, CDKN1B, SPON2, PGRMC2, TXNIP, ADCY3, HNRNPA0, TRIM6, OSR1, CLDN4, CSF2, CD55, DCN, CITED4, RCAN1, DSG2, DTYMK, E2F1, ABCA1, EDN1, EGR1, EZH2, F3, FABP3, DKK1, WBP2, ALPL, KANK2, GATA2, GCH1, ANKRD1, GRN, CXCL1, CXCL2, H2AFZ, HMGB2, HMGCS1, NR4A1, ICAM1, FAS, IL1B, IL6, CXCL8, IRAK1, IRAK2, KCNJ8, FADS1, LYN, SMAD6, MDK, MEST, NR3C2, MMP15, ASS1, NASP, NCF2, NEFH, NEFL, NOTCH…	1553	797	52196	2.46018e-44	2.63412e-40	1.03705e-42
biological_process	GO:0045934	negative regulation of nucleobase-containing compound metabolic process	164	TRIM28, CDKN1B, CDKN2A, TRIM22, MAD2L2, FST, TXNIP, CENPF, CTCF, CERS1, POLQ, PPP1R13L, OSR1, CREBBP, PRICKLE1, E2F7, SAMD11, SIK1, CYLD, AEBP1, DNMT1, ATN1, E2F1, EDN1, EDNRA, EGR1, EREG, EZH2, DKK1, FOXF2, FOXM1, NEDD4L, ZFPM2, CBX5, PATZ1, RWDD3, KANK2, PHF19, GAS6, GATA2, ANKRD1, PDCD4, RBMX, GLI2, ATAD2, TAGLN3, UHRF1, HIST1H1C, H2AFX, H2AFZ, H3F3A, HCFC1, ANXA4, HELLS, NRG1, HMGB1, HMGB2, H…	1515	1351	51642	2.8605e-44	3.06274e-40	1.20107e-42
molecular_function	GO:0019899	enzyme binding	181	KIF20A, OPTN, TRIM28, ATP6AP2, CDKN1A, CDKN1B, NET1, CDKN2A, PAK4, CDKN2B, CDKN2C, TNIP1, TRIM22, TUBA1B, NDRG1, MAD2L2, ANP32B, TXNIP, CTSC, HNRNPA0, UBE2C, HNRNPUL1, CDC42EP1, WDHD1, PIK3IP1, TRIM6, CLU, IQGAP3, CSPG4, SIK1, SGOL1, SH3RF2, CYLD, CYP2E1, GRASP, DPP4, DUSP3, E2F1, ABCA1, EEF1A2, EGR1, EMP2, TUBB, F3, FANCD2, RHOBTB3, TPX2, FOXM1, CBX5, RASD2, CDC42EP4, ALOX5AP, RNF144B, FBXL2, GA…	1498	1625	51368	2.98211e-44	3.19294e-40	1.24724e-42
biological_process	GO:0007059	chromosome segregation	77	SMC4, NDC80, MAD2L2, SPAG5, CENPE, CENPF, CTCF, KIF2C, RCC1, UBE2C, CIT, ZWINT, CDCA5, KIF18B, SGOL2, SGOL1, CDCA2, ESCO2, DDX11, FANCD2, SKA1, SKA3, NCAPD3, NCAPH, CHMP2B, FBXO5, GEM, NTMT1, RACGAP1, BIRC5, NUP43, INCENP, KIF11, KIFC1, KIF22, CENPW, MAD2L1, NEK2, NUSAP1, PLK1, MIS18A, NDE1, CDCA8, CEP55, HJURP, NDC1, CENPN, RCC2, CASC5, SPC25, RAD21, NCAPG, SFPQ, BRCA1, BUB1, BUB1B, TOP2A, TTK, …	1602	250	52743	4.92033e-44	5.26819e-40	2.04988e-42
cellular_component	GO:0044454	nuclear chromosome part	93	CHAF1A, TRIM28, NDC80, CENPA, BRD8, RCC1, PSIP1, CDCA5, CREBBP, EME1, SGOL1, ESCO2, DDX11, E2F1, EZH2, FEN1, FOXC1, NCAPD3, CBX5, WBP2, ORC6, POLA2, RBMX, PRPF19, UHRF1, H1F0, HIST1H1C, H2AFX, H2AFZ, HIST1H2BD, H3F3A, HMGB2, HSPA2, INCENP, IRF1, LIG3, MCM2, MCM3, MCM4, MCM5, MCM6, MCM7, NASP, TONSL, ORC1, PCNA, GINS2, PLK1, POLE3, POLA1, POLD1, POLE, POLE2, POLR2A, TIPIN, MIS18BP1, MCM10, ASF1B, …	1586	413	52580	1.81149e-43	1.93956e-39	7.51766e-42
biological_process	GO:0051254	positive regulation of RNA metabolic process	170	NAMPT, TRIM28, CDK2, ALYREF, CDKN2A, CDKN2B, TNIP1, TRIM22, KLF2, RBM14, MAD2L2, ERLIN1, ARID3B, CTCF, MLLT11, CHEK1, PSIP1, CLU, OSR1, NCOA7, CREBBP, E2F7, CREB3L4, CITED4, JAG1, ATN1, E2F1, S1PR1, EDN1, EGF, EGR1, EPHA5, ETV4, MAPRE3, FOXF1, FOXF2, FOXC1, FOXM1, PPRC1, LPIN1, ZFPM2, RHOQ, WBP2, DDX58, PATZ1, NUP62, BAMBI, AUTS2, GATA2, EHF, DAZAP1, CKAP2, ANKRD1, AGO2, RBMX, PRPF19, GLI2, BLOC1…	1509	1476	51517	3.26722e-43	3.49822e-39	1.35066e-41
biological_process	GO:0010629	negative regulation of gene expression	168	TRIM28, CDK2, HRSP12, CDKN1A, CDKN1B, CDKN2A, MAD2L2, FST, TXNIP, CENPF, CTCF, PPP1R13L, TRIM6, IQGAP3, OSR1, CPEB2, CREBBP, PRICKLE1, E2F7, SAMD11, SIK1, CYLD, CD55, AEBP1, DNMT1, ATN1, E2F1, EDN1, EGR1, EREG, EZH2, DKK1, FOXF2, FOXM1, NEDD4L, ZFPM2, CBX5, PATZ1, FYN, RWDD3, KANK2, PHF19, GAS6, GATA2, ANKRD1, AGO2, PDCD4, RBMX, GLI2, ATAD2, TBK1, TAGLN3, UHRF1, HIST1H1C, H2AFX, H2AFZ, H3F3A, HCF…	1511	1447	51546	4.23357e-43	4.53288e-39	1.74341e-41
biological_process	GO:0010558	negative regulation of macromolecule biosynthetic process	162	TRIM28, HRSP12, CDKN1B, CDKN2A, TRIM22, MAD2L2, FST, TXNIP, CENPF, CTCF, CERS1, PPP1R13L, CYGB, OSR1, CPEB2, CREBBP, PRICKLE1, E2F7, SAMD11, SIK1, CYLD, AEBP1, DNMT1, ATN1, E2F1, EDN1, EGR1, EREG, EZH2, DKK1, FOXF2, FOXM1, PASK, NEDD4L, ZFPM2, CBX5, PATZ1, RWDD3, KANK2, PHF19, GAS6, GATA2, ANKRD1, AGO2, PDCD4, GLI2, ATAD2, TAGLN3, UHRF1, HIST1H1C, H2AFX, H2AFZ, H3F3A, HCFC1, ANXA4, HELLS, NRG1, H…	1517	1357	51636	6.72013e-43	7.19525e-39	2.7568e-41
molecular_function	GO:0001882	nucleoside binding	190	ADA, SMC4, KIF20A, ARL4C, CDK2, DDX39A, PAK4, RRAGB, TUBA1B, TUBB3, TUBB4B, CENPE, POLQ, PLK4, PLK2, SRCAP, ADCY3, ASCC3, KIF2C, UBE2C, CHEK1, CIT, MB21D1, KIF18B, SIK1, DCK, DDX11, DCLK2, DNA2, DTYMK, ABCA1, EEF1A2, TUBB, EPHA5, AK4, FES, HSPA4L, RHOBTB3, SEPHS1, TPX2, STK38L, PASK, RHOQ, RASD2, DDX58, KIF4A, FYN, RAB26, GBP2, GBP3, GCH1, GEM, UBE2S, GLUL, GRK6, ATAD2, UBE2T, TBK1, PKN3, HELLS, …	1489	1821	51172	7.75243e-43	8.30052e-39	3.16814e-41
biological_process	GO:1902680	positive regulation of RNA biosynthetic process	166	NAMPT, TRIM28, CDK2, ALYREF, CDKN2A, CDKN2B, TNIP1, TRIM22, KLF2, RBM14, MAD2L2, ERLIN1, ARID3B, CTCF, MLLT11, CHEK1, PSIP1, CLU, OSR1, NCOA7, CREBBP, E2F7, CREB3L4, CITED4, JAG1, ATN1, E2F1, S1PR1, EDN1, EGF, EGR1, EPHA5, ETV4, MAPRE3, FOXF1, FOXF2, FOXC1, FOXM1, PPRC1, LPIN1, ZFPM2, RHOQ, WBP2, DDX58, PATZ1, NUP62, BAMBI, AUTS2, GATA2, EHF, CKAP2, ANKRD1, AGO2, RBMX, GLI2, BLOC1S2, AAMDC, RGCC,…	1513	1439	51554	2.94911e-42	3.15761e-38	1.20061e-40
biological_process	GO:0014070	response to organic cyclic compound	124	ADA, NAMPT, CDK2, CDKN1A, CDKN1B, CDKN2B, KLF2, PGRMC2, TXNIP, ADCY3, CIDEA, MB21D1, CLDN4, CYBA, CITED4, DHFR, RCAN1, DSG2, DTYMK, DUSP6, EDN1, EGR1, EZH2, F3, FKBP1B, FOXM1, WBP2, DDX58, ALPL, KANK2, ANKRD1, AGO2, GLI2, GRN, GSN, H2AFZ, HCFC1, HMGB2, HMGCS1, NR4A1, APLP1, ICAM1, ID1, TMEM173, FAS, IL1B, IL6, JUP, KCNJ8, FADS1, C12orf76, LYN, SMAD6, SMAD9, MDK, MKI67, NR3C2, MMP15, ASS1, NASP, N…	1555	814	52179	3.67869e-42	3.93878e-38	1.49196e-40
biological_process	GO:0045893	positive regulation of transcription, DNA-templated	164	NAMPT, TRIM28, CDK2, ALYREF, CDKN2A, CDKN2B, TNIP1, TRIM22, KLF2, RBM14, MAD2L2, ERLIN1, ARID3B, CTCF, MLLT11, CHEK1, PSIP1, CLU, OSR1, NCOA7, CREBBP, E2F7, CREB3L4, CITED4, JAG1, ATN1, E2F1, S1PR1, EDN1, EGF, EGR1, EPHA5, ETV4, MAPRE3, FOXF1, FOXF2, FOXC1, FOXM1, PPRC1, LPIN1, ZFPM2, RHOQ, WBP2, DDX58, PATZ1, NUP62, BAMBI, AUTS2, GATA2, EHF, CKAP2, ANKRD1, AGO2, RBMX, GLI2, BLOC1S2, AAMDC, RGCC,…	1515	1412	51581	4.47204e-42	4.78822e-38	1.80008e-40
biological_process	GO:1903508	positive regulation of nucleic acid-templated transcription	164	NAMPT, TRIM28, CDK2, ALYREF, CDKN2A, CDKN2B, TNIP1, TRIM22, KLF2, RBM14, MAD2L2, ERLIN1, ARID3B, CTCF, MLLT11, CHEK1, PSIP1, CLU, OSR1, NCOA7, CREBBP, E2F7, CREB3L4, CITED4, JAG1, ATN1, E2F1, S1PR1, EDN1, EGF, EGR1, EPHA5, ETV4, MAPRE3, FOXF1, FOXF2, FOXC1, FOXM1, PPRC1, LPIN1, ZFPM2, RHOQ, WBP2, DDX58, PATZ1, NUP62, BAMBI, AUTS2, GATA2, EHF, CKAP2, ANKRD1, AGO2, RBMX, GLI2, BLOC1S2, AAMDC, RGCC,…	1515	1412	51581	4.47204e-42	4.78822e-38	1.80008e-40
molecular_function	GO:0032553	ribonucleotide binding	190	SMC4, KIF20A, ARL4C, CDK2, DDX39A, PAK4, RRAGB, TUBA1B, TUBB3, TUBB4B, CENPE, POLQ, PLK4, PLK2, SRCAP, ADCY3, ASCC3, KIF2C, UBE2C, CHEK1, CIT, MB21D1, KIF18B, SIK1, DCK, DDX11, DCLK2, DNA2, DTYMK, ABCA1, EEF1A2, TUBB, EPHA5, AK4, FES, HSPA4L, RHOBTB3, SEPHS1, TPX2, STK38L, PASK, RHOQ, RASD2, DDX58, KIF4A, FYN, RAB26, GBP2, GBP3, GCH1, GEM, NDOR1, UBE2S, GLUL, GRK6, ATAD2, UBE2T, TBK1, PKN3, HELLS…	1489	1859	51134	1.07848e-41	1.15473e-37	4.32482e-40
biological_process	GO:0042325	regulation of phosphorylation	163	RASA4, ATP6AP2, CDKN1A, CDKN1B, CDKN2A, PAK4, CDKN2B, CDKN2C, TNIP1, CDKN3, ADARB1, MAD2L2, CENPE, ADCY3, UBE2C, CHI3L1, PIK3IP1, C1QTNF1, CKS1B, CKS2, TRIM6, CLU, IQGAP3, CSF2, CSPG4, CTF1, GADD45A, BMPER, DUSP3, DUSP5, DUSP6, DUSP8, EDN1, EEF1A2, EGF, EMP2, EREG, EZH2, FBLN1, MAPRE3, DKK1, TPX2, FOXM1, CLCF1, NUP62, FYN, CLIP3, GAS6, GCNT2, PDCD4, GMFB, ANGPT1, RGCC, HGF, NRG1, HIF1A, HMGB1, HM…	1516	1412	51581	1.62471e-41	1.73958e-37	6.49096e-40
molecular_function	GO:0001883	purine nucleoside binding	187	ADA, SMC4, KIF20A, ARL4C, CDK2, DDX39A, PAK4, RRAGB, TUBA1B, TUBB3, TUBB4B, CENPE, POLQ, PLK4, PLK2, SRCAP, ADCY3, ASCC3, KIF2C, UBE2C, CHEK1, CIT, MB21D1, KIF18B, SIK1, DCK, DDX11, DCLK2, DNA2, DTYMK, ABCA1, EEF1A2, TUBB, EPHA5, AK4, FES, HSPA4L, RHOBTB3, SEPHS1, TPX2, STK38L, PASK, RHOQ, RASD2, DDX58, KIF4A, FYN, RAB26, GBP2, GBP3, GCH1, GEM, UBE2S, GLUL, GRK6, ATAD2, UBE2T, TBK1, PKN3, HELLS, …	1492	1814	51179	1.74029e-41	1.86333e-37	6.92687e-40
cellular_component	GO:0005615	extracellular space	156	ADA, GPC6, NAMPT, LRRC17, CPQ, SPON2, FBLN5, CTSC, CHEK1, CHI3L1, PRR4, SCRG1, C1QTNF1, VASN, CTHRC1, CLU, COL6A3, COL7A1, COL12A1, COL15A1, SOGA1, CSF2, HAPLN3, CTF1, CTSK, CTSO, CTSS, CXADR, DCN, AEBP1, BMPER, EDN1, EGF, ENO2, EREG, F3, FABP3, FBLN1, GPC2, GPC5, DKK1, AKR1B1, SULF1, DNAJC9, CLCF1, ALPL, ABI3BP, GAS6, DKK2, RBMX, PCSK1N, ANGPT1, LAMA1, SSC5D, GPX3, GRN, CXCL1, CXCL2, GSN, GUSB, …	1523	1307	51686	2.79956e-41	2.99749e-37	1.11018e-39
biological_process	GO:0044093	positive regulation of molecular function	184	RASA4B, RASA4, CDKN1A, DENND4A, CDKN1B, NET1, CDKN2A, PAK4, TRIM22, CAP2, ANP32B, CENPE, CTSC, PLK2, ADCY3, DBF4, RCC1, UBE2C, CDC42EP1, CHI3L1, CHRM2, AZIN2, ARHGAP33, CTHRC1, TRIM6, CLU, IQGAP3, ARHGEF19, CSF2, CSPG4, CTSS, GADD45A, DHFR, DUSP5, DUSP6, S1PR1, EDN1, EDNRA, EEF1A2, EGF, EMP2, EPHA5, EREG, EZH2, F3, FBLN1, MAPRE3, TPX2, PPRC1, PLXND1, DNAJC9, CDC42EP4, DDX58, ALOX5AP, FYN, BAMBI, …	1495	1773	51220	3.65864e-41	3.9173e-37	1.4455e-39
molecular_function	GO:0032550	purine ribonucleoside binding	186	SMC4, KIF20A, ARL4C, CDK2, DDX39A, PAK4, RRAGB, TUBA1B, TUBB3, TUBB4B, CENPE, POLQ, PLK4, PLK2, SRCAP, ADCY3, ASCC3, KIF2C, UBE2C, CHEK1, CIT, MB21D1, KIF18B, SIK1, DCK, DDX11, DCLK2, DNA2, DTYMK, ABCA1, EEF1A2, TUBB, EPHA5, AK4, FES, HSPA4L, RHOBTB3, SEPHS1, TPX2, STK38L, PASK, RHOQ, RASD2, DDX58, KIF4A, FYN, RAB26, GBP2, GBP3, GCH1, GEM, UBE2S, GLUL, GRK6, ATAD2, UBE2T, TBK1, PKN3, HELLS, HK2, …	1493	1811	51182	4.65831e-41	4.98766e-37	1.8337e-39
biological_process	GO:0048584	positive regulation of response to stimulus	194	ADA, TRIM28, RASA4, ATP6AP2, WASF2, CDKN2A, CDKN2B, TNIP1, RRAGB, TRIM22, SPON2, CTSC, PLK2, STARD10, MLLT11, CHI3L1, C1QTNF1, MB21D1, TRIM6, CLU, IQGAP3, CREBBP, CSF2, CSPG4, CTF1, CTSK, CTSS, CYBA, CYLD, CD55, GADD45A, BMPER, JAG1, DUSP3, DUSP5, DUSP6, E2F1, S1PR1, EDN1, EGF, EMP2, EREG, EZH2, F3, FKBP1B, ENPP4, FOXM1, AKR1B1, SULF1, CLCF1, RASD2, DDX58, NUP62, ALOX5AP, FYN, BAMBI, ASPM, RWDD3,…	1485	1953	51040	5.36111e-41	5.74014e-37	2.10261e-39
molecular_function	GO:0032549	ribonucleoside binding	186	SMC4, KIF20A, ARL4C, CDK2, DDX39A, PAK4, RRAGB, TUBA1B, TUBB3, TUBB4B, CENPE, POLQ, PLK4, PLK2, SRCAP, ADCY3, ASCC3, KIF2C, UBE2C, CHEK1, CIT, MB21D1, KIF18B, SIK1, DCK, DDX11, DCLK2, DNA2, DTYMK, ABCA1, EEF1A2, TUBB, EPHA5, AK4, FES, HSPA4L, RHOBTB3, SEPHS1, TPX2, STK38L, PASK, RHOQ, RASD2, DDX58, KIF4A, FYN, RAB26, GBP2, GBP3, GCH1, GEM, UBE2S, GLUL, GRK6, ATAD2, UBE2T, TBK1, PKN3, HELLS, HK2, …	1493	1814	51179	5.72338e-41	6.12802e-37	2.23651e-39
molecular_function	GO:0035639	purine ribonucleoside triphosphate binding	185	SMC4, KIF20A, ARL4C, CDK2, DDX39A, PAK4, RRAGB, TUBA1B, TUBB3, TUBB4B, CENPE, POLQ, PLK4, PLK2, SRCAP, ADCY3, ASCC3, KIF2C, UBE2C, CHEK1, CIT, MB21D1, KIF18B, SIK1, DCK, DDX11, DCLK2, DNA2, DTYMK, ABCA1, EEF1A2, TUBB, EPHA5, AK4, FES, HSPA4L, RHOBTB3, SEPHS1, TPX2, STK38L, PASK, RHOQ, RASD2, DDX58, KIF4A, FYN, RAB26, GBP2, GBP3, GCH1, GEM, UBE2S, GLUL, GRK6, ATAD2, UBE2T, TBK1, PKN3, HELLS, HK2, …	1494	1804	51189	9.45533e-41	1.01238e-36	3.68139e-39
molecular_function	GO:0032555	purine ribonucleotide binding	187	SMC4, KIF20A, ARL4C, CDK2, DDX39A, PAK4, RRAGB, TUBA1B, TUBB3, TUBB4B, CENPE, POLQ, PLK4, PLK2, SRCAP, ADCY3, ASCC3, KIF2C, UBE2C, CHEK1, CIT, MB21D1, KIF18B, SIK1, DCK, DDX11, DCLK2, DNA2, DTYMK, ABCA1, EEF1A2, TUBB, EPHA5, AK4, FES, HSPA4L, RHOBTB3, SEPHS1, TPX2, STK38L, PASK, RHOQ, RASD2, DDX58, KIF4A, FYN, RAB26, GBP2, GBP3, GCH1, GEM, UBE2S, GLUL, GRK6, ATAD2, UBE2T, TBK1, PKN3, HELLS, HK2, …	1492	1843	51150	1.26252e-40	1.35178e-36	4.89776e-39
biological_process	GO:0007010	cytoskeleton organization	138	KIF20A, WASF2, CDK2, CDKN1B, PAK4, TUBA1B, CORO2B, NDC80, RBM14, MAD2L2, TACC3, CAP2, CENPA, SPAG5, CENPE, PLK4, NES, PLK2, KIF2C, TMSB15A, RCC1, CHEK1, CDC42EP1, CNTROB, ARHGEF19, KIF18B, SGOL1, CXADR, CYLD, AMOT, GADD45A, S1PR1, EDN1, ELN, EMP2, TUBB, EPHA5, CLN8, SKA1, SKA3, FES, TPX2, HAUS5, RHOQ, CDC42EP4, KIF4A, ASPM, CHMP2B, CLIP3, FBXO5, CKAP2, GMFB, GPM6B, GAS2L3, WDR62, RGCC, NTMT1, RAC…	1541	1050	51943	1.51791e-40	1.62522e-36	5.86723e-39
biological_process	GO:2000113	negative regulation of cellular macromolecule biosynthetic process	153	TRIM28, HRSP12, CDKN1B, CDKN2A, MAD2L2, FST, TXNIP, CENPF, CTCF, CERS1, PPP1R13L, OSR1, CPEB2, CREBBP, PRICKLE1, E2F7, SAMD11, SIK1, CYLD, AEBP1, DNMT1, ATN1, E2F1, EDN1, EGR1, EREG, EZH2, DKK1, FOXF2, FOXM1, PASK, NEDD4L, ZFPM2, CBX5, PATZ1, RWDD3, KANK2, PHF19, GAS6, GATA2, ANKRD1, AGO2, PDCD4, GLI2, ATAD2, TAGLN3, UHRF1, HIST1H1C, H2AFX, H2AFZ, H3F3A, HCFC1, ANXA4, HELLS, NRG1, HMGB1, HMGB2, H…	1526	1282	51711	1.79859e-40	1.92575e-36	6.92717e-39
biological_process	GO:0071103	DNA conformation change	69	CHAF1A, SMC4, CDKN2A, ANP32B, CENPA, CTCF, ASCC3, CDCA5, OIP5, DDX11, DNA2, NCAPD3, NCAPH, CENPI, NAP1L5, NCAPH2, H1F0, HIST1H1C, HIST1H2BD, H3F3A, HELLS, HMGB1, HMGB2, HMGB3, CENPW, MCM2, MCM3, MCM4, MCM5, MCM6, MCM7, DDX12P, NASP, NUSAP1, GINS2, RTEL1, MIS18A, NCAPG2, CENPQ, MIS18BP1, HJURP, ASF1B, CENPN, CASC5, RAD51, BLM, CENPK, NCAPG, SMYD3, CENPH, TOP2A, TOP3A, CENPM, CENPO, CENPU, PIF1, CH…	1610	215	52778	1.97883e-40	2.11873e-36	7.59403e-39
biological_process	GO:0040011	locomotion	180	ADA, CDH4, GPC6, RASA4, WASF2, NET1, PAK4, TUBB3, ADARB1, SPON2, CAP2, ADCY3, CYGB, CTHRC1, COL4A1, COL4A2, COL4A5, COL6A3, CSF2, CSPG4, CXADR, AMOT, CD55, BMPER, DPP4, ATN1, RCAN1, DUSP5, DUSP6, S1PR1, EDN1, EGF, TMEM201, EMP2, EPHA5, EREG, ETV4, F3, FBLN1, FES, ITGA11, FOXC1, PLXND1, SULF1, DDX58, KIF4A, FYN, BAMBI, DPCD, ASPM, GAS6, GATA2, GCNT2, GLI2, ANGPT1, LAMA1, TCAF2, ANK2, RGCC, CXCL1, …	1499	1730	51263	2.20077e-40	2.35636e-36	8.40382e-39
biological_process	GO:0044092	negative regulation of molecular function	138	RASA4, CDKN1A, CDKN1B, CDKN2A, CDKN2B, CDKN2C, ADARB1, MAD2L2, TXNIP, CERS1, NES, UBE2C, PIK3IP1, CARD16, COL6A3, COL7A1, CPEB2, SIK1, SH3RF2, CYLD, AMOT, CD55, GADD45A, DUSP3, DUSP5, DUSP6, DUSP8, E2F1, EZH2, FKBP1B, NEDD4L, NUP62, IFI6, RWDD3, GAS6, FBXO5, PDCD4, PCSK1N, GMFB, TCAF2, ANXA4, HGF, HMGCR, NR4A1, BIRC3, BIRC5, ID1, ID2, ID3, IFIT2, APOE, FAS, IL1B, IL6, IRAK1, IRAK2, LYN, MAD2L1, A…	1541	1054	51939	2.20554e-40	2.36147e-36	8.40382e-39
molecular_function	GO:0017076	purine nucleotide binding	187	SMC4, KIF20A, ARL4C, CDK2, DDX39A, PAK4, RRAGB, TUBA1B, TUBB3, TUBB4B, CENPE, POLQ, PLK4, PLK2, SRCAP, ADCY3, ASCC3, KIF2C, UBE2C, CHEK1, CIT, MB21D1, KIF18B, SIK1, DCK, DDX11, DCLK2, DNA2, DTYMK, ABCA1, EEF1A2, TUBB, EPHA5, AK4, FES, HSPA4L, RHOBTB3, SEPHS1, TPX2, STK38L, PASK, RHOQ, RASD2, DDX58, KIF4A, FYN, RAB26, GBP2, GBP3, GCH1, GEM, UBE2S, GLUL, GRK6, ATAD2, UBE2T, TBK1, PKN3, HELLS, HK2, …	1492	1852	51141	2.31511e-40	2.47879e-36	8.79004e-39
biological_process	GO:0080134	regulation of response to stress	159	ADA, TRIM28, CDKN2A, TNIP1, FBLN5, RAD51AP1, POLQ, CHEK1, LZTS1, ZNF277, USP18, C1QTNF1, MB21D1, TRIM6, CLU, CREBBP, CTSK, CTSS, CYBA, CYLD, CD55, GADD45A, DHFR, DUSP3, DUSP6, EDN1, EREG, F3, FKBP1B, ENPP4, FOXM1, SCFD1, NUP188, DDX58, NUP62, ALOX5AP, FYN, RWDD3, GCH1, ANKRD1, BBC3, SESN1, PDCD4, TBK1, GSN, HGF, HIF1A, HK2, HLA-B, HMGB1, HMGCR, BIRC3, TMEM173, NRBP2, IFNGR1, APOE, NUP43, IL1A, IL…	1520	1385	51608	3.21965e-40	3.44728e-36	1.21812e-38
molecular_function	GO:0042802	identical protein binding	145	CHAF1A, OPTN, NAMPT, HRSP12, NDC80, CPQ, FBLN5, CENPF, CTSC, PPP1R13L, TOPBP1, CIDEA, COL7A1, CLDN4, E2F7, FAM109B, CXADR, GRASP, DCK, DPP4, RCAN1, FBLN1, SEPHS1, CBX5, DDX58, ALOX5AP, FUS, GAMT, PVRL3, GCH1, TIMM10, VPS41, PRPF19, GLUL, UHRF1, GSTA4, GPSM2, HCFC1, ANXA4, HGF, HMGCR, HMGCS1, NR4A1, BIRC5, APLP1, ID1, TMEM173, IFIT3, APOE, FAS, IL6ST, IMPA2, IRAK1, IRAK2, JUP, TRIM23, KCNJ2, L1CAM…	1534	1172	51821	6.36659e-40	6.81671e-36	2.40025e-38
biological_process	GO:0022008	neurogenesis	173	CDH4, RASA4, CDKN2C, TUBB3, NDRG1, SPON2, TACC3, CAP2, PLK2, CIT, LZTS1, GPRIN1, CTHRC1, CLU, CLN5, CYB5D2, COL4A1, COL4A2, COL4A5, COL6A3, CRABP2, CSF2, CSPG4, CTF1, DHFR, JAG1, DUSP5, DUSP6, S1PR1, EGF, EGR1, EPHA5, CLN8, EREG, ETV4, EZH2, GPC2, FES, FKBP1B, PLXND1, NEDD4L, CLCF1, KIF4A, FYN, ASPM, GAS6, PHGDH, GATA2, ANKRD1, PRPF19, GLI2, BLOC1S2, ANGPT1, LAMA1, WDR62, ANK2, GRN, RACGAP1, GSN,…	1506	1630	51363	8.67285e-40	9.28602e-36	3.25825e-38
biological_process	GO:0048585	negative regulation of response to stimulus	152	ADA, RASA4B, OPTN, RASA4, TRAIP, TNIP1, MAD2L2, FST, POLQ, LZTS1, PIK3IP1, C1QTNF1, CIDEA, VASN, CTHRC1, CLU, TNFAIP8L1, TRABD2A, CSF2, PRICKLE1, CYLD, CD55, BMPER, DUSP3, DUSP5, DUSP6, DUSP8, EDN1, EGF, EGR1, EZH2, FBLN1, FBN2, FKBP1B, DKK1, FOXM1, SULF1, SCFD1, NEDD4L, NUP62, FYN, IFI6, BAMBI, KANK2, GAS6, GATA2, DKK2, PDCD4, ANGPT1, TRIM59, HELLS, HGF, NRG1, HIF1A, HLA-B, HMGB2, HMGCR, ICAM1, …	1527	1290	51703	1.28534e-39	1.37622e-35	4.81195e-38
biological_process	GO:0007017	microtubule-based process	103	KIF20A, CDK2, CDKN1B, TUBA1B, TUBB3, TUBB4B, NDC80, RBM14, TACC3, CENPA, SPAG5, CENPE, PLK4, PLK2, KIF2C, RCC1, CHEK1, CNTROB, KIF18B, SGOL1, CYLD, GADD45A, TUBB, SKA1, SKA3, FES, TPX2, HAUS5, KIF4A, DPCD, ASPM, CHMP2B, CLIP3, FBXO5, CKAP2, BLOC1S2, GAS2L3, WDR62, NTMT1, RACGAP1, GPSM2, HIF1A, BIRC3, BIRC5, KIF24, KIF11, KIFC1, KIF22, STMN1, MAP1A, MYBL2, NEFH, NEFL, NEK2, STMN3, PCNT, NUSAP1, PL…	1576	590	52403	1.56043e-39	1.67076e-35	5.82145e-38
biological_process	GO:0000226	microtubule cytoskeleton organization	89	KIF20A, CDK2, CDKN1B, TUBA1B, NDC80, RBM14, TACC3, CENPA, SPAG5, CENPE, PLK4, PLK2, KIF2C, RCC1, CHEK1, CNTROB, KIF18B, SGOL1, CYLD, GADD45A, TUBB, SKA1, SKA3, FES, TPX2, HAUS5, KIF4A, ASPM, CHMP2B, CLIP3, FBXO5, CKAP2, GAS2L3, WDR62, NTMT1, RACGAP1, GPSM2, BIRC3, BIRC5, KIF24, KIF11, KIFC1, STMN1, MAP1A, MYBL2, NEFH, NEFL, NEK2, STMN3, PCNT, NUSAP1, PLK1, NDE1, HAUS4, CEP72, CENPJ, RCC2, CASC5, …	1590	426	52567	2.0836e-39	2.23091e-35	7.74622e-38
cellular_component	GO:0031090	organelle membrane	244	PLA2G4B, CEBPZOS, GJC1, NDUFC2-KCTD14, OPTN, RRAGB, NDRG1, TOMM40, CLGN, SLC35A1, ERLIN1, CERS1, RCC1, C14orf1, GALNT6, GALNT5, NRM, AZIN2, VASN, OMA1, DHRS1, CLU, CLN5, TRABD2A, OCIAD2, CPE, FAM69B, BRI3BP, PRICKLE1, CREB3L4, TMEM167A, CYBA, CYP2E1, CYP51A1, DHCR7, DPP4, EGF, TMEM201, EMP2, CLN8, ETFDH, FDFT1, FKBP1B, FKBP5, SEPHS1, DKK1, LPIN1, ARL6IP1, SCFD1, NEMP1, RHOQ, NUP62, STX12, ALOX5AP…	1435	2958	50035	2.88724e-39	3.09137e-35	1.06968e-37
biological_process	GO:2000026	regulation of multicellular organismal development	165	ADA, CDH4, LRRC17, CDKN1B, CDKN2A, CDKN2B, MAD2L2, FST, CENPF, PLK2, CIT, CHI3L1, LZTS1, VASN, CTHRC1, CYB5D2, IQGAP3, COL4A2, OSR1, CRABP2, PRICKLE1, CYLD, AMOT, JAG1, DUSP6, S1PR1, EDN1, EGF, EGR1, EMP2, EPHA5, ETV4, EZH2, F3, FBN2, FES, FKBP1B, DKK1, FOXC1, PLXND1, SULF1, NEDD4L, ZFPM2, CLCF1, FYN, BAMBI, ASPM, GAS6, GATA2, GCNT2, ANKRD1, PRPF19, GLI2, GPM6B, LAMA1, GRN, RGCC, SENP1, HGF, NRG1…	1514	1514	51479	3.3307e-39	3.56618e-35	1.22972e-37
biological_process	GO:1902531	regulation of intracellular signal transduction	168	ADA, RASA4B, OPTN, RASA4, ATP6AP2, NET1, CDKN2A, PAK4, TNIP1, RRAGB, TRIM22, PLK2, CHI3L1, PIK3IP1, C1QTNF1, ARHGAP33, TRIM6, CLU, TNFAIP8L1, IQGAP3, ARHGEF19, CSF2, CSPG4, CTF1, CYLD, AMOT, GADD45A, BMPER, RCAN1, DUSP3, DUSP5, DUSP6, DUSP8, ABCA1, EDN1, EGF, EREG, EZH2, F3, FBLN1, FOXM1, AKR1B1, RHOQ, CLCF1, RASD2, NUP62, FYN, FBXL2, GAS6, SEZ6L2, GCNT2, ANKRD1, BBC3, SESN1, PDCD4, ANGPT1, TRIM5…	1511	1571	51422	5.4403e-39	5.82492e-35	2.00169e-37
biological_process	GO:1903507	negative regulation of nucleic acid-templated transcription	143	TRIM28, CDKN1B, CDKN2A, TRIM22, MAD2L2, FST, TXNIP, CENPF, CTCF, PPP1R13L, OSR1, CREBBP, PRICKLE1, E2F7, SAMD11, SIK1, CYLD, AEBP1, DNMT1, ATN1, E2F1, EDN1, EGR1, EREG, EZH2, DKK1, FOXF2, FOXM1, NEDD4L, ZFPM2, CBX5, PATZ1, RWDD3, KANK2, PHF19, GAS6, GATA2, ANKRD1, PDCD4, GLI2, ATAD2, TAGLN3, UHRF1, HIST1H1C, H2AFX, H2AFZ, H3F3A, HCFC1, ANXA4, HELLS, NRG1, HMGB1, HMGB2, HNRNPA2B1, HNRNPAB, BIRC5, …	1536	1181	51812	1.97471e-38	2.11432e-34	7.24082e-37
biological_process	GO:0060548	negative regulation of cell death	124	ADA, OPTN, CDKN1A, CDKN1B, NES, PLK2, CIDEA, CLU, OSR1, CSF2, EDN1, EGR1, CLN8, DDIAS, FOXC1, ZFPM2, CLCF1, NUP62, FYN, IFI6, KANK2, GAS6, PDCD4, ANGPT1, AAMDC, SLC25A4, ANXA4, HELLS, HGF, NRG1, HIF1A, HMGB2, HMGCR, NR4A1, BIRC3, BIRC5, ICAM1, ID1, NRBP2, IFIT3, APOE, FAS, IL1A, IL1B, IL6, IL6ST, IL11, IRAK1, ITGA6, LIG4, MAD2L1, ARRB2, SMAD6, PIM3, MDK, MDM2, MET, NEFL, NGF, NOTCH1, NPC1, RRM2B,…	1555	896	52097	2.07572e-38	2.22247e-34	7.58524e-37
molecular_function	GO:0032559	adenyl ribonucleotide binding	163	SMC4, KIF20A, CDK2, DDX39A, PAK4, CENPE, POLQ, PLK4, PLK2, SRCAP, ADCY3, ASCC3, KIF2C, UBE2C, CHEK1, CIT, MB21D1, KIF18B, SIK1, DCK, DDX11, DCLK2, DNA2, DTYMK, ABCA1, EPHA5, AK4, FES, HSPA4L, RHOBTB3, SEPHS1, TPX2, STK38L, PASK, DDX58, KIF4A, FYN, UBE2S, GLUL, GRK6, ATAD2, UBE2T, TBK1, PKN3, HELLS, HK2, HSPA2, NLRP10, TMEM173, NRBP2, KIF24, ILF2, IRAK1, IRAK2, KCNJ8, KIF11, KIFC1, KIF22, LIG1, LI…	1516	1506	51487	2.16643e-38	2.3196e-34	7.88979e-37
biological_process	GO:1901701	cellular response to oxygen-containing compound	132	NAMPT, RASA4, CDK2, NET1, RRAGB, KLF2, SPON2, FBLN5, CERS1, ADCY3, ZNF277, COL4A1, OSR1, CPEB2, SOGA1, CSF2, CYBA, CD55, DHFR, DNMT1, DUSP5, DUSP6, E2F1, ABCA1, EDN1, EGF, EGR1, EPHA5, EREG, EZH2, F3, FANCC, DDIAS, FKBP1B, AKR1B1, LPIN1, RHOQ, FYN, KANK2, GAS6, GCH1, ANKRD1, NDOR1, GNB3, ANGPT1, H2AFZ, HGF, NRG1, HIF1A, HMGB2, HMGCR, HMGCS1, NR4A1, BIRC5, APLP1, ICAM1, ID1, IGF2, IL1B, IL6, CXCL8…	1547	1014	51979	2.19542e-38	2.35063e-34	7.96825e-37
molecular_function	GO:0005524	ATP binding	161	SMC4, KIF20A, CDK2, DDX39A, PAK4, CENPE, POLQ, PLK4, PLK2, SRCAP, ADCY3, ASCC3, KIF2C, UBE2C, CHEK1, CIT, MB21D1, KIF18B, SIK1, DCK, DDX11, DCLK2, DNA2, DTYMK, ABCA1, EPHA5, AK4, FES, HSPA4L, RHOBTB3, SEPHS1, TPX2, STK38L, PASK, DDX58, KIF4A, FYN, UBE2S, GLUL, GRK6, ATAD2, UBE2T, TBK1, PKN3, HELLS, HK2, HSPA2, NLRP10, NRBP2, KIF24, ILF2, IRAK1, IRAK2, KCNJ8, KIF11, KIFC1, KIF22, LIG1, LIG3, LIG4,…	1518	1473	51520	2.22473e-38	2.38202e-34	8.04737e-37
biological_process	GO:0051049	regulation of transport	175	ADA, TRIM28, CDKN1A, CDKN2A, BTN2A2, TACC3, ANP32B, AZIN2, C1QTNF1, CIDEA, TRIM6, LYPLAL1, CNIH3, SIK1, CTSK, CTSS, CYBA, CYLD, E2F1, ABCA1, EDN1, EGF, EPHA5, FBLN1, FES, FKBP1B, DKK1, PASK, SCFD1, NEDD4L, RHOQ, NUP188, DDX58, NUP62, BAMBI, RAB26, CLIP3, GAS6, GATA2, ANKRD1, VPS41, TSPAN13, BBC3, GLRX, GLUL, GPM6B, ANGPT1, SSC5D, DPH3, TCAF2, ANK2, RGCC, STXBP6, SLC25A4, ANXA4, NRG1, HIF1A, HIP1,…	1504	1711	51282	2.27111e-38	2.43168e-34	8.18747e-37
molecular_function	GO:0030554	adenyl nucleotide binding	163	SMC4, KIF20A, CDK2, DDX39A, PAK4, CENPE, POLQ, PLK4, PLK2, SRCAP, ADCY3, ASCC3, KIF2C, UBE2C, CHEK1, CIT, MB21D1, KIF18B, SIK1, DCK, DDX11, DCLK2, DNA2, DTYMK, ABCA1, EPHA5, AK4, FES, HSPA4L, RHOBTB3, SEPHS1, TPX2, STK38L, PASK, DDX58, KIF4A, FYN, UBE2S, GLUL, GRK6, ATAD2, UBE2T, TBK1, PKN3, HELLS, HK2, HSPA2, NLRP10, TMEM173, NRBP2, KIF24, ILF2, IRAK1, IRAK2, KCNJ8, KIF11, KIFC1, KIF22, LIG1, LI…	1516	1514	51479	3.88831e-38	4.16322e-34	1.39705e-36
biological_process	GO:1902679	negative regulation of RNA biosynthetic process	143	TRIM28, CDKN1B, CDKN2A, TRIM22, MAD2L2, FST, TXNIP, CENPF, CTCF, PPP1R13L, OSR1, CREBBP, PRICKLE1, E2F7, SAMD11, SIK1, CYLD, AEBP1, DNMT1, ATN1, E2F1, EDN1, EGR1, EREG, EZH2, DKK1, FOXF2, FOXM1, NEDD4L, ZFPM2, CBX5, PATZ1, RWDD3, KANK2, PHF19, GAS6, GATA2, ANKRD1, PDCD4, GLI2, ATAD2, TAGLN3, UHRF1, HIST1H1C, H2AFX, H2AFZ, H3F3A, HCFC1, ANXA4, HELLS, NRG1, HMGB1, HMGB2, HNRNPA2B1, HNRNPAB, BIRC5, …	1536	1196	51797	6.94917e-38	7.44048e-34	2.48845e-36
biological_process	GO:0044712	single-organism catabolic process	143	ADA, PLA2G4B, OPTN, CDKN2A, RRAGB, MAD2L2, ERLIN1, CENPE, UBE2C, CIT, PLA2G16, LZTS1, SDSL, CIDEA, ATG4A, COL4A1, COL4A2, COL4A5, COL6A3, COL7A1, COL11A1, COL12A1, COL15A1, ADAMTS14, CSPG4, CTSK, CTSS, DCN, DLD, DUT, ENO2, ETFDH, ALDH2, FABP3, FANCC, ENPP4, ALDOC, LPIN1, SCFD1, FUCA1, FBXO2, FBXO5, BSCL2, AMPD3, GLUL, GM2A, GPX3, GUSB, HIF1A, HK2, HMMR, NRBP2, APOE, IL1B, IMPA2, LIG1, LIPA, MAD2L…	1536	1197	51796	7.55179e-38	8.0857e-34	2.69523e-36
biological_process	GO:0051253	negative regulation of RNA metabolic process	145	TRIM28, CDKN1B, CDKN2A, TRIM22, MAD2L2, FST, TXNIP, CENPF, CTCF, PPP1R13L, OSR1, CREBBP, PRICKLE1, E2F7, SAMD11, SIK1, CYLD, AEBP1, DNMT1, ATN1, E2F1, EDN1, EGR1, EREG, EZH2, DKK1, FOXF2, FOXM1, NEDD4L, ZFPM2, CBX5, PATZ1, RWDD3, KANK2, PHF19, GAS6, GATA2, ANKRD1, PDCD4, RBMX, GLI2, ATAD2, TAGLN3, UHRF1, HIST1H1C, H2AFX, H2AFZ, H3F3A, HCFC1, ANXA4, HELLS, NRG1, HMGB1, HMGB2, HNRNPA2B1, HNRNPAB, B…	1534	1235	51758	1.27182e-37	1.36174e-33	4.52404e-36
biological_process	GO:0010648	negative regulation of cell communication	139	ADA, RASA4B, OPTN, RASA4, TRAIP, TNIP1, MAD2L2, FST, PLK2, LZTS1, PIK3IP1, CIDEA, VASN, CTHRC1, CLU, TNFAIP8L1, TRABD2A, CSF2, PRICKLE1, CYLD, BMPER, DUSP3, DUSP5, DUSP6, DUSP8, EDN1, EGF, EGR1, EZH2, FBLN1, FBN2, FKBP1B, DKK1, FOXM1, SULF1, SCFD1, NEDD4L, NUP62, FYN, IFI6, BAMBI, KANK2, GAS6, GATA2, DKK2, PDCD4, GPM6B, TRIM59, HELLS, HGF, NRG1, HIF1A, HMGB2, HMGCR, ICAM1, NRBP2, APOE, IL1A, IL1B…	1540	1142	51851	1.43405e-37	1.53544e-33	5.08423e-36
biological_process	GO:0051247	positive regulation of protein metabolic process	161	RASA4, CDKN1A, CDKN1B, CDKN2A, PAK4, KLF2, MAD2L2, ANP32B, CENPE, CTSC, PLK2, ADCY3, UBE2C, CHI3L1, C1QTNF1, TRIM6, CLU, IQGAP3, CSF2, PRICKLE1, CSPG4, CTF1, CDCA2, GADD45A, BMPER, DNMT1, DUSP5, DUSP6, EDN1, EGF, EMP2, EREG, EZH2, F3, FBLN1, MAPRE3, TPX2, PASK, CLCF1, RASD2, WBP2, FYN, RNF144B, RWDD3, CLIP3, AUTS2, PHF19, GAS6, FBXO5, FAM162A, GCNT2, CYFIP2, BBC3, UBE2S, ANGPT1, RGCC, TBK1, UHRF1…	1518	1505	51488	2.31844e-37	2.48236e-33	8.19259e-36
biological_process	GO:0051240	positive regulation of multicellular organismal process	152	ADA, CDH4, ATP6AP2, SPON2, FST, CHI3L1, C1QTNF1, MB21D1, CTHRC1, TRIM6, CLU, CYB5D2, IQGAP3, OSR1, CRABP2, CREBBP, CSF2, CYBA, AMOT, JAG1, EDN1, EGF, EGR1, EREG, EZH2, F3, FBN2, FES, FKBP1B, ENPP4, DKK1, FOXC1, SULF1, NEDD4L, ZFPM2, CLCF1, DDX58, FYN, BAMBI, ASPM, GAS6, GATA2, GCNT2, ANKRD1, PRPF19, GLI2, GPM6B, ANGPT1, GRN, RGCC, TBK1, HGF, NRG1, HIF1A, HMGB1, HMGB2, HMGCR, HOXB7, BIRC3, ICAM1, …	1527	1361	51632	3.5099e-37	3.75805e-33	1.2362e-35
biological_process	GO:0001932	regulation of protein phosphorylation	149	RASA4, ATP6AP2, CDKN1A, CDKN1B, CDKN2A, PAK4, CDKN2B, CDKN2C, TNIP1, CDKN3, ADARB1, MAD2L2, CENPE, ADCY3, UBE2C, CHI3L1, C1QTNF1, CKS1B, CKS2, TRIM6, CLU, IQGAP3, CSF2, CSPG4, CTF1, GADD45A, BMPER, DUSP3, DUSP5, DUSP6, DUSP8, EDN1, EGF, EMP2, EREG, EZH2, FBLN1, MAPRE3, DKK1, TPX2, FOXM1, CLCF1, NUP62, FYN, CLIP3, GAS6, GCNT2, PDCD4, GMFB, ANGPT1, RGCC, HGF, NRG1, HMGB1, HMGCR, HSPA2, ICAM1, ID1, …	1530	1323	51670	8.20302e-37	8.78298e-33	2.87966e-35
biological_process	GO:0043069	negative regulation of programmed cell death	117	ADA, OPTN, CDKN1A, CDKN1B, NES, PLK2, CIDEA, CLU, OSR1, CSF2, EDN1, EGR1, CLN8, DDIAS, FOXC1, CLCF1, NUP62, FYN, IFI6, KANK2, GAS6, PDCD4, ANGPT1, AAMDC, SLC25A4, ANXA4, HELLS, HGF, NRG1, HIF1A, HMGB2, HMGCR, NR4A1, BIRC3, BIRC5, ICAM1, ID1, NRBP2, IFIT3, APOE, FAS, IL1A, IL1B, IL6, IL6ST, IL11, IRAK1, ITGA6, LIG4, MAD2L1, ARRB2, SMAD6, PIM3, MDK, MDM2, MET, NEFL, NGF, NOTCH1, RRM2B, SERPINB2, AN…	1562	834	52159	9.68275e-37	1.03673e-32	3.38801e-35
biological_process	GO:0045786	negative regulation of cell cycle	90	CDK2, CDKN1A, CDKN1B, CDKN2A, CDKN2B, CDKN2C, RRAGB, CDKN3, RBM14, MAD2L2, CGREF1, PLK2, UBE2C, CHEK1, ZWINT, PLA2G16, E2F7, GADD45A, EZH2, DDIAS, FOXC1, FOXM1, SYF2, KANK2, GAS6, FBXO5, SESN1, PRPF19, GAS2L3, RGCC, NR4A1, ID2, CXCL8, IRF1, LIF, MAD2L1, MDM2, NGF, GMNN, RPS27L, ING4, TRIAP1, PLK1, TIPIN, ZWILCH, RFWD3, FANCI, PPP2R5B, PSMB8, PSMB9, PSMB10, PSME2, PTGS2, RAD1, BCL2L1, CLSPN, BLM, …	1589	479	52514	1.00969e-36	1.08107e-32	3.5214e-35
biological_process	GO:0032270	positive regulation of cellular protein metabolic process	154	RASA4, CDKN1A, CDKN1B, CDKN2A, PAK4, MAD2L2, ANP32B, CENPE, CTSC, PLK2, ADCY3, UBE2C, CHI3L1, C1QTNF1, TRIM6, CLU, IQGAP3, CSF2, PRICKLE1, CSPG4, CTF1, CDCA2, GADD45A, BMPER, DNMT1, DUSP5, DUSP6, EDN1, EGF, EMP2, EREG, EZH2, F3, FBLN1, MAPRE3, TPX2, PASK, CLCF1, RASD2, WBP2, FYN, RNF144B, RWDD3, CLIP3, AUTS2, PHF19, GAS6, FBXO5, FAM162A, GCNT2, CYFIP2, BBC3, UBE2S, ANGPT1, RGCC, UHRF1, GSN, SENP1…	1525	1411	51582	1.25717e-36	1.34605e-32	4.37029e-35
biological_process	GO:0009725	response to hormone	130	NAMPT, RASA4, CDK2, CDKN1A, CDKN1B, RRAGB, PGRMC2, RBM14, TXNIP, ADCY3, CPEB2, CLDN4, SOGA1, CSF2, CTSS, CD55, CITED4, RCAN1, DSG2, DTYMK, DUSP5, DUSP6, EDN1, EGF, EGR1, EREG, EZH2, F3, FABP3, FOXM1, AKR1B1, LPIN1, RHOQ, WBP2, ALPL, FYN, GNB3, ANGPT1, GRN, H2AFZ, H3F3A, NRG1, HMGB2, HMGCS1, NR4A1, ICAM1, IGF2, FAS, IL1B, IL6, FADS1, LTA4H, LYN, SMAD6, MDK, ME1, NR3C2, MMP15, ASS1, NASP, NCF2, NEF…	1549	1030	51963	1.44085e-36	1.54272e-32	4.99263e-35
biological_process	GO:0045892	negative regulation of transcription, DNA-templated	137	TRIM28, CDKN1B, CDKN2A, MAD2L2, FST, TXNIP, CENPF, CTCF, PPP1R13L, OSR1, CREBBP, PRICKLE1, E2F7, SAMD11, SIK1, CYLD, AEBP1, DNMT1, ATN1, E2F1, EDN1, EGR1, EREG, EZH2, DKK1, FOXF2, FOXM1, NEDD4L, ZFPM2, CBX5, PATZ1, RWDD3, KANK2, PHF19, GAS6, GATA2, ANKRD1, PDCD4, GLI2, ATAD2, TAGLN3, UHRF1, HIST1H1C, H2AFX, H2AFZ, H3F3A, HCFC1, ANXA4, HELLS, NRG1, HMGB1, HMGB2, HNRNPA2B1, HNRNPAB, BIRC5, ID1, ID2…	1542	1149	51844	3.57349e-36	3.82614e-32	1.23424e-34
biological_process	GO:0007264	small GTPase mediated signal transduction	120	RASA4B, ARL4C, RASA4, WASF2, CDK2, CDKN1A, CDKN1B, NET1, CDKN2A, PAK4, NDC80, CENPA, CENPE, CENPF, PLK2, KIF2C, CIT, ZWINT, CDC42EP1, ARHGAP33, IQGAP3, ARHGEF19, CSF2, SPC24, SGOL2, SGOL1, CYBA, AMOT, DUSP5, DUSP6, ABCA1, EGF, EREG, SKA1, RHOBTB3, FOXM1, RHOQ, RASD2, CDC42EP4, NUP62, CENPI, FYN, RAB26, GEM, CYFIP2, ANGPT1, RACGAP1, H3F3A, NRG1, BIRC5, APOE, NUP43, INCENP, TRIM23, ARHGEF37, MAD2L1…	1559	891	52102	3.71721e-36	3.98002e-32	1.27975e-34
cellular_component	GO:0005783	endoplasmic reticulum	162	GJC1, CPQ, CLGN, ERLIN1, CERS1, PHTF1, CTSC, PLA2G16, CHI3L1, C14orf1, DHRS1, CLU, CLN5, COL4A1, COL4A2, COL4A5, COL6A3, COL7A1, COL11A1, COL12A1, COL15A1, CRABP2, FAM69B, KDELC2, CREB3L4, CYBA, CYP2E1, CYP51A1, DHCR7, DNASE1L1, EDN1, EPHA5, CLN8, GPC2, FDFT1, FKBP1B, FKBP5, LPIN1, ARL6IP1, SULF1, SCFD1, ALOX5AP, MAMDC2, GAS6, FBXO2, SEZ6L2, BSCL2, BBC3, GLUL, P4HA3, TRIM59, GPX7, ZDHHC1, ERO1A, …	1517	1566	51427	5.17672e-36	5.54272e-32	1.77651e-34
biological_process	GO:0071495	cellular response to endogenous stimulus	142	NAMPT, RASA4, CDK2, CDKN1A, CDKN1B, CDKN2B, RRAGB, KLF2, PGRMC2, ADCY3, CIDEA, VASN, COL4A1, COL4A2, CPEB2, SOGA1, CSF2, EME1, CTSS, CYBA, BMPER, DNMT1, DUSP5, DUSP6, E2F1, EDN1, EGF, EGR1, EREG, FBN2, DKK1, AKR1B1, LPIN1, SULF1, NEDD4L, RHOQ, WBP2, FYN, BAMBI, GCNT2, ANKRD1, AGO2, GNB3, ANGPT1, H2AFZ, NRG1, HMGCS1, NR4A1, APLP1, ICAM1, ID1, IGF2, RBPJ, IL1B, IL6, CXCL8, JUP, LTBP2, LYN, ARRB2, S…	1537	1241	51752	9.60157e-36	1.02804e-31	3.28447e-34
biological_process	GO:0051338	regulation of transferase activity	125	RASA4, CDK2, CDKN1A, CDKN1B, CDKN2A, PAK4, CDKN2B, CDKN2C, CDKN3, ADARB1, MAD2L2, CENPE, CERS1, ADCY3, UBE2C, CHI3L1, PIK3IP1, CKS1B, CKS2, CLU, IQGAP3, CSF2, CSPG4, GADD45A, DUSP3, DUSP5, DUSP6, DUSP8, EDN1, EEF1A2, EGF, EMP2, EREG, EZH2, MAPRE3, TPX2, NUP62, FYN, GAS6, FBXO5, PDCD4, UBE2S, GMFB, ANGPT1, RGCC, NRG1, HMGCR, HSPA2, APOE, IGF2, IL1B, IL6, IRAK1, IRAK2, TNFAIP8L3, LYN, MAD2L1, SMAD7…	1554	976	52017	1.01126e-35	1.08276e-31	3.44827e-34
cellular_component	GO:0005819	spindle	71	KIF20A, MAD2L2, SPAG5, CENPE, CENPF, TOPBP1, CEP128, KIF18B, CKAP2L, SGOL1, CYLD, DDX11, SKA1, SKA3, TPX2, HAUS5, NUP62, KIF4A, POC1A, ASPM, FBXO5, CKAP2, GEM, PRPF19, WDR62, RACGAP1, BIRC3, BIRC5, INCENP, KIF11, KIFC1, KIF22, MAD2L1, NEK2, ODF2, NUSAP1, PLK1, NDE1, HAUS4, CDCA8, RCC2, KIF15, CEP85, AURKA, TTK, VRK1, EVI5, AUNIP, BORA, NUP85, FAM83D, KIF18A, FAM110A, GSG2, PSRC1, CCNB1, KNSTRN, P…	1608	284	52709	1.02577e-35	1.09829e-31	3.48664e-34
biological_process	GO:0008284	positive regulation of cell proliferation	113	ADA, OPTN, NAMPT, CDK2, CDKN1A, CDKN1B, NES, CTHRC1, IQGAP3, OSR1, CSF2, CTF1, CYBA, CD55, DPP4, E2F1, S1PR1, EDN1, EGF, EGR1, EMP2, EREG, F3, FBLN1, FOXM1, AKR1B1, CLCF1, BAMBI, ASPM, GAS6, GCNT2, GLI2, GLUL, BLOC1S2, GRN, HGF, NRG1, HIF1A, HMGB2, HMGCR, NR4A1, HOXA3, BIRC5, ID1, ID2, ID4, IGF2, RBPJ, IL1B, IL6, IL6ST, IL11, IRAK1, LIF, LIG4, LYN, CD46, MDM2, MVD, NOTCH1, ODC1, ORC1, PBX1, EGFL7…	1566	807	52186	2.01242e-35	2.15469e-31	6.81865e-34
biological_process	GO:0051248	negative regulation of protein metabolic process	127	HRSP12, CDKN1A, CDKN1B, CDKN2A, CDKN2B, CDKN2C, TNIP1, ADARB1, MAD2L2, UBE2C, AZIN2, CARD16, CLU, COL6A3, COL7A1, CPEB2, SH3RF2, CD55, GADD45A, DNMT1, DUSP3, DUSP5, DUSP6, DUSP8, EDN1, FBLN1, FKBP1B, DKK1, FOXM1, SF3B3, RASD2, NUP62, FYN, IFI6, GAS6, FBXO5, AGO2, PDCD4, PCSK1N, GMFB, ANGPT1, SENP1, HGF, NRG1, HMGCR, NR4A1, BIRC3, BIRC5, APOE, FAS, IL1B, IL6, ILF3, LIF, LYN, MAD2L1, ARRB2, SMAD6, …	1552	1016	51977	2.38334e-35	2.55184e-31	8.04997e-34
biological_process	GO:0022414	reproductive process	137	ADA, MAMLD1, NAMPT, TRIM28, CDKN1B, CLGN, PLK4, ADCY3, CIT, RPL39L, OSR1, CLDN4, SPIN4, CSF2, E2F7, CREB3L4, CXADR, CD55, DCN, DLD, DSG2, E2F1, EDN1, EMP2, EREG, FANCA, FANCC, FANCD2, FANCG, FBLN1, DDIAS, FOXF2, FOXC1, AKR1B1, SULF1, ZFPM2, PATZ1, NUP62, ALPL, CENPI, B4GALNT1, DPCD, ASPM, GAMT, PVRL3, GATA2, FBXO5, DAZAP1, GLI2, GLRB, GRN, RACGAP1, H2AFX, HIF1A, HMGB2, HMGCS1, HSPA2, ICAM1, RBPJ,…	1542	1177	51816	3.50359e-35	3.75129e-31	1.17965e-33
cellular_component	GO:0000779	condensed chromosome, centromeric region	49	NDC80, CENPA, SPAG5, CENPE, CENPF, KIF2C, ZWINT, CREBBP, SPC24, SGOL2, SGOL1, SKA1, SKA3, NCAPD3, BIRC5, NUP43, INCENP, CENPW, MAD2L1, NEK2, PLK1, NDE1, ERCC6L, ZWILCH, MIS18BP1, HJURP, CENPN, CASC5, NUP107, SPC25, CENPK, CENPH, AURKA, BUB1, DYNLT3, BUB1B, CENPM, CENPO, CENPU, NUP85, DSN1, SMC1A, NUF2, CCNB1, KNSTRN, BUB3, AURKB, KNTC1, NCAPD2	1630	103	52890	4.08002e-35	4.36848e-31	1.36943e-33
biological_process	GO:0070727	cellular macromolecule localization	156	OPTN, TRIM28, CDKN1A, CDKN2A, RRAGB, TOMM40, TACC3, FBLN5, ANP32B, CENPA, SPAG5, TXNIP, ASCC3, TMSB15A, CDCA5, ATG4A, FRMD6, LYPLAL1, CPE, PRICKLE1, CTSK, CYLD, AMOT, ESCO2, E2F1, EGF, EMP2, EZH2, ARL6IP1, NEDD4L, EXOSC2, RHOQ, DDX58, NUP62, POLA2, STX12, FYN, BAMBI, RAB26, CLIP3, GAS6, TIMM10, VPS41, BBC3, PRPF19, GLRB, GPM6B, ANGPT1, TCAF2, ANK2, STXBP6, NXT1, RACGAP1, GSN, ZDHHC1, NRG1, HK2, I…	1523	1498	51495	5.75567e-35	6.1626e-31	1.92581e-33
biological_process	GO:0006261	DNA-dependent DNA replication	51	CDK2, ALYREF, RNASEH2A, POLD3, POLQ, E2F7, DNA2, FEN1, ORC6, POLA2, LIG1, LIG3, LIG4, MCM2, MCM3, MCM4, MCM5, MCM6, MCM7, TONSL, ORC1, RRM2B, PCNA, GINS2, POLA1, POLD1, POLE, POLE2, TIPIN, PID1, MCM10, PRIM1, RAD51, RFC2, RFC3, RFC4, RFC5, RPA3, BLM, GINS3, TOP2A, E2F8, DBF4B, CDT1, SMC1A, CDC45, GINS4, MCM8, TICRR, GINS1, CDC6	1628	118	52875	5.88373e-35	6.29971e-31	1.96253e-33
biological_process	GO:0048699	generation of neurons	159	CDH4, RASA4, TUBB3, SPON2, CAP2, PLK2, CIT, LZTS1, GPRIN1, CTHRC1, CYB5D2, COL4A1, COL4A2, COL4A5, COL6A3, CRABP2, CSF2, CTF1, DHFR, JAG1, DUSP5, DUSP6, S1PR1, EGF, EPHA5, CLN8, EREG, ETV4, EZH2, GPC2, FES, FKBP1B, PLXND1, NEDD4L, CLCF1, KIF4A, FYN, ASPM, GAS6, PHGDH, GATA2, ANKRD1, PRPF19, GLI2, BLOC1S2, ANGPT1, LAMA1, ANK2, GRN, RACGAP1, HGF, NRG1, HIF1A, HMGB1, HMGB2, ID1, ID2, ID3, ID4, NRBP2…	1520	1550	51443	5.95952e-35	6.38086e-31	1.98163e-33
biological_process	GO:0045184	establishment of protein localization	179	KIF20A, OPTN, TRIM28, CDKN1A, CDKN2A, BTN2A2, TOMM40, TACC3, ANP32B, TXNIP, CENPF, ASCC3, CHI3L1, CIDEA, ATG4A, ARHGAP33, TRIM6, CLU, LYPLAL1, PRICKLE1, CTSK, CYLD, E2F1, ABCA1, EGF, EPHA5, FBLN1, FKBP1B, ARL6IP1, SCFD1, RHOQ, NUP188, WBP2, DDX58, NUP62, POLA2, STX12, BAMBI, RAB26, CHMP2B, CLIP3, GAS6, TIMM10, ANKRD1, VPS41, BBC3, GLUL, GPM6B, ANGPT1, SSC5D, DPH3, TCAF2, ANK2, RGCC, SLC25A4, NXT1…	1500	1906	51087	6.53092e-35	6.99265e-31	2.16491e-33
biological_process	GO:0007155	cell adhesion	149	ADA, CDH4, TROAP, CDH6, NET1, EFS, CDKN2A, TNIP1, BTN2A2, SPON2, GPNMB, MAD2L2, FBLN5, CGREF1, C1QTNF1, COL6A3, COL7A1, COL12A1, COL15A1, CLDN4, HAPLN3, CXADR, CYLD, CD55, DPP4, DSG2, DUSP3, S1PR1, EGR1, EMP2, FBLN1, FBLN2, FES, ITGA11, FKBP1B, PATZ1, FYN, ABI3BP, PVRL3, SNED1, GAS6, GCNT2, CYFIP2, GLI2, GPM6B, ANGPT1, LAMA1, RGCC, GSN, NRG1, APLP1, ICAM1, ID1, IGF2, IGFBP7, FAS, IL1B, IL6, IL6ST…	1530	1382	51611	6.81101e-35	7.29254e-31	2.25079e-33
biological_process	GO:0044843	cell cycle G1/S phase transition	67	CDK2, CDKN1A, CDKN1B, CDKN2A, CDKN2B, CDKN2C, CDKN3, PLK2, DBF4, RCC1, CDCA5, CKS1B, IQGAP3, CREBBP, E2F7, DHFR, E2F1, EZH2, ORC6, POLA2, KANK2, FBXO5, RGCC, ID2, ID4, MCM2, MCM3, MCM4, MCM5, MCM6, MCM7, MDM2, ORC1, RPS27L, PCNA, TRIAP1, PIM1, POLA1, POLE, POLE2, PID1, RFWD3, MCM10, PRIM1, PSMB8, PSMB9, PSMB10, BACH1, PSME2, RPA3, RRM2, SKP2, TCF3, TYMS, WEE1, FAM83D, CDT1, CDC45, CASP2, MCM8, CC…	1612	256	52737	9.63299e-35	1.0314e-30	3.17355e-33
biological_process	GO:0043066	negative regulation of apoptotic process	113	ADA, OPTN, CDKN1A, CDKN1B, NES, PLK2, CIDEA, CLU, OSR1, CSF2, EDN1, EGR1, CLN8, DDIAS, FOXC1, CLCF1, NUP62, FYN, IFI6, GAS6, PDCD4, ANGPT1, AAMDC, ANXA4, HELLS, HGF, NRG1, HIF1A, HMGB2, HMGCR, NR4A1, BIRC3, BIRC5, ICAM1, ID1, NRBP2, IFIT3, APOE, FAS, IL1A, IL1B, IL6, IL6ST, IL11, IRAK1, ITGA6, LIG4, MAD2L1, ARRB2, SMAD6, PIM3, MDK, MDM2, NEFL, NGF, NOTCH1, RRM2B, SERPINB2, ANGPTL4, PCNT, TRIAP1, …	1566	824	52169	1.09026e-34	1.16735e-30	3.58081e-33
biological_process	GO:0000082	G1/S transition of mitotic cell cycle	66	CDK2, CDKN1A, CDKN1B, CDKN2A, CDKN2B, CDKN2C, CDKN3, PLK2, DBF4, RCC1, CDCA5, CKS1B, IQGAP3, CREBBP, E2F7, DHFR, E2F1, EZH2, ORC6, POLA2, KANK2, FBXO5, RGCC, ID2, ID4, MCM2, MCM3, MCM4, MCM5, MCM6, MCM7, MDM2, ORC1, RPS27L, PCNA, TRIAP1, PIM1, POLA1, POLE, POLE2, PID1, RFWD3, MCM10, PRIM1, PSMB8, PSMB9, PSMB10, BACH1, PSME2, RPA3, RRM2, SKP2, TCF3, TYMS, WEE1, CDT1, CDC45, CASP2, MCM8, CCNB1, PKM…	1613	247	52746	1.10308e-34	1.18107e-30	3.61184e-33
biological_process	GO:0022610	biological adhesion	149	ADA, CDH4, TROAP, CDH6, NET1, EFS, CDKN2A, TNIP1, BTN2A2, SPON2, GPNMB, MAD2L2, FBLN5, CGREF1, C1QTNF1, COL6A3, COL7A1, COL12A1, COL15A1, CLDN4, HAPLN3, CXADR, CYLD, CD55, DPP4, DSG2, DUSP3, S1PR1, EGR1, EMP2, FBLN1, FBLN2, FES, ITGA11, FKBP1B, PATZ1, FYN, ABI3BP, PVRL3, SNED1, GAS6, GCNT2, CYFIP2, GLI2, GPM6B, ANGPT1, LAMA1, RGCC, GSN, NRG1, APLP1, ICAM1, ID1, IGF2, IGFBP7, FAS, IL1B, IL6, IL6ST…	1530	1389	51604	1.13157e-34	1.21157e-30	3.69381e-33
biological_process	GO:0034613	cellular protein localization	155	OPTN, TRIM28, CDKN1A, CDKN2A, RRAGB, TOMM40, TACC3, FBLN5, ANP32B, CENPA, SPAG5, TXNIP, ASCC3, TMSB15A, CDCA5, ATG4A, FRMD6, LYPLAL1, CPE, PRICKLE1, CTSK, CYLD, AMOT, ESCO2, E2F1, EGF, EMP2, EZH2, ARL6IP1, NEDD4L, RHOQ, DDX58, NUP62, POLA2, STX12, FYN, BAMBI, RAB26, CLIP3, GAS6, TIMM10, VPS41, BBC3, PRPF19, GLRB, GPM6B, ANGPT1, TCAF2, ANK2, STXBP6, NXT1, RACGAP1, GSN, ZDHHC1, NRG1, HK2, ID1, ID4,…	1524	1491	51502	1.16035e-34	1.24239e-30	3.77625e-33
biological_process	GO:0045595	regulation of cell differentiation	150	ADA, CDH4, LRRC17, NET1, CDKN2A, CDKN2B, MAD2L2, ANP32B, PLK2, PPP1R13L, CIT, LZTS1, VASN, CTHRC1, CYB5D2, OSR1, CRABP2, CSF2, PRICKLE1, SIK1, CYLD, JAG1, RCAN1, DUSP6, E2F1, ABCA1, EDN1, EMP2, EREG, EZH2, FBLN1, FBN2, RBM24, FES, FKBP1B, DKK1, FOXC1, NEDD4L, ZFPM2, CLCF1, FYN, BAMBI, ASPM, GAS6, GATA2, GCNT2, ANKRD1, PRPF19, GLI2, GRN, AAMDC, RGCC, SENP1, HGF, NRG1, HIF1A, HLA-B, HMGB2, HMGB3, I…	1529	1408	51585	1.32437e-34	1.418e-30	4.29697e-33
biological_process	GO:0023057	negative regulation of signaling	133	ADA, RASA4B, OPTN, RASA4, TRAIP, TNIP1, MAD2L2, FST, PLK2, PIK3IP1, CIDEA, VASN, CTHRC1, CLU, TNFAIP8L1, TRABD2A, CSF2, PRICKLE1, CYLD, BMPER, DUSP3, DUSP5, DUSP6, DUSP8, EDN1, EGF, EGR1, EZH2, FBLN1, FBN2, FKBP1B, DKK1, FOXM1, SULF1, NEDD4L, NUP62, FYN, IFI6, BAMBI, KANK2, GAS6, GATA2, DKK2, PDCD4, GPM6B, TRIM59, HELLS, HGF, NRG1, HIF1A, HMGB2, HMGCR, ICAM1, APOE, IL1A, IL1B, IL6, IL6ST, CXCL8, …	1546	1131	51862	1.46157e-34	1.5649e-30	4.7278e-33
cellular_component	GO:0005794	Golgi apparatus	151	GPC6, KIF20A, OPTN, PAK4, RRAGB, BTN3A3, CPQ, SLC35A1, CERS1, CTSC, SRCAP, ADCY3, ASCC3, TOPBP1, CDC42EP1, GALNT6, GALNT5, AZIN2, CLU, CLN5, CPE, CSPG4, CREB3L4, FAM109B, TMEM167A, CYBA, CYP2E1, ESCO2, DCN, ABCA1, EMP2, FANCD2, GPC2, FES, GPC5, RHOBTB3, PASK, SULF1, SCFD1, RHOQ, STX12, TMEM59L, B4GALNT1, RAB26, CLIP3, GAS6, EHF, GBP2, GCNT2, CHIC2, VPS41, PCSK1N, GOLGB1, ZDHHC1, PKN3, H1F0, HIP1,…	1528	1428	51565	1.65352e-34	1.77042e-30	5.3326e-33
biological_process	GO:0001944	vasculature development	94	GJC1, WASF2, ANP32B, CHI3L1, COL4A1, COL4A2, OSR1, COL15A1, E2F7, CSPG4, AMOT, BMPER, DHCR7, JAG1, S1PR1, EDN1, EDNRA, EGF, EGR1, EMP2, EREG, F3, FOXF1, FOXC1, FOXM1, PLXND1, SULF1, ZFPM2, GATA2, B9D1, ANGPT1, LAMA1, RGCC, HGF, HIF1A, NR4A1, HOXA3, ID1, APOE, RBPJ, IL1A, IL1B, IL6, CXCL8, ITGA7, LIF, SMAD7, MCAM, MMP2, NDP, NOTCH1, ANGPTL4, EGFL7, PRRX2, PDGFRA, PDGFRB, SERPINF1, PGF, EGLN1, RHOJ…	1585	568	52425	1.74801e-34	1.87159e-30	5.6204e-33
biological_process	GO:0032269	negative regulation of cellular protein metabolic process	121	HRSP12, CDKN1A, CDKN1B, CDKN2A, CDKN2B, CDKN2C, TNIP1, ADARB1, MAD2L2, UBE2C, CARD16, COL6A3, COL7A1, CPEB2, SH3RF2, CD55, GADD45A, DNMT1, DUSP3, DUSP5, DUSP6, DUSP8, EDN1, FBLN1, FKBP1B, DKK1, FOXM1, RASD2, NUP62, FYN, IFI6, GAS6, FBXO5, AGO2, PDCD4, PCSK1N, GMFB, ANGPT1, SENP1, HGF, HMGCR, NR4A1, BIRC3, BIRC5, APOE, FAS, IL1B, IL6, ILF3, LIF, LYN, MAD2L1, ARRB2, SMAD6, SMAD7, CD46, MSX2, GADD45…	1558	949	52044	2.0465e-34	2.19119e-30	6.56044e-33
biological_process	GO:0009790	embryo development	124	ADA, TRIM28, ATP6AP2, KLF2, PLK4, NES, PPP1R13L, CTHRC1, COL4A2, COL7A1, COL11A1, COL12A1, OSR1, CRABP2, CREBBP, CSF2, PRICKLE1, E2F7, AMOT, DLD, DUSP5, DUSP6, EDN1, EDNRA, EYA2, FBN2, FOXF1, DKK1, FOXF2, FOXC1, SULF1, ZFPM2, GAMT, SYF2, LRIG1, PHGDH, GATA2, B9D1, PRPF19, GLI2, ANGPT1, LAMA1, GRN, RACGAP1, NRG1, HIF1A, HOXA3, HOXB5, HOXB6, HOXB7, ID2, ID3, RBPJ, CXCL8, INSIG1, ITGA7, LIF, LIG4, L…	1555	999	51994	2.9937e-34	3.20536e-30	9.56823e-33
biological_process	GO:0018193	peptidyl-amino acid modification	136	TRIM28, CDK2, CDKN2A, MAD2L2, SLC35A1, CTCF, SRCAP, BRD8, CHEK1, CHI3L1, TRIM6, CREBBP, CSF2, CSPG4, CTF1, DCN, DNMT1, EGF, EGR1, EPHA5, EREG, EZH2, FES, FKBP1B, FKBP5, DKK1, SETD1B, NUP188, CLCF1, RASD2, WBP2, NUP62, FYN, ASPHD1, QPCT, RWDD3, CLIP3, AUTS2, PHF19, GAS6, GATA2, SLC17A5, P4HA3, ANGPT1, DPH3, NTMT1, TBK1, ZDHHC1, SENP1, HCFC1, HGF, CXXC1, NRG1, ICAM1, IGF2, NUP43, IL6, IL6ST, IL11, …	1543	1190	51803	3.51102e-34	3.75925e-30	1.11883e-32
biological_process	GO:0009057	macromolecule catabolic process	131	GPC6, CDK2, CDKN1B, CDKN2A, MAD2L2, RNASEH2A, ERLIN1, CENPE, CTSC, PLK2, UBE2C, CIT, CHI3L1, USP18, EXOSC8, AZIN2, CIDEA, OMA1, CLU, LYPLAL1, PRICKLE1, FBXL16, CSPG4, CTSK, CTSO, CTSS, CYLD, DCN, DNA2, DNASE1L1, EGF, CLN8, SAMD9L, GPC2, FEN1, GPC5, FBXL7, NEDD4L, EXOSC2, SF3B3, FYN, RNF144B, FBXL2, FBXO2, FBXO5, AGO2, UBE2S, PRPF19, UHRF1, SENP1, GUSB, H1F0, NRG1, HMGB1, HMGB2, HMMR, HNRNPD, APOE…	1548	1121	51872	8.52432e-34	9.12699e-30	2.7083e-32
cellular_component	GO:0000776	kinetochore	50	NDC80, CENPA, SPAG5, CENPE, CENPF, KIF2C, ZWINT, CREBBP, SPC24, SGOL2, SGOL1, SKA1, SKA3, CBX5, CENPI, BIRC5, NUP43, INCENP, KIF22, CENPW, MAD2L1, NEK2, PLK1, NDE1, ERCC6L, ZWILCH, MIS18BP1, HJURP, CENPN, PSEN2, CASC5, NUP107, SPC25, CENPK, CENPH, BUB1, DYNLT3, BUB1B, CENPM, CENPO, CENPU, NUP85, DSN1, SMC1A, NUF2, CCNB1, KNSTRN, BUB3, AURKB, KNTC1	1629	121	52872	1.49957e-33	1.60559e-29	4.75025e-32
biological_process	GO:0010647	positive regulation of cell communication	156	ADA, RASA4, ATP6AP2, CDKN2A, CDKN2B, RRAGB, TRIM22, CTSC, PLK2, STARD10, MLLT11, CHI3L1, C1QTNF1, TRIM6, CLU, IQGAP3, CSF2, CSPG4, CTF1, CYBA, CYLD, GADD45A, BMPER, JAG1, DUSP5, DUSP6, E2F1, EDN1, EGF, EGR1, EMP2, EREG, EZH2, F3, DKK1, AKR1B1, SULF1, CLCF1, RASD2, NUP62, FYN, BAMBI, ASPM, RWDD3, GAS6, FAM162A, GCNT2, ANKRD1, BBC3, DKK2, GLUL, ANGPT1, TBK1, GSN, TMOD2, HGF, NRG1, HIF1A, HK2, HMGB1…	1523	1548	51445	1.7255e-33	1.84749e-29	5.44983e-32
biological_process	GO:1901564	organonitrogen compound metabolic process	186	ADA, PLA2G4B, RPL17-C18orf32, NDUFC2-KCTD14, GPC6, NAMPT, ATP6AP2, HRSP12, TNIP1, CPQ, CAP2, CERS1, ADCY3, PLA2G16, CHI3L1, GALNT5, CHRM2, AZIN2, SDSL, RPL39L, CLU, CLN5, CPEB2, CPE, CSPG4, DCK, DCN, DHFR, DLD, DTYMK, DUT, ABCA1, EDN1, EDNRA, EEF1A2, EGF, ENO2, AK4, CLN8, GPC2, GPC5, ENPP4, FOXC1, ALDOC, AKR1B1, LPIN1, PASK, RHOQ, B4GALNT1, GAMT, PHGDH, GCH1, GCNT2, GGT5, AGO2, AMPD3, PCSK1N, GLU…	1493	2096	50897	2.20454e-33	2.3604e-29	6.94237e-32
cellular_component	GO:0005815	microtubule organizing center	95	CDK2, TXNDC9, NDRG1, TACC3, SPAG5, PLK4, PLK2, CNTRL, TOPBP1, CHEK1, CNTROB, CEP128, CKAP2L, SGOL1, CYLD, EYA2, HYLS1, FBXL7, HAUS5, POC1A, RTTN, CKAP2, B9D1, BLOC1S2, RGCC, BIRC5, ID1, ID2, KIF24, KIFC1, MARCKS, MCM3, NEK2, ODF2, PCNA, PCNT, ATP6V1D, DTL, DYNC2LI1, STK26, PLK1, CCHCR1, NDE1, ERCC6L, HAUS4, CEP55, CEP72, CENPJ, PSEN2, KIF15, NUP107, BBS2, RAD51, RAD51D, RANBP1, BCL2L1, NCAPG, CEP…	1584	603	52390	2.35554e-33	2.52207e-29	7.39611e-32
cellular_component	GO:0098588	bounding membrane of organelle	193	PLA2G4B, GJC1, OPTN, RRAGB, NDRG1, TOMM40, CLGN, SLC35A1, ERLIN1, CERS1, C14orf1, GALNT6, GALNT5, AZIN2, VASN, CLN5, CPE, FAM69B, BRI3BP, CREB3L4, TMEM167A, CYBA, CYP2E1, CYP51A1, DHCR7, DPP4, EGF, EMP2, CLN8, FDFT1, FKBP1B, FKBP5, DKK1, LPIN1, ARL6IP1, SCFD1, RHOQ, STX12, ALOX5AP, TMEM59L, B4GALNT1, RAB26, CHMP2B, CLIP3, GBP2, SEZ6L2, SLC17A5, GCNT2, BSCL2, VPS41, BBC3, AMPH, GOLGB1, TRIM59, OST…	1486	2233	50760	3.04812e-33	3.26362e-29	9.54276e-32
biological_process	GO:0051094	positive regulation of developmental process	129	ADA, CDH4, NET1, CDKN2A, CDKN2B, FST, PPP1R13L, CHI3L1, CTHRC1, CYB5D2, IQGAP3, OSR1, CRABP2, CSF2, AMOT, JAG1, EDN1, EGF, EGR1, EZH2, F3, FBN2, FES, FKBP1B, DKK1, FOXC1, NEDD4L, ZFPM2, CLCF1, FYN, BAMBI, ASPM, GAS6, GATA2, GCNT2, ANKRD1, PRPF19, GLI2, GPM6B, GRN, AAMDC, RGCC, HGF, NRG1, HIF1A, HMGB2, HMGCR, HOXB7, ID2, ID4, APOE, RBPJ, IL1A, IL1B, IL6, IL6ST, CXCL8, L1CAM, LIF, LIG4, LYN, MAN2A1…	1550	1106	51887	3.30919e-33	3.54315e-29	1.03299e-31
biological_process	GO:0000075	cell cycle checkpoint	64	CDK2, CDKN1A, CDKN1B, CDKN2B, NDRG1, MAD2L2, PLK2, UBE2C, CHEK1, ZWINT, DNA2, E2F1, FANCG, SYF2, PRPF19, H2AFX, BIRC5, MAD2L1, MDM2, RPS27L, TRIAP1, DTL, PLK1, TIPIN, ZWILCH, RFWD3, FANCI, PSMB8, PSMB9, PSMB10, CASC5, PSME2, RAD1, BCL2L1, CLSPN, BLM, DCLRE1B, NABP1, SOX11, BRCA1, BUB1, BUB1B, TGFB1, TOP2A, TTK, XRCC3, DDX39B, CDT1, SMC1A, CDC45, CASP2, RHNO1, GSG2, IER3, CCNA2, CCNB1, TICRR, BUB3…	1615	245	52748	3.62351e-33	3.87969e-29	1.12782e-31
biological_process	GO:0051302	regulation of cell division	69	CDKN1A, MAD2L2, CENPE, TXNIP, RCC1, UBE2C, CHEK1, CIT, CDCA5, E2F7, KIF18B, EDN1, EGF, EREG, MAPRE3, ASPM, CHMP2B, FBXO5, RGCC, RACGAP1, HSPA2, BIRC5, IGF2, IL1A, IL1B, KIF11, LIF, MAD2L1, MDK, NEK2, NUSAP1, PDGFRB, PGF, PIK3C3, PIM1, PLK1, ANLN, CCNL1, PTN, RAD1, RANBP1, BLM, STIL, AURKA, BUB1, BUB1B, TGFB1, TGFB2, TTK, XRCC3, E2F8, BORA, PSRC1, MASTL, CAV2, CCNB1, CCND2, PKMYT1, BUB3, AURKB, PT…	1610	296	52697	3.96843e-33	4.249e-29	1.23159e-31
biological_process	GO:0044702	single organism reproductive process	125	ADA, MAMLD1, TRIM28, CDKN1B, CLGN, PLK4, ADCY3, CIT, RPL39L, OSR1, SPIN4, CSF2, E2F7, CREB3L4, CXADR, CD55, DCN, DLD, DSG2, E2F1, EDN1, EMP2, EREG, FANCA, FANCC, FANCD2, FANCG, FBLN1, DDIAS, FOXF2, FOXC1, AKR1B1, SULF1, ZFPM2, PATZ1, NUP62, CENPI, B4GALNT1, DPCD, ASPM, GAMT, PVRL3, GATA2, FBXO5, DAZAP1, GLI2, GLRB, GRN, RACGAP1, H2AFX, HIF1A, HMGB2, HMGCS1, HSPA2, ICAM1, RBPJ, IL1A, IL1B, KIFC1, …	1554	1047	51946	4.69631e-33	5.02834e-29	1.45328e-31
biological_process	GO:0043085	positive regulation of catalytic activity	153	RASA4B, RASA4, CDKN1A, DENND4A, CDKN1B, NET1, CDKN2A, PAK4, CAP2, ANP32B, CENPE, CTSC, ADCY3, DBF4, RCC1, UBE2C, CDC42EP1, CHI3L1, CHRM2, AZIN2, ARHGAP33, CLU, IQGAP3, ARHGEF19, CSF2, CSPG4, GADD45A, DHFR, DUSP5, DUSP6, S1PR1, EDN1, EDNRA, EEF1A2, EGF, EMP2, EREG, EZH2, F3, FBLN1, MAPRE3, TPX2, DNAJC9, CDC42EP4, ALOX5AP, FYN, GAS6, FBXO5, FAM162A, GCH1, CYFIP2, BBC3, UBE2S, GM2A, GMFB, ANGPT1, RG…	1526	1512	51481	5.06706e-33	5.4253e-29	1.56349e-31
biological_process	GO:0051130	positive regulation of cellular component organization	124	CDH4, WASF2, CDKN1B, NET1, PLK4, NES, MLLT11, UBE2C, CDC42EP1, CDCA5, CLU, CRABP2, CSF2, CTSK, CYBA, AMOT, DNMT1, E2F1, EDN1, EGF, EREG, EZH2, FES, FKBP1B, NEDD4L, RHOQ, WBP2, CDC42EP4, FYN, BAMBI, CLIP3, AUTS2, PHF19, GAS6, GATA2, FAM162A, GCNT2, ANKRD1, BBC3, GMFB, ANGPT1, TCAF2, GRN, RGCC, GSN, HGF, NRG1, HIF1A, HIP1, HK2, BIRC5, ICAM1, ID1, APOE, IGF2, FAS, IL1A, IL1B, L1CAM, LIF, LYN, ARRB2,…	1555	1036	51957	6.93099e-33	7.42101e-29	2.13247e-31
biological_process	GO:0045787	positive regulation of cell cycle	70	CDK2, CDKN1A, CDKN1B, CDKN2A, NDRG1, PLK4, UBE2C, CIT, CDCA5, CREBBP, E2F7, DUSP3, EDN1, EGF, EREG, MAPRE3, RGCC, RACGAP1, HCFC1, HSPA2, BIRC5, ID2, IGF2, IL1A, IL1B, MAD2L1, MDM2, ORC1, PBX1, NUSAP1, TRIAP1, PDGFRB, PIM1, PLK1, PPP2R5B, RCC2, PSMB8, PSMB9, PSMB10, CCNL1, PSME2, RANBP1, SFPQ, STIL, BRCA1, AURKA, TBX3, TCF3, TGFB1, TGFB2, XRCC3, E2F8, DBF4B, FOSL1, FAM83D, CDC45, CASP2, RHNO1, PSR…	1609	312	52681	1.01639e-32	1.08825e-28	3.11819e-31
molecular_function	GO:0016740	transferase activity	189	PARP2, NAMPT, TRIM28, CDK2, CDKN1A, CDKN2A, TRAIP, PAK4, CERS1, POLQ, PLK4, PLK2, WDR4, SRCAP, UBE2C, CHEK1, CIT, GALNT6, GALNT5, MB21D1, PCMTD1, CKS1B, TRIM6, CREBBP, KDELC2, FBXL16, SIK1, ESCO2, DCK, DCLK2, DNMT1, DTYMK, EPHA5, AK4, FBL, EZH2, RNF182, FDFT1, FES, SEPHS1, STK38L, SETD1B, PASK, FBXL7, NEDD4L, POLA2, ALOX5AP, FYN, RNF144B, QPCT, FBXL2, B4GALNT1, GAMT, FBXO2, GBE1, GCNT2, GGT5, UBE…	1490	2178	50815	1.05731e-32	1.13206e-28	3.23446e-31
cellular_component	GO:0000777	condensed chromosome kinetochore	45	NDC80, CENPA, SPAG5, CENPE, CENPF, KIF2C, ZWINT, CREBBP, SPC24, SGOL2, SGOL1, SKA1, SKA3, BIRC5, NUP43, INCENP, CENPW, MAD2L1, NEK2, PLK1, NDE1, ERCC6L, ZWILCH, MIS18BP1, HJURP, CENPN, CASC5, NUP107, SPC25, CENPK, CENPH, BUB1, DYNLT3, BUB1B, CENPM, CENPO, CENPU, NUP85, DSN1, SMC1A, NUF2, CCNB1, KNSTRN, BUB3, KNTC1	1634	94	52899	2.27582e-32	2.43672e-28	6.94221e-31
biological_process	GO:0016477	cell migration	129	ADA, GPC6, WASF2, NET1, PAK4, ADARB1, CYGB, CTHRC1, CSPG4, CXADR, AMOT, BMPER, DPP4, ATN1, S1PR1, EDN1, TMEM201, EMP2, F3, FBLN1, FES, ITGA11, FOXC1, PLXND1, SULF1, DDX58, FYN, BAMBI, ASPM, GAS6, GATA2, GCNT2, ANGPT1, LAMA1, TCAF2, RGCC, CXCL1, CXCL2, GSN, PKN3, HGF, NRG1, HIF1A, HMGB1, HMGB2, NR4A1, ICAM1, NLRP10, ID1, APOE, IL1B, IL6, CXCL8, ITGA6, ITGA7, JUP, L1CAM, LYN, ARRB2, SMAD7, MATN2, M…	1550	1131	51862	2.39582e-32	2.5652e-28	7.2875e-31
biological_process	GO:0060429	epithelium development	126	TRIM28, ATP6AP2, CDKN1A, CDKN2B, KLF2, FST, TXNIP, CTHRC1, FRMD6, COL4A1, IQGAP3, COL7A1, OSR1, CRABP2, PRICKLE1, E2F7, BMPER, JAG1, S1PR1, EDN1, EDNRA, EGF, EREG, ETV4, EZH2, FOXF1, DKK1, FOXF2, FOXC1, ALDOC, PLXND1, SULF1, PHGDH, EHF, B9D1, GLI2, LAMA1, GSN, GPSM2, ANXA4, HGF, NRG1, HIF1A, HNRNPH3, HOXB5, HOXB7, ICAM1, ID1, ID2, ID3, RBPJ, IL1B, IL6, KCNMA1, LAMC2, LIF, LTA4H, SMAD6, SMAD7, SMA…	1553	1088	51905	3.61153e-32	3.86687e-28	1.09543e-30
cellular_component	GO:0005813	centrosome	83	CDK2, TXNDC9, NDRG1, TACC3, PLK4, PLK2, CNTRL, TOPBP1, CHEK1, CNTROB, CEP128, CKAP2L, SGOL1, CYLD, EYA2, HYLS1, FBXL7, HAUS5, POC1A, RTTN, CKAP2, B9D1, BLOC1S2, RGCC, BIRC5, ID1, ID2, KIF24, MARCKS, MCM3, NEK2, ODF2, PCNA, PCNT, ATP6V1D, DTL, STK26, PLK1, CCHCR1, NDE1, ERCC6L, HAUS4, CEP55, CEP72, CENPJ, PSEN2, KIF15, NUP107, RAD51D, RANBP1, BCL2L1, NCAPG, CEP85, DCLRE1B, STIL, SLC1A4, AURKA, TNF…	1596	474	52519	5.30639e-32	5.68155e-28	1.60496e-30
biological_process	GO:0043086	negative regulation of catalytic activity	108	RASA4, CDKN1A, CDKN1B, CDKN2A, CDKN2B, CDKN2C, ADARB1, MAD2L2, TXNIP, CERS1, NES, UBE2C, PIK3IP1, CARD16, COL6A3, COL7A1, CPEB2, SH3RF2, AMOT, CD55, GADD45A, DUSP3, DUSP5, DUSP6, DUSP8, FKBP1B, NUP62, IFI6, GAS6, FBXO5, PDCD4, PCSK1N, GMFB, HGF, HMGCR, NR4A1, BIRC3, BIRC5, APOE, FAS, IL1B, IL6, LYN, MAD2L1, ARRB2, SMAD7, CD46, GADD45B, NGF, NOTCH1, SERPINB2, PALM, ANGPTL4, TRIAP1, SERPINF1, SERPI…	1571	816	52177	5.59525e-32	5.99084e-28	1.68698e-30
biological_process	GO:0023056	positive regulation of signaling	152	ADA, RASA4, ATP6AP2, CDKN2A, CDKN2B, RRAGB, TRIM22, CTSC, PLK2, STARD10, MLLT11, CHI3L1, C1QTNF1, TRIM6, CLU, IQGAP3, CSF2, CSPG4, CTF1, CYBA, CYLD, GADD45A, BMPER, JAG1, DUSP5, DUSP6, E2F1, EDN1, EGF, EGR1, EMP2, EREG, EZH2, F3, DKK1, AKR1B1, SULF1, CLCF1, RASD2, NUP62, FYN, BAMBI, ASPM, RWDD3, GAS6, FAM162A, GCNT2, ANKRD1, BBC3, DKK2, GLUL, ANGPT1, TBK1, GSN, TMOD2, HGF, NRG1, HIF1A, HMGB1, HMG…	1527	1531	51462	5.6091e-32	6.00566e-28	1.68698e-30
biological_process	GO:0006325	chromatin organization	100	CHAF1A, CDK2, CDKN2A, RBM14, ANP32B, CENPA, CTCF, SRCAP, BRD8, CHEK1, WDHD1, SP140, OIP5, CREBBP, DNMT1, FBL, EYA2, EZH2, SETD1B, WBP2, CENPI, AUTS2, PHF19, GATA2, NAP1L5, ATAD2, UHRF1, H1F0, HIST1H1C, H2AFX, H2AFZ, HIST1H2BD, H3F3A, HCFC1, HELLS, CXXC1, HMGB1, HMGB2, HMGB3, CENPW, LIF, MCM2, MSX2, NASP, RERE, ING4, MIS18A, POLE3, CENPQ, MIS18BP1, HJURP, ASF1B, H2AFJ, CENPN, PRDM8, CASC5, RBL1, S…	1579	701	52292	5.84643e-32	6.25978e-28	1.75344e-30
biological_process	GO:0048870	cell motility	134	ADA, GPC6, WASF2, NET1, PAK4, ADARB1, ADCY3, CYGB, CTHRC1, CSPG4, CXADR, AMOT, BMPER, DPP4, ATN1, S1PR1, EDN1, TMEM201, EMP2, F3, FBLN1, FES, ITGA11, FOXC1, PLXND1, SULF1, DDX58, FYN, BAMBI, DPCD, ASPM, GAS6, GATA2, GCNT2, ANGPT1, LAMA1, TCAF2, RGCC, CXCL1, CXCL2, GSN, PKN3, HGF, NRG1, HIF1A, HMGB1, HMGB2, NR4A1, ICAM1, NLRP10, ID1, APOE, IL1B, IL6, CXCL8, ITGA6, ITGA7, JUP, L1CAM, LYN, ARRB2, SM…	1545	1227	51766	7.04111e-32	7.53891e-28	2.09998e-30
biological_process	GO:0051674	localization of cell	134	ADA, GPC6, WASF2, NET1, PAK4, ADARB1, ADCY3, CYGB, CTHRC1, CSPG4, CXADR, AMOT, BMPER, DPP4, ATN1, S1PR1, EDN1, TMEM201, EMP2, F3, FBLN1, FES, ITGA11, FOXC1, PLXND1, SULF1, DDX58, FYN, BAMBI, DPCD, ASPM, GAS6, GATA2, GCNT2, ANGPT1, LAMA1, TCAF2, RGCC, CXCL1, CXCL2, GSN, PKN3, HGF, NRG1, HIF1A, HMGB1, HMGB2, NR4A1, ICAM1, NLRP10, ID1, APOE, IL1B, IL6, CXCL8, ITGA6, ITGA7, JUP, L1CAM, LYN, ARRB2, SM…	1545	1227	51766	7.04111e-32	7.53891e-28	2.09998e-30
biological_process	GO:0009611	response to wounding	120	ADA, OPTN, CDK2, TNIP1, CPQ, CENPE, KIF2C, C1QTNF1, CLU, ARHGEF19, DCBLD2, CTSS, CXADR, CD55, DCN, DHFR, EDN1, EGF, EREG, EZH2, F3, FBLN1, FKBP1B, ENPP4, ZFPM2, CBX5, ALOX5AP, KIF4A, FYN, GAS6, GATA2, ANGPT1, RACGAP1, GSN, H3F3A, HGF, NRG1, HIF1A, HMGCR, BIRC3, ID3, APOE, IGF2, IL1A, IL1B, IL6, IL6ST, ITGA6, IRF1, KCNK2, KCNMA1, KIF11, KIFC1, KIF22, L1CAM, LYN, ARRB2, MATN2, MCAM, CD46, MDK, MVK,…	1559	1005	51988	9.62247e-32	1.03028e-27	2.86188e-30
biological_process	GO:0032989	cellular component morphogenesis	151	CDH4, TRIM28, RASA4, WASF2, NET1, KLF2, TUBB3, SPON2, MAD2L2, CAP2, NES, CIT, CDC42EP1, LZTS1, VASN, CLU, FRMD6, COL4A1, COL4A2, COL4A5, COL6A3, CRABP2, CSF2, CYLD, DUSP5, DUSP6, EDN1, EGF, EPHA5, EREG, ETV4, EZH2, FBLN1, FES, DKK1, PLXND1, SCFD1, NEDD4L, RHOQ, CDC42EP4, KIF4A, FYN, BAMBI, GCNT2, B9D1, GLI2, ANGPT1, LAMA1, ANK2, RGCC, GSN, TMOD2, HGF, NRG1, HIF1A, HNRNPAB, ICAM1, ID1, KIF24, APOE…	1528	1522	51471	9.78218e-32	1.04738e-27	2.90133e-30
biological_process	GO:0001568	blood vessel development	88	GJC1, WASF2, CHI3L1, COL4A1, COL4A2, OSR1, COL15A1, E2F7, CSPG4, AMOT, BMPER, DHCR7, JAG1, S1PR1, EDN1, EDNRA, EGF, EGR1, EMP2, EREG, F3, FOXF1, FOXC1, FOXM1, PLXND1, SULF1, ZFPM2, GATA2, ANGPT1, LAMA1, RGCC, HGF, HIF1A, NR4A1, HOXA3, ID1, APOE, RBPJ, IL1A, IL1B, IL6, CXCL8, ITGA7, LIF, SMAD7, MCAM, MMP2, NOTCH1, ANGPTL4, EGFL7, PRRX2, PDGFRA, PDGFRB, SERPINF1, PGF, EGLN1, PTGS2, ADGRB2, PTPRM, S…	1591	546	52447	1.45398e-31	1.55678e-27	4.3005e-30
biological_process	GO:0006310	DNA recombination	61	ALYREF, RAD51AP1, POLD3, POLQ, CHEK1, EME1, DNA2, FEN1, CLCF1, POLA2, PSMC3IP, H2AFX, HMGB1, HMGB2, HMGB3, KPNA2, LIG1, LIG3, LIG4, TONSL, PCNA, GINS2, RTEL1, POLA1, POLD1, POLE, POLE2, PARPBP, PRIM1, RAD21, RAD51, RAD51D, RFC2, RFC3, RFC4, RFC5, RPA3, BLM, SFPQ, NABP1, BRCA1, TCF3, TCF7, TGFB1, TOP2A, TNFSF4, WHSC1, XRCC2, XRCC3, PIF1, CDC45, RHNO1, MND1, GINS4, RAD54L, MCM8, ACTL6A, EXO1, TRIP1…	1618	237	52756	2.4519e-31	2.62525e-27	7.23208e-30
biological_process	GO:0048646	anatomical structure formation involved in morphogenesis	128	ADA, WASF2, CHI3L1, CTHRC1, COL4A1, COL4A2, COL7A1, COL11A1, COL12A1, OSR1, COL15A1, PRICKLE1, E2F7, CSPG4, CYLD, AMOT, BMPER, DUSP5, DUSP6, S1PR1, EDN1, EDNRA, EGF, EMP2, EREG, EYA2, F3, FBN2, DKK1, FOXC1, PLXND1, SULF1, GATA2, B9D1, GLI2, ANGPT1, RGCC, TMOD2, HGF, HIF1A, NR4A1, HOXA3, ID1, KIF24, RBPJ, IL1A, IL1B, IL6, CXCL8, ITGA6, ITGA7, LIF, MCAM, MMP2, MMP15, MTHFD1, NEO1, NFIX, NOTCH1, ODF…	1551	1148	51845	3.08735e-31	3.30563e-27	9.08139e-30
biological_process	GO:0009968	negative regulation of signal transduction	120	ADA, RASA4B, OPTN, RASA4, TRAIP, TNIP1, MAD2L2, FST, PIK3IP1, CIDEA, VASN, CTHRC1, CLU, TNFAIP8L1, TRABD2A, CSF2, PRICKLE1, CYLD, BMPER, DUSP3, DUSP5, DUSP6, DUSP8, EGF, EGR1, EZH2, FBLN1, FBN2, DKK1, FOXM1, SULF1, NEDD4L, NUP62, FYN, IFI6, BAMBI, KANK2, GAS6, GATA2, DKK2, PDCD4, TRIM59, HELLS, HGF, NRG1, HIF1A, HMGB2, HMGCR, ICAM1, APOE, IL1A, IL1B, IL6ST, CXCL8, ITGA6, LIF, LYN, ARRB2, SMAD6, S…	1559	1023	51970	4.18783e-31	4.48391e-27	1.22847e-29
biological_process	GO:0000902	cell morphogenesis	145	CDH4, TRIM28, RASA4, WASF2, NET1, KLF2, TUBB3, SPON2, MAD2L2, CAP2, NES, CIT, CDC42EP1, LZTS1, VASN, CLU, FRMD6, COL4A1, COL4A2, COL4A5, COL6A3, CRABP2, CSF2, CYLD, DUSP5, DUSP6, EGF, EPHA5, EREG, ETV4, EZH2, FBLN1, FES, DKK1, PLXND1, SCFD1, NEDD4L, RHOQ, CDC42EP4, KIF4A, FYN, BAMBI, GCNT2, B9D1, GLI2, ANGPT1, LAMA1, ANK2, RGCC, GSN, HGF, NRG1, HIF1A, HNRNPAB, ICAM1, ID1, KIF24, APOE, RBPJ, IL6, …	1534	1444	51549	5.70163e-31	6.10473e-27	1.66796e-29
biological_process	GO:0070482	response to oxygen levels	66	ADA, CDKN1A, CDKN1B, NDRG1, TACC3, CYGB, VASN, CPEB2, CREBBP, DPP4, E2F1, EDN1, EDNRA, EGR1, SCFD1, RWDD3, FAM162A, ANKRD1, BBC3, RGCC, HIF1A, ICAM1, RBPJ, FAS, IL1B, IRAK1, KCNK2, KCNMA1, MDM2, MMP2, NCF2, NOTCH1, OXTR, PDGFRB, PDK1, PDK3, PGF, PLOD2, POLR2A, EGLN1, BACH1, TIGAR, PTGS2, PTN, CCL2, CXCL12, BNIP3, SOD2, STC1, SUV39H1, TGFB1, TGFB2, TWIST1, UCP2, VLDLR, XRCC1, CA9, ACTN4, CASP1, CA…	1613	295	52698	8.11493e-31	8.68865e-27	2.36389e-29
molecular_function	GO:0005102	receptor binding	141	NAMPT, TUBB4B, GPNMB, FBLN5, CERS1, CTHRC1, NCOA7, CPE, CREBBP, CSF2, CTF1, CXADR, DPP4, ATN1, ABCA1, S1PR1, EDN1, EGF, EMP2, TUBB, EREG, FBLN1, FES, FGF11, FKBP1B, DKK1, CLCF1, NUP62, FUS, FYN, BAMBI, PVRL3, GAS6, PCSK1N, GMFB, NPW, ANGPT1, LAMA1, GRN, CXCL1, CXCL2, GUSB, NRG1, HIF1A, HLA-B, HMGB1, HMGB2, APLP1, ICAM1, APOE, IGF2, IL1A, IL1B, IL6, IL6ST, CXCL8, IL11, IRAK1, ITGA6, JUP, KCNJ8, L1…	1538	1380	51613	8.12469e-31	8.69911e-27	2.36389e-29
[truncated: 10,339 more rows]

## Sheet: c.gomap_genes
InID	OutID	GOID	Term	Namespace	count	PValue	Bonferroni	FDR	Gene_ID	Gene_Symbol	Transcript_ID	Early/Late.fc	Young/Replicative.volume	N_Early	N_Late
[truncated: 208,861+ more rows]

[truncated: 2 more sheets: d.KEGG_stat, e.KEGG_genes]
