# Supplementary material for: RNaseH2A downregulation drives inflammatory gene expression via genomic DNA fragmentation in senescent and cancer cells
Source: Commun Biol. 2022 Dec 28;5:1420. doi: 10.1038/s42003-022-04369-7 (PMC9797495; doi:10.1038/s42003-022-04369-7)
Supplement: Supplementary file 5 — Supplementary Data 2 [file 42003_2022_4369_MOESM5_ESM.xlsx]

## Sheet: fc2
Gene_ID	Transcript_ID	Gene_Symbol	Description	Vector/HRasV12.fc	Vector/HRasV12.volume	Vector.mean	HRasV12.mean	N_HRasV12	N_Vector	HRasV12_Read_Count	Vector_Read_Count	HRasV12_FPKM	Vector_FPKM
19	NM_005502	ABCA1	ATP binding cassette subfamily A member 1	-4.11914	2.81916	1.97724	4.01958	4.01958	1.97724	9531	2090	14.9648	3.25547
21	NM_001089	ABCA3	ATP binding cassette subfamily A member 3	-2.94921	0.423688	0.107624	1.66795	1.66795	0.107624	786	31	1.93369	0.0751363
54	NM_001111034,NM_001111035,NM_001111036,NM_001322023,NM_001611	ACP5	acid phosphatase 5, tartrate resistant	-2.32583	0.916089	0.491103	1.70885	1.70885	0.491103	186	42	2.02401	0.430917
55	NM_001099,NM_001134194,NM_001292037	ACPP	acid phosphatase, prostate	-6.67961	0.687409	0.162798	2.90256	2.90256	0.162798	973	17	6.03187	0.119256
109	NM_001320613,NM_004036	ADCY3	adenylate cyclase 3	2.12193	2.98263	3.57429	2.48891	2.48891	3.57429	1211	3225	4.22704	11.2098
120	NM_001121,NM_001320591,NM_001320592,NM_001320593,NM_001320594,NM_016824,NM_019903	ADD3	adducin 3	2.64475	3.88972	4.65405	3.25092	3.25092	4.65405	2111	6187	8.14234	23.7363
165	NM_001129	AEBP1	AE binding protein 1	3.35234	4.29112	5.25152	3.50635	3.50635	5.25152	2482	8843	10.0693	35.5697
182	NM_000214	JAG1	jagged 1	-2.97505	2.73018	2.05474	3.62766	3.62766	2.05474	4047	1288	11.094	3.50312
214	NM_001243280,NM_001243281,NM_001243283,NM_001627	ALCAM	activated leukocyte cell adhesion molecule	4.47557	5.77907	6.96034	4.79827	4.79827	6.96034	7978	33741	27.2999	115.563
241	NM_001204406,NM_001629	ALOX5AP	arachidonate 5-lipoxygenase activating protein	-4.23106	0.534012	0.129033	2.21005	2.21005	0.129033	186	7	3.29121	0.0922666
272	NM_000480,NM_001025389,NM_001025390,NM_001172430,NM_001172431	AMPD3	adenosine monophosphate deaminase 3	-7.32621	3.20558	2.07621	4.94928	4.94928	2.07621	8138	950	30.8382	3.56592
284	NM_001146,NM_001199859,NM_001314051	ANGPT1	angiopoietin 1	2.36764	1.81485	2.54012	1.29667	1.29667	2.54012	330	1349	1.29652	5.22558
329	NM_001166,NM_001256163,NM_001256166	BIRC2	baculoviral IAP repeat containing 2	2.61416	4.63315	5.37789	3.99154	3.99154	5.37789	2925	8052	14.6126	38.8178
332	NM_001012270,NM_001012271,NM_001168	BIRC5	baculoviral IAP repeat containing 5	5.32936	3.713	5.11123	2.69727	2.69727	5.11123	790	5023	5.1103	32.4098
333	NM_001024807,NM_005166	APLP1	amyloid beta precursor like protein 1	-2.54185	3.23303	2.62938	3.97526	3.97526	2.62938	2204	864	14.4098	5.60504
347	NM_001647	APOD	apolipoprotein D	-6.06662	0.632263	0.145554	2.74645	2.74645	0.145554	344	6	5.31248	0.104716
374	NM_001657	AREG	amphiregulin	-6.53476	1.60775	0.747925	3.45606	3.45606	0.747925	687	57	9.67095	0.738094
481	NM_001677	ATP1B1	ATPase Na+/K+ transporting subunit beta 1	2.39235	3.44539	4.13158	2.87315	2.87315	4.13158	766	2196	5.8992	16.6408
527	NM_001198569,NM_001694	ATP6V0C	ATPase H+ transporting V0 subunit c	-2.0614	8.10523	7.6002	8.64383	8.64383	7.6002	29840	12045	439.77	174.493
535	NM_001130020,NM_001130021,NM_005177	ATP6V0A1	ATPase H+ transporting V0 subunit a1	-2.836	4.55645	3.86614	5.37	5.37	3.86614	10628	3480	42.1942	13.7794
558	NM_001278599,NM_001699,NM_021913	AXL	AXL receptor tyrosine kinase	2.25429	6.12024	6.7346	5.56193	5.56193	6.7346	13802	27919	48.7149	98.366
580	NM_000465,NM_001282543,NM_001282545,NM_001282548,NM_001282549,NR_104212,NR_104215,NR_104216	BARD1	BRCA1 associated RING domain 1	2.30631	0.960588	1.73685	0.531265	0.531265	1.73685	148	869	0.414488	2.59757
597	NM_001114735,NM_004049	BCL2A1	BCL2 related protein A1	-6.89393	2.02756	1.06712	3.85244	3.85244	1.06712	723	66	13.2471	1.21664
606	NR_027992	NBEAP1	neurobeachin pseudogene 1	-3.35924	0.703331	0.247836	1.99597	1.99597	0.247836	81	7	2.68217	0.189832
624	NM_000623	BDKRB2	bradykinin receptor B2	-2.01798	2.48407	2.02872	3.04163	3.04163	2.02872	1685	854	6.79621	3.42412
627	NM_001143805,NM_001143806,NM_001143807,NM_001143808,NM_001143809,NM_001143810,NM_001143811,NM_001143812,NM_001143813,NM_001143814,NM_001143816,NM_001709,NM_170731,NM_170732,NM_170733,NM_170734,NM_170735	BDNF	brain derived neurotrophic factor	2.3746	4.71266	5.37761	4.12992	4.12992	5.37761	4022	9576	16.3955	38.8149
633	NM_001711	BGN	biglycan	2.79719	7.57239	8.35064	6.86666	6.86666	8.35064	18479	43360	125.143	292.132
639	NM_001198,NM_182907	PRDM1	PR/SET domain 1	-2.07935	1.57158	1.12986	2.18599	2.18599	1.12986	990	412	3.21786	1.32252
641	NM_000057,NM_001287246,NM_001287247,NM_001287248	BLM	Bloom syndrome RecQ like helicase	2.31764	0.922136	1.70995	0.497287	0.497287	1.70995	112	711	0.386145	2.53579
650	NM_001200	BMP2	bone morphogenetic protein 2	-19.2639	1.07704	0.256402	4.52423	4.52423	0.256402	4282	39	22.3119	0.195663
669	NM_001293085,NM_001724,NM_199186	BPGM	bisphosphoglycerate mutase	-2.08497	5.30783	4.80421	5.86424	5.86424	4.80421	6573	2911	60.4482	26.469
672	NM_007294,NM_007297,NM_007298,NM_007299,NM_007300,NR_027676	BRCA1	BRCA1, DNA repair associated	2.66908	1.14372	2.05339	0.637045	0.637045	2.05339	179	1298	0.512324	3.49804
683	NM_004334	BST1	bone marrow stromal cell antigen 1	2.27485	2.37846	3.04413	1.85835	1.85835	3.04413	211	701	2.37264	7.71297
699	NM_001278616,NM_001278617,NM_004336	BUB1	BUB1 mitotic checkpoint serine/threonine kinase	6.26486	2.36178	4.03104	1.38376	1.38376	4.03104	324	3493	1.43989	15.5815
701	NM_001211	BUB1B	BUB1 mitotic checkpoint serine/threonine kinase B	5.16166	2.59157	4.03311	1.66527	1.66527	4.03311	440	3592	1.92623	15.6153
715	NM_001733	C1R	complement C1r	2.6669	3.01016	3.79979	2.38462	2.38462	3.79979	497	1666	3.86464	13.1228
716	NM_001346850,NM_001734,NM_201442	C1S	complement C1s	2.07076	3.36665	3.93243	2.88227	2.88227	3.93243	1025	2515	5.93921	14.5559
718	NM_000064	C3	complement C3	-15.0087	0.923787	0.207378	4.1151	4.1151	0.207378	5081	51	16.1772	0.156633
771	NM_001218,NM_001293642,NM_206925,NR_135511	CA12	carbonic anhydrase 12	2.08165	4.00068	4.56435	3.50662	3.50662	4.56435	2549	5725	10.0728	22.3576
837	NM_001225,NM_033306	CASP4	caspase 4	-2.48187	5.15678	4.54259	5.85401	5.85401	4.54259	4819	1785	60.0173	22.0036
857	NM_001172895,NM_001172896,NM_001172897,NM_001753	CAV1	caveolin 1	2.40041	7.56566	8.22363	6.96034	6.96034	8.22363	21179	43497	132.04	267.627
874	NM_001236	CBR3	carbonyl reductase 3	2.9741	3.37721	4.25375	2.68129	2.68129	4.25375	336	1222	5.02767	18.1213
885	NM_000729,NM_001174138	CCK	cholecystokinin	-4.94352	0.987713	0.365273	2.67081	2.67081	0.365273	287	22	4.98778	0.296785
890	NM_001237	CCNA2	cyclin A2	6.34662	3.51058	5.08813	2.42214	2.42214	5.08813	695	5633	3.9899	31.9636
891	NM_031966	CCNB1	cyclin B1	5.17326	4.87574	6.20334	3.83227	3.83227	6.20334	1733	9135	13.0479	68.6208
894	NM_001759	CCND2	cyclin D2	-15.5089	2.8078	1.45677	5.41179	5.41179	1.45677	16972	757	43.5123	1.939
899	NM_001323538,NM_001761	CCNF	cyclin F	2.24472	2.70078	3.34631	2.17978	2.17978	3.34631	828	2500	3.19466	9.50732
948	NM_000072,NM_001001547,NM_001001548,NM_001127443,NM_001127444,NM_001289908,NM_001289909,NM_001289911,NR_110501	CD36	CD36 molecule	-2.35493	0.844081	0.428198	1.66389	1.66389	0.428198	314	64	1.92211	0.359573
949	NM_001082959,NM_005505	SCARB1	scavenger receptor class B member 1	-2.98547	4.89737	4.17154	5.74949	5.74949	4.17154	9273	2848	55.9574	17.141
956	NM_001248,NM_001291960,NM_001291961	ENTPD3	ectonucleoside triphosphate diphosphohydrolase 3	-3.10408	0.187635	0.0212675	1.65543	1.65543	0.0212675	325	3	1.90835	0.0122707
976	NM_001025160,NM_001784,NM_078481	ADGRE5	adhesion G protein-coupled receptor E5	-3.67916	3.36388	2.55298	4.43235	4.43235	2.55298	4044	1043	20.8093	5.27828
983	NM_001170406,NM_001170407,NM_001320918,NM_001786,NM_033379	CDK1	cyclin dependent kinase 1	8.40267	3.03986	4.94104	1.8702	1.8702	4.94104	279	3371	2.38659	28.7783
989	NM_001011553,NM_001242956,NM_001788	SEPT7	septin 7	2.00788	5.06583	5.59356	4.58789	4.58789	5.59356	6071	11666	23.3702	44.9074
990	NM_001254	CDC6	cell division cycle 6	3.76007	2.56317	3.69081	1.78005	1.78005	3.69081	407	2265	2.18726	12.1485
991	NM_001255	CDC20	cell division cycle 20	6.41879	5.00861	6.52621	3.84391	3.84391	6.52621	1346	8768	13.1537	85.1419
993	NM_001789,NM_201567	CDC25A	cell division cycle 25A	2.6334	1.94663	2.76661	1.36968	1.36968	2.76661	321	1415	1.4171	6.24892
994	NM_001287516,NM_001287517,NM_001287518,NM_001287519,NM_001287520,NM_001287522,NM_001287524,NM_004358,NM_021872,NM_021873,NR_136335,NR_136336	CDC25B	cell division cycle 25B	3.10698	4.16419	5.06148	3.42597	3.42597	5.06148	1734	5835	9.44298	31.3354
995	NM_001287582,NM_001287583,NM_001318098,NM_001790,NM_022809	CDC25C	cell division cycle 25C	2.80967	1.15907	2.12316	0.632757	0.632757	2.12316	71	486	0.508651	3.7108
1000	NM_001308176,NM_001792	CDH2	cadherin 2	2.30845	5.02536	5.66492	4.458	4.458	5.66492	5155	11612	21.1963	46.9157
1002	NM_001252338,NM_001252339,NM_001794	CDH4	cadherin 4	2.09326	1.40261	2.0333	0.967549	0.967549	2.0333	327	1311	0.855285	3.43448
1004	NM_004932	CDH6	cadherin 6	3.98431	2.52401	3.71101	1.71668	1.71668	3.71101	1057	6319	2.04087	12.2985
1017	NM_001290230,NM_001798,NM_052827	CDK2	cyclin dependent kinase 2	3.20768	4.04456	4.97178	3.29025	3.29025	4.97178	1175	4090	8.44138	29.4365
1026	NM_000389,NM_001220777,NM_001220778,NM_001291549,NM_078467	CDKN1A	cyclin dependent kinase inhibitor 1A	-2.94631	9.28612	8.53932	10.0982	10.0982	8.53932	152230	45066	1160.46	341.224
1027	NM_004064	CDKN1B	cyclin dependent kinase inhibitor 1B	2.02579	2.88797	3.44177	2.42328	2.42328	3.44177	615	1571	3.99579	10.1834
1029	NM_000077,NM_001195132,NM_058195,NM_058197	CDKN2A	cyclin dependent kinase inhibitor 2A	-2.65564	5.24705	4.58961	5.99867	5.99867	4.58961	5056	1690	66.8693	22.7602
1030	NM_004936,NM_078487	CDKN2B	cyclin dependent kinase inhibitor 2B	-4.80473	2.73699	1.82971	4.09417	4.09417	1.82971	3671	655	15.9258	2.82368
1031	NM_001262,NM_078626	CDKN2C	cyclin dependent kinase inhibitor 2C	4.28721	2.38211	3.65328	1.55324	1.55324	3.65328	210	1438	1.71515	11.8413
1033	NM_001130851,NM_001330173,NM_005192	CDKN3	cyclin dependent kinase inhibitor 3	6.33209	2.86073	4.48669	1.82401	1.82401	4.48669	126	1139	2.28836	21.1338
1051	NM_005194	CEBPB	CCAAT/enhancer binding protein beta	-3.09203	3.93623	3.20529	4.83385	4.83385	3.20529	3592	1118	28.1302	8.64747
1052	NM_005195	CEBPD	CCAAT/enhancer binding protein delta	-2.37652	3.10632	2.54403	3.79288	3.79288	2.54403	952	402	12.6613	5.24442
1058	NM_001042426,NM_001809	CENPA	centromere protein A	5.20199	1.83997	3.38053	1.00147	1.00147	3.38053	79	842	0.893752	9.7392
1062	NM_001286734,NM_001813	CENPE	centromere protein E	3.72774	0.840197	2.21675	0.318452	0.318452	2.21675	121	2043	0.241117	4.01425
1063	NM_016343	CENPF	centromere protein F	5.90173	1.82271	3.50815	0.947015	0.947015	3.50815	523	6735	0.833032	10.6793
1066	NM_001025194,NM_001025195,NM_001266	CES1	carboxylesterase 1	-6.56282	0	0	2.71432	2.71432	0	603	0	5.18795	0
1111	NM_001114121,NM_001114122,NM_001244846,NM_001274,NM_001330427,NM_001330428,NR_045204,NR_045205	CHEK1	checkpoint kinase 1	2.28807	2.64028	3.30401	2.10988	2.10988	3.30401	583	1837	2.98298	9.21783
1116	NM_001276	CHI3L1	chitinase 3 like 1	-3.3226	2.20876	1.50637	3.23868	3.23868	1.50637	906	233	8.05483	2.05304
1129	NM_000739,NM_001006626,NM_001006627,NM_001006628,NM_001006629,NM_001006630,NM_001006631,NM_001006632	CHRM2	cholinergic receptor muscarinic 2	3.73492	1.74446	2.93716	1.03608	1.03608	2.93716	147	1135	0.937825	7.12477
1134	NM_000079,NM_001039523	CHRNA1	cholinergic receptor nicotinic alpha 1 subunit	-2.6952	2.33267	1.72465	3.15504	3.15504	1.72465	909	318	7.48615	2.57219
1149	NM_001279,NM_001318383,NR_134607	CIDEA	cell death-inducing DFFA-like effector a	-2.38454	1.17905	0.708474	1.96218	1.96218	0.708474	168	42	2.60366	0.68811
1163	NM_001826,NR_024163	CKS1B	CDC28 protein kinase regulatory subunit 1B	3.39509	5.37712	6.33066	4.56721	4.56721	6.33066	1151	3795	23.0143	75.2685
1164	NM_001827	CKS2	CDC28 protein kinase regulatory subunit 2	2.77479	6.75371	7.5299	6.05752	6.05752	7.5299	2623	6350	69.852	167.04
1195	NM_001162407,NM_004071,NR_027855,NR_027856	CLK1	CDC like kinase 1	2.65175	3.31774	4.09497	2.68803	2.68803	4.09497	685	2354	5.06562	16.2453
1230	NM_001295	CCR1	C-C motif chemokine receptor 1	-4.87804	0.226741	0.0222699	2.30857	2.30857	0.0222699	580	2	3.59076	0.0130254
1263	NM_004073	PLK3	polo like kinase 3	-2.0619	4.22337	3.73352	4.77749	4.77749	3.73352	4072	1921	26.8298	12.4857
1277	NM_000088	COL1A1	collagen type I alpha 1 chain	2.48645	10.6919	11.3692	10.0551	10.0551	11.3692	402430	911755	1132.48	2547.61
1278	NM_000089	COL1A2	collagen type I alpha 2 chain	2.48813	10.0312	10.7102	9.39518	9.39518	10.7102	227773	522216	694.766	1582.04
1281	NM_000090	COL3A1	collagen type III alpha 1 chain	2.19782	6.78535	7.37713	6.24105	6.24105	7.37713	26487	51574	79.1374	152.918
1290	NM_000393	COL5A2	collagen type V alpha 2 chain	2.22807	5.91288	6.51895	5.36316	5.36316	6.51895	17516	35481	42.0526	84.6011
1293	NM_004369,NM_057164,NM_057165,NM_057166,NM_057167	COL6A3	collagen type VI alpha 3 chain	2.20048	8.66675	9.25431	8.11649	8.11649	9.25431	173999	334760	309.108	584.748
1300	NM_000493	COL10A1	collagen type X alpha 1 chain	-4.62361	1.13279	0.477625	2.68664	2.68664	0.477625	960	79	5.05422	0.417161
1301	NM_001190709,NM_001854,NM_080629,NM_080630,NR_134980	COL11A1	collagen type XI alpha 1 chain	2.56795	4.02949	4.76682	3.4062	3.4062	4.76682	4119	11526	9.27808	25.8456
1303	NM_004370,NM_080645	COL12A1	collagen type XII alpha 1 chain	2.13375	5.96469	6.53639	5.44299	5.44299	6.53639	26146	53338	44.4724	85.7216
1306	NM_001855	COL15A1	collagen type XV alpha 1 chain	4.8138	1.61609	3.10761	0.840432	0.840432	3.10761	236	2665	0.712242	8.05537
1307	NM_001856	COL16A1	collagen type XVI alpha 1 chain	2.10484	4.17775	4.74896	3.67525	3.67525	4.74896	3910	8723	11.5217	25.4999
1434	NM_001256135,NM_001316,NR_045796	CSE1L	chromosome segregation 1 like	2.26969	4.81311	5.44053	4.25804	4.25804	5.44053	4019	9034	18.1072	40.5148
1437	NM_000758	CSF2	colony stimulating factor 2	-9.95332	0.730775	0.153939	3.46912	3.46912	0.153939	470	6	9.75935	0.111672
1440	NM_000759,NM_001178147,NM_172219,NM_172220,NR_033662	CSF3	colony stimulating factor 3	-12.4263	0.382441	0.0397975	3.67513	3.67513	0.0397975	1111	6	11.5217	0.0253308
1462	NM_001126336,NM_001164097,NM_001164098,NM_004385	VCAN	versican	2.29466	4.68361	5.32092	4.12264	4.12264	5.32092	8905	22897	16.275	37.2943
1466	NM_001300965,NM_001321	CSRP2	cysteine and glycine rich protein 2	2.68452	5.83885	6.59448	5.16981	5.16981	6.59448	2042	5073	36.2758	89.433
1469	NM_001898	CST1	cystatin SN	-19.0604	0.60903	0.0855042	4.33801	4.33801	0.0855042	866	3	19.3123	0.0583725
1472	NM_001899	CST4	cystatin S	-7.48174	0	0	2.90337	2.90337	0	253	0	6.03621	0
1520	NM_001199739,NM_004079	CTSS	cathepsin S	-11.8361	1.09062	0.307171	3.87229	3.87229	0.307171	3295	59	13.4419	0.242485
1525	NM_001207063,NM_001207064,NM_001207065,NM_001207066,NM_001338	CXADR	CXADR, Ig-like cell adhesion molecule	-2.48933	0.765149	0.351209	1.66697	1.66697	0.351209	587	99	1.93218	0.283986
1545	NM_000104	CYP1B1	cytochrome P450 family 1 subfamily B member 1	-2.21093	2.85619	2.34064	3.48529	3.48529	2.34064	3109	1405	9.89243	4.46456
1551	NM_000765	CYP3A7	cytochrome P450 family 3 subfamily A member 7	-4.97744	0	0	2.31541	2.31541	0	460	0	3.61619	0
1633	NM_000788	DCK	deoxycytidine kinase	2.36311	3.30164	3.97976	2.73907	2.73907	3.97976	843	2418	5.2829	15.0879
1634	NM_001920,NM_133503,NM_133504,NM_133505,NM_133506,NM_133507	DCN	decorin	2.4225	4.66361	5.34533	4.06883	4.06883	5.34533	4121	10101	15.5732	37.911
1663	NM_001257144,NM_001257145,NM_004399,NM_030653,NM_152438	DDX11	DEAD/H-box helicase 11	2.13817	2.01228	2.6338	1.53742	1.53742	2.6338	377	1180	1.68814	5.6249
1719	NM_000791,NM_001290354,NM_001290357,NR_110936	DHFR	dihydrofolate reductase	2.6251	3.81125	4.5705	3.17813	3.17813	4.5705	1790	5309	7.64824	22.4439
1728	NM_000903,NM_001025433,NM_001025434,NM_001286137	NQO1	NAD(P)H quinone dehydrogenase 1	2.28035	6.13595	6.75933	5.57007	5.57007	6.75933	7685	15859	48.9203	100.318
1763	NM_001080449,NR_102264	DNA2	DNA replication helicase/nuclease 2	2.17696	0.902173	1.62362	0.501298	0.501298	1.62362	104	609	0.389626	2.33168
1786	NM_001130823,NM_001318730,NM_001318731,NM_001379	DNMT1	DNA methyltransferase 1	2.1195	4.61806	5.1916	4.10788	4.10788	5.1916	5293	11289	16.0874	34.1614
1803	NM_001935	DPP4	dipeptidyl peptidase 4	-3.41427	5.36409	4.55095	6.32252	6.32252	4.55095	19906	5308	83.6405	22.1372
1806	NM_000110,NM_001160301	DPYD	dihydropyrimidine dehydrogenase	2.68711	2.67606	3.48245	2.05639	2.05639	3.48245	584	2253	2.84077	10.4967
1809	NM_001197294,NM_001387	DPYSL3	dihydropyrimidinase like 3	2.07335	4.29438	4.85245	3.80049	3.80049	4.85245	4118	8930	12.7406	27.3041
1846	NM_001394,NM_057158	DUSP4	dual specificity phosphatase 4	-14.5367	0.525499	0.0702337	3.93187	3.93187	0.0702337	4785	18	13.9791	0.0474928
1847	NM_004419	DUSP5	dual specificity phosphatase 5	-5.57545	5.26977	4.17404	6.65313	6.65313	4.17404	16393	2643	106.72	17.1964
1848	NM_001946,NM_022652	DUSP6	dual specificity phosphatase 6	-8.65414	4.32786	3.04261	6.156	6.156	3.04261	15444	1605	74.6978	7.70193
1850	NM_004420	DUSP8	dual specificity phosphatase 8	-2.03399	1.12437	0.723362	1.74767	1.74767	0.723362	563	192	2.11157	0.708306
1854	NM_001025248,NM_001025249,NM_001330286,NM_001948	DUT	deoxyuridine triphosphatase	2.18261	4.04911	4.65109	3.52504	3.52504	4.65109	1258	2833	10.2045	23.7033
1869	NM_005225	E2F1	E2F transcription factor 1	2.39332	3.08314	3.77626	2.51725	2.51725	3.77626	712	2127	4.34516	12.8998
1894	NM_001258315,NM_001258316,NM_001349094,NM_001349095,NM_001349096,NM_001349097,NM_001349098,NM_001349099,NM_001349100,NM_001349101,NM_001349102,NM_001349103,NM_001349104,NM_018098	ECT2	epithelial cell transforming 2	3.55812	3.03897	4.08944	2.25833	2.25833	4.08944	880	4163	3.43998	16.188
1902	NM_001351397,NM_001351398,NM_001351399,NM_001351400,NM_001351401,NM_001351402,NM_001351403,NM_001351404,NM_001351405,NM_001351406,NM_001351407,NM_001351408,NM_001351409,NM_001351410,NM_001351411,NM_001351412,NM_001351413,NM_001351414,NM_001351415,NM_001351416,NM_001351417,NM_001351418,NM_001351419,NM_001351420,NM_001401,NM_057159	LPAR1	lysophosphatidic acid receptor 1	2.3418	5.14006	5.79038	4.56277	4.56277	5.79038	4952	11224	22.9353	51.4073
1917	NM_001958	EEF1A2	eukaryotic translation elongation factor 1 alpha 2	-2.07108	0.905361	0.521471	1.57186	1.57186	0.521471	215	57	1.7529	0.464713
2006	NM_000501,NM_001081752,NM_001081753,NM_001081754,NM_001081755,NM_001278912,NM_001278913,NM_001278914,NM_001278915,NM_001278916,NM_001278917,NM_001278918,NM_001278939	ELN	elastin	3.15242	3.38532	4.31339	2.65693	2.65693	4.31339	1109	4223	4.91962	18.8012
2013	NM_001424	EMP2	epithelial membrane protein 2	2.09501	3.27154	3.84823	2.78127	2.78127	3.84823	1692	4200	5.45152	13.6068
2043	NM_001304536,NM_001304537,NM_004438	EPHA4	EPH receptor A4	-2.44595	1.66381	1.13933	2.42972	2.42972	1.13933	1557	523	4.02215	1.34062
2055	NM_018941	CLN8	CLN8, transmembrane ER and ERGIC protein	-2.06984	2.9271	2.44901	3.49853	3.49853	2.44901	4213	2056	10.0123	4.85613
2069	NM_001432	EREG	epiregulin	-8.39831	2.71763	1.58615	4.65625	4.65625	1.58615	6915	630	24.6567	2.24668
2146	NM_001203247,NM_001203248,NM_001203249,NM_004456,NM_152998	EZH2	enhancer of zeste 2 polycomb repressive complex 2 subunit	2.99043	2.49883	3.41096	1.83061	1.83061	3.41096	382	1654	2.30745	9.95874
2151	NM_001256566,NM_004101	F2RL2	coagulation factor II thrombin receptor like 2	3.21259	3.64976	4.58747	2.90373	2.90373	4.58747	1262	4764	6.03856	22.7228
2152	NM_001178096,NM_001993	F3	coagulation factor III, tissue factor	-5.12105	5.57986	4.52468	6.88112	6.88112	4.52468	18196	3145	126.251	21.7206
2175	NM_000135,NM_001018112,NM_001286167,NM_001351830	FANCA	Fanconi anemia complementation group A	2.34989	1.99683	2.70607	1.47348	1.47348	2.70607	397	1414	1.58987	5.92481
2177	NM_001018115,NM_001319984,NM_033084	FANCD2	Fanconi anemia complementation group D2	2.99174	1.31745	2.3269	0.745918	0.745918	2.3269	198	1389	0.620212	4.4109
2178	NM_021922	FANCE	Fanconi anemia complementation group E	2.03469	1.89416	2.47465	1.44984	1.44984	2.47465	243	781	1.55123	4.97214
2187	NM_001018113,NM_001324162,NM_152633,NR_136707	FANCB	Fanconi anemia complementation group B	2.22037	0.762785	1.53087	0.380072	0.380072	1.53087	47	250	0.29121	2.1185
2189	NM_004629	FANCG	Fanconi anemia complementation group G	2.90301	2.43309	3.32043	1.78288	1.78288	3.32043	347	1481	2.19431	9.32037
2191	NM_001291807,NM_004460	FAP	fibroblast activation protein alpha	2.86071	5.06516	5.87978	4.36341	4.36341	5.87978	3379	9450	19.7245	54.7276
2192	NM_001996,NM_006485,NM_006486,NM_006487	FBLN1	fibulin 1	2.77141	4.98961	5.77881	4.30819	4.30819	5.77881	2985	8404	18.8972	50.9403
2200	NM_000138	FBN1	fibrillin 1	2.36803	6.56633	7.21755	5.97386	5.97386	7.21755	46686	97481	65.8947	136.784
2202	NM_001039348,NM_001039349	EFEMP1	EGF containing fibulin like extracellular matrix protein 1	7.58865	3.59472	5.34254	2.4187	2.4187	5.34254	743	7102	3.97795	37.789
2237	NM_004111	FEN1	flap structure-specific endonuclease 1	2.63691	4.35722	5.11242	3.71357	3.71357	5.11242	1661	4566	11.9176	32.4511
2280	NM_000801,NM_001199786,NM_054014	FKBP1A	FK506 binding protein 1A	-2.52537	9.17518	8.53123	9.86773	9.86773	8.53123	93206	33153	959.101	339.702
2289	NM_001145775,NM_001145776,NM_001145777,NM_004117	FKBP5	FK506 binding protein 5	2.21768	1.90969	2.56876	1.41971	1.41971	2.56876	350	1242	1.49859	5.3388
2305	NM_001243088,NM_001243089,NM_021953,NM_202002,NM_202003	FOXM1	forkhead box M1	4.22879	3.4781	4.67042	2.59017	2.59017	4.67042	999	5196	4.63335	24.085
2321	NM_001159920,NM_001160030,NM_001160031,NM_002019	FLT1	fms related tyrosine kinase 1	2.12997	1.69648	2.32742	1.23658	1.23658	2.32742	431	1079	1.20619	4.41194
2335	NM_001306129,NM_001306130,NM_001306131,NM_001306132,NM_002026,NM_054034,NM_212474,NM_212476,NM_212478,NM_212482	FN1	fibronectin 1	2.52125	11.771	12.457	11.1228	11.1228	12.457	1246182	2768860	2406.96	5314.42
2352	NM_000804,NM_001318045	FOLR3	folate receptor 3	-2.86508	2.1268	1.49898	3.01756	3.01756	1.49898	360	110	6.6392	2.03803
2491	NM_001318521,NM_001318523,NM_006733	CENPI	centromere protein I	3.87548	1.63494	2.8819	0.927522	0.927522	2.8819	158	1320	0.811006	6.83384
2535	NM_001466	FZD2	frizzled class receptor 2	2.93878	4.54468	5.38834	3.83312	3.83312	5.38834	3014	9103	13.0546	39.0955
2633	NM_002053	GBP1	guanylate binding protein 1	2.4776	3.22405	3.94428	2.63533	2.63533	3.94428	892	2743	4.82157	14.6882
2635	NM_001319179,NM_001319180,NM_001319181,NM_018284,NR_135007	GBP3	guanylate binding protein 3	2.71878	3.1246	3.92829	2.48533	2.48533	3.92829	786	2616	4.21111	14.4928
2643	NM_000161,NM_001024024,NM_001024070,NM_001024071	GCH1	GTP cyclohydrolase 1	-2.5071	0.644169	0.261401	1.58742	1.58742	0.261401	322	40	1.7798	0.201475
2697	NM_000165	GJA1	gap junction protein alpha 1	2.95781	5.97732	6.81056	5.24603	5.24603	6.81056	7439	20174	38.5303	103.811
2710	NM_000167,NM_001128127,NM_001205019,NM_203391	GK	glycerol kinase	-2.17947	2.68229	2.17854	3.30252	3.30252	2.17854	2376	1087	8.54341	3.88983
2820	NM_000408,NM_001083112	GPD2	glycerol-3-phosphate dehydrogenase 2	2.11829	2.12134	2.7308	1.6479	1.6479	2.7308	669	2151	1.89334	6.04784
2825	NM_001098199,NM_001261452,NM_001261453,NM_001261454,NM_001261455,NM_005279	GPR1	G protein-coupled receptor 1	2.05113	2.42319	2.99619	1.95977	1.95977	2.99619	345	994	2.59707	7.46806
2869	NM_005308	GRK5	G protein-coupled receptor kinase 5	-2.5172	3.34839	2.74806	4.07988	4.07988	2.74806	2304	913	15.7256	6.14225
2919	NM_001511,NR_046035	CXCL1	C-X-C motif chemokine ligand 1	-24.428	1.27964	0.331351	4.94181	4.94181	0.331351	2193	20	30.6943	0.265073
2920	NM_002089	CXCL2	C-X-C motif chemokine ligand 2	-9.66225	0	0	3.27236	3.27236	0	613	0	8.30745	0
2921	NM_002090	CXCL3	C-X-C motif chemokine ligand 3	-29.6845	1.16902	0.26502	5.15666	5.15666	0.26502	2525	14	35.9527	0.204326
2956	NM_000179,NM_001281492,NM_001281493,NM_001281494	MSH6	mutS homolog 6	2.06861	3.68264	4.24411	3.19545	3.19545	4.24411	2039	4748	7.77023	18.0502
3006	NM_005319	HIST1H1C	histone cluster 1 H1 family member c	-2.03023	5.11608	4.63069	5.65233	5.65233	4.63069	2305	1033	52.2479	23.4321
3012	NM_021052	HIST1H2AE	histone cluster 1 H2A family member e	-4.63821	1.47331	0.735933	2.9495	2.9495	0.735933	214	25	6.27966	0.725115
3014	NM_002105	H2AFX	H2A histone family member X	2.68332	5.57606	6.33335	4.90933	4.90933	6.33335	2871	7309	29.8996	75.3693
3015	NM_002106	H2AFZ	H2A histone family member Z	2.18935	8.00731	8.59249	7.46199	7.46199	8.59249	11111	20826	192.234	356.782
3020	NM_002107	H3F3A	H3 histone family member 3A	-2.0254	2.92411	2.45899	3.4772	3.4772	2.45899	626	315	9.83519	4.90131
3059	NM_001292041,NM_005335	HCLS1	hematopoietic cell-specific Lyn substrate 1	-2.22269	0.818137	0.424497	1.5768	1.5768	0.424497	214	44	1.75854	0.35587
3070	NM_001289067,NM_001289068,NM_001289069,NM_001289070,NM_001289071,NM_001289072,NM_001289073,NM_001289074,NM_001289075,NM_018063	HELLS	helicase, lymphoid-specific	3.35819	1.53662	2.64155	0.893867	0.893867	2.64155	154	1087	0.773561	5.65811
3075	NM_000186,NM_001014975	CFH	complement factor H	2.10845	3.31231	3.89382	2.81764	2.81764	3.89382	1120	2867	5.61371	14.1255
3084	NM_001159995,NM_001159996,NM_001159999,NM_001160001,NM_001160002,NM_001160004,NM_001160005,NM_001160007,NM_001160008,NM_001322197,NM_001322201,NM_001322202,NM_001322205,NM_001322206,NM_001322207,NM_004495,NM_013956,NM_013957,NM_013958,NM_013959,NM_013960,NM_013962,NM_013964	NRG1	neuregulin 1	-4.28833	3.80663	2.89864	4.99906	4.99906	2.89864	8103	1665	32.0512	6.93641
3099	NM_000189	HK2	hexokinase 2	-2.13713	3.51106	3.0057	4.10138	4.10138	3.0057	6821	3229	16.0198	7.51397
3146	NM_001313892,NM_001313893,NM_002128	HMGB1	high mobility group box 1	3.14864	5.58405	6.47237	4.81764	4.81764	6.47237	7159	21431	27.7651	82.3293
3148	NM_001130688,NM_001130689,NM_002129	HMGB2	high mobility group box 2	6.24609	4.64724	6.15295	3.51	3.51	6.15295	929	6140	10.0925	66.0248
3149	NM_001301228,NM_001301229,NM_001301231,NM_005342	HMGB3	high mobility group box 3	2.06864	3.18393	3.75115	2.70247	2.70247	3.75115	1124	2781	5.13071	12.6704
3151	NM_005517	HMGN2	high mobility group nucleosomal binding domain 2	2.8587	6.72668	7.5269	6.01154	6.01154	7.5269	8044	19986	67.6011	166.61
3161	NM_001142556,NM_001142557,NM_012484,NM_012485	HMMR	hyaluronan mediated motility receptor	7.40444	1.84329	3.78586	0.897471	0.897471	3.78586	150	2483	0.777192	13.0088
3178	NM_002136,NM_031157,NR_135167	HNRNPA1	heterogeneous nuclear ribonucleoprotein A1	2.03769	8.05784	8.58766	7.56072	7.56072	8.58766	22237	38793	207.66	356.362
3181	NM_002137,NM_031243	HNRNPA2B1	heterogeneous nuclear ribonucleoprotein A2/B1	2.0057	6.97628	7.49638	6.49227	6.49227	7.49638	21211	36831	94.8863	163.927
3184	NM_001003810,NM_002138,NM_031369,NM_031370	HNRNPD	heterogeneous nuclear ribonucleoprotein D	2.06844	5.9469	6.49424	5.4457	5.4457	6.49424	5891	11131	44.5551	83.5853
3187	NM_001257293,NM_005520	HNRNPH1	heterogeneous nuclear ribonucleoprotein H1	2.41444	6.12124	6.79002	5.51833	5.51833	6.79002	6322	13885	46.9822	102.08
3189	NM_001322434,NM_001322436,NM_001322437,NM_001322438,NM_001322439,NM_001322440,NM_001322441,NM_001322442,NM_001322443,NM_001322444,NM_001322445,NM_001322446,NM_001322447,NM_001322448,NM_001322449,NM_001322450,NM_001322451,NM_001322452,NM_001322453,NM_012207,NM_021644	HNRNPH3	heterogeneous nuclear ribonucleoprotein H3	2.36869	5.34303	6.00117	4.75708	4.75708	6.00117	3860	8716	26.4028	59.3294
3241	NM_001258357,NM_001258358,NM_001258359,NM_002149,NM_134421	HPCAL1	hippocalcin like 1	-3.35702	5.89841	5.08916	6.83634	6.83634	5.08916	11750	3062	122.349	31.9831
3265	NM_001130442,NM_001318054,NM_005343,NM_176795	HRAS	HRas proto-oncogene, GTPase	-29.6668	7.80781	5.73641	10.6272	10.6272	5.73641	91411	3274	1627.39	49.3987
3280	NM_005524	HES1	hes family bHLH transcription factor 1	-2.17585	1.1645	0.731709	1.85329	1.85329	0.731709	209	65	2.3571	0.718827
3303	NM_005345	HSPA1A	heat shock protein family A (Hsp70) member 1A	2.21568	5.19633	5.8018	4.65405	4.65405	5.8018	3643	7733	24.6262	51.8422
3304	NM_005346	HSPA1B	heat shock protein family A (Hsp70) member 1B	2.25548	4.91788	5.53947	4.36604	4.36604	5.53947	3021	6680	19.7732	43.3345
3320	NM_001017963,NM_005348	HSP90AA1	heat shock protein 90 alpha family class A member 1	2.19221	8.65496	9.23966	8.10727	8.10727	9.23966	63126	119724	307.944	579.53
3383	NM_000201	ICAM1	intercellular adhesion molecule 1	-12.7915	4.94358	3.43585	7.11295	7.11295	3.43585	29076	2025	147.298	10.1252
3397	NM_002165,NM_181353	ID1	inhibitor of DNA binding 1, HLH protein	4.45111	5.9988	7.17181	5.01765	5.01765	7.17181	1989	8213	32.486	132.579
3398	NM_002166	ID2	inhibitor of DNA binding 2, HLH protein	6.11347	4.32759	5.82635	3.21436	3.21436	5.82635	657	4421	7.8817	52.8485
3399	NM_002167	ID3	inhibitor of DNA binding 3, HLH protein	3.3161	5.76708	6.6963	4.96681	4.96681	6.6963	2345	7267	31.21	95.9682
3489	NM_002178	IGFBP6	insulin like growth factor binding protein 6	2.36777	4.73197	5.39441	4.15088	4.15088	5.39441	974	2319	16.6449	39.246
3491	NM_001554	CYR61	cysteine rich angiogenic inducer 61	2.24263	8.07352	8.67711	7.51192	7.51192	8.67711	27902	52970	199.591	376.339
3552	NM_000575	IL1A	interleukin 1 alpha	-12.8593	0.666069	0.116705	3.80144	3.80144	0.116705	2207	15	12.7458	0.0826035
3553	NM_000576	IL1B	interleukin 1 beta	-521.993	1.55348	0.259836	9.28772	9.28772	0.259836	58704	19	641.35	0.199481
3569	NM_000600,NM_001318095	IL6	interleukin 6	-6.41408	4.11457	2.98684	5.66808	5.66808	2.98684	3847	545	52.8733	7.41337
3572	NM_001190981,NM_002184,NM_175767,NR_120480	IL6ST	interleukin 6 signal transducer	2.17605	4.78892	5.3825	4.2608	4.2608	5.3825	9981	21537	18.1567	38.9397
3576	NM_000584	CXCL8	C-X-C motif chemokine ligand 8	-232.627	1.80159	0.393182	8.25506	8.25506	0.393182	35609	34	341.83	0.32225
3592	NM_000882	IL12A	interleukin 12A	-3.34215	1.77124	1.10316	2.84393	2.84393	1.10316	502	115	5.74404	1.27631
3598	NM_000640	IL13RA2	interleukin 13 receptor subunit alpha 2	-9.51091	1.6198	0.669481	3.91906	3.91906	0.669481	1163	54	13.8801	0.63513
3613	NM_014214	IMPA2	inositol monophosphatase 2	2.18712	0.755327	1.50749	0.378456	0.378456	1.50749	28	193	0.289995	2.05721
3619	NM_001040694,NM_020238	INCENP	inner centromere protein	2.28063	2.96081	3.61467	2.42523	2.42523	3.61467	1015	2909	4.00098	11.534
3656	NM_001570	IRAK2	interleukin 1 receptor associated kinase 2	-2.5231	2.70758	2.12107	3.45627	3.45627	2.12107	2045	792	9.67393	3.70596
3676	NM_000885,NM_001316312	ITGA4	integrin subunit alpha 4	2.42391	1.56478	2.32876	1.05143	1.05143	2.32876	423	1942	0.957111	4.41794
3679	NM_001144996,NM_001144997,NM_002206	ITGA7	integrin subunit alpha 7	3.16611	1.98607	2.9844	1.32169	1.32169	2.9844	335	1887	1.33505	7.39509
3685	NM_001144999,NM_001145000,NM_002210	ITGAV	integrin subunit alpha V	2.35181	4.56067	5.21908	3.98531	3.98531	5.21908	6233	14965	14.5463	34.7558
3706	NM_002220	ITPKA	inositol-trisphosphate 3-kinase A	-3.02028	1.09603	0.55803	2.15271	2.15271	0.55803	350	57	3.1162	0.509502
3730	NM_000216	ANOS1	anosmin 1	-2.25688	1.44377	0.971434	2.14577	2.14577	0.971434	1159	408	3.0942	1.06814
3749	NM_001039574,NM_004978,NR_036437	KCNC4	potassium voltage-gated channel subfamily C member 4	-2.64321	1.65664	1.09776	2.50005	2.50005	1.09776	1105	334	4.27048	1.26768
3759	NM_000891	KCNJ2	potassium voltage-gated channel subfamily J member 2	-2.34072	2.17038	1.64194	2.86889	2.86889	1.64194	1918	781	5.87468	2.37694
3772	NM_001276435,NM_001276436,NM_001276437,NM_001276438,NM_001276439,NM_002243,NM_170736,NM_170737	KCNJ15	potassium voltage-gated channel subfamily J member 15	-3.04919	0.625679	0.214724	1.82315	1.82315	0.214724	395	35	2.28676	0.161964
3776	NM_001017424,NM_001017425,NM_014217	KCNK2	potassium two pore domain channel subfamily K member 2	3.29171	2.51886	3.52086	1.80202	1.80202	3.52086	447	2128	2.23818	10.8001
3799	NM_004521	KIF5B	kinesin family member 5B	2.34513	5.02462	5.67693	4.44726	4.44726	5.67693	7577	17115	21.0294	47.3276
3832	NM_004523	KIF11	kinesin family member 11	5.88375	2.23819	3.85591	1.29917	1.29917	3.85591	403	4274	1.29948	13.6858
3833	NM_002263	KIFC1	kinesin family member C1	5.34484	3.42423	4.84049	2.42235	2.42235	4.84049	640	4411	3.99091	27.034
3835	NM_001256269,NM_001256270,NM_007317	KIF22	kinesin family member 22	3.378	3.77316	4.75207	2.9959	2.9959	4.75207	842	3344	6.51514	25.5731
3872	NM_000422	KRT17	keratin 17	-2.26382	0.869758	0.461261	1.64002	1.64002	0.461261	177	39	1.8813	0.400284
3885	NM_021013	KRT34	keratin 34	-2.96516	2.31898	1.66389	3.232	3.232	1.66389	837	256	8.00938	2.43607
3895	NM_001079521,NM_001079522,NM_001271014,NM_004986,NR_073128,NR_073129	KTN1	kinectin 1	2.19441	4.52209	5.1244	3.99057	3.99057	5.1244	4115	9300	14.6038	32.6723
3897	NM_000425,NM_001143963,NM_001278116,NM_024003	L1CAM	L1 cell adhesion molecule	-26.0484	1.00261	0.204814	4.90794	4.90794	0.204814	9078	50	29.8691	0.154091
3918	NM_005562,NM_018891	LAMC2	laminin subunit gamma 2	-3.01597	2.71431	2.03239	3.62502	3.62502	2.03239	3759	1164	11.0623	3.43417
3925	NM_001145454,NM_005563,NM_203399,NM_203401	STMN1	stathmin 1	2.21981	7.21328	7.8114	6.66096	6.66096	7.8114	10054	18826	107.439	199.964
3930	NM_002296,NM_194442	LBR	lamin B receptor	2.11519	3.07335	3.66089	2.5801	2.5801	3.66089	1072	2785	4.59665	11.9135
3936	NM_002298	LCP1	lymphocyte cytosolic protein 1	-3.432	0.351472	0.0669203	1.84597	1.84597	0.0669203	540	11	2.34196	0.044863
3976	NM_001257135,NM_002309	LIF	LIF, interleukin 6 family cytokine	-2.49996	5.24427	4.6248	5.94671	5.94671	4.6248	15420	5607	64.4776	23.3232
3978	NM_000234,NM_001289063,NM_001289064,NM_001320970,NM_001320971,NR_110296,NR_135497,NR_135498,NR_135499,NR_135500,NR_135501	LIG1	DNA ligase 1	2.20422	3.21315	3.83348	2.69321	2.69321	3.83348	1058	2814	5.09613	13.4578
4001	NM_001198557,NM_005573,NR_134488	LMNB1	lamin B1	4.72103	3.53722	4.82972	2.59062	2.59062	4.82972	725	4463	4.63499	26.839
4008	NM_001306080,NM_001330583,NM_005358,NM_015842	LMO7	LIM domain 7	7.05648	4.07627	5.72254	2.90359	2.90359	5.72254	2624	21301	6.03799	48.8645
4013	NM_001130142,NM_014622,NM_198315	VWA5A	von Willebrand factor A domain containing 5A	-2.24422	1.63075	1.14876	2.31498	2.31498	1.14876	660	236	3.61415	1.35917
4016	NM_005576	LOXL1	lysyl oxidase like 1	2.00133	6.31606	6.83634	5.83538	5.83538	6.83634	8488	15129	59.1776	104.865
4085	NM_002358	MAD2L1	mitotic arrest deficient 2 like 1	5.29172	3.60196	4.99906	2.59532	2.59532	4.99906	412	2649	4.65259	29.9417
4086	NM_001003688,NM_005900	SMAD1	SMAD family member 1	-2.1885	2.43307	1.93283	3.06277	3.06277	1.93283	1223	548	6.91986	3.11899
4121	NM_005907	MAN1A1	mannosidase alpha class 1A member 1	-2.05038	3.2997	2.82216	3.85805	3.85805	2.82216	4052	1993	13.2996	6.53524
4154	NM_001314057,NM_021038,NM_207292,NM_207293,NM_207294,NM_207295,NM_207296,NM_207297	MBNL1	muscleblind like splicing regulator 1	2.62702	4.57129	5.32079	3.92736	3.92736	5.32079	4510	12104	13.951	37.2918
4171	NM_004526,NR_073375	MCM2	minichromosome maintenance complex component 2	3.08232	3.74462	4.64366	3.01964	3.01964	4.64366	1420	5066	6.65008	23.5741
4172	NM_001270472,NM_002388	MCM3	minichromosome maintenance complex component 3	3.40769	3.9988	4.97983	3.21104	3.21104	4.97983	1544	5839	7.85776	29.618
4173	NM_005914,NM_182746	MCM4	minichromosome maintenance complex component 4	3.28019	4.01567	4.96296	3.24919	3.24919	4.96296	2384	8555	8.12783	29.2935
4174	NM_006739	MCM5	minichromosome maintenance complex component 5	3.4443	4.34279	5.32558	3.54137	3.54137	5.32558	1611	5837	10.3352	37.3316
4175	NM_005915	MCM6	minichromosome maintenance complex component 6	2.94898	3.42411	4.29196	2.73174	2.73174	4.29196	1218	4316	5.25578	18.544
4176	NM_001278595,NM_005916,NM_182776	MCM7	minichromosome maintenance complex component 7	3.6599	4.8558	5.88107	4.00927	4.00927	5.88107	2710	10109	14.8359	54.7789
4211	NM_002398	MEIS1	Meis homeobox 1	2.11843	3.2988	3.88444	2.80145	2.80145	3.88444	1027	2586	5.54262	14.0118
4232	NM_001253900,NM_001253901,NM_001253902,NM_002402,NM_177524,NM_177525	MEST	mesoderm specific transcript	5.59572	3.87542	5.31179	2.82746	2.82746	5.31179	808	5553	5.66688	37.0567
4233	NM_000245,NM_001127500,NM_001324401,NM_001324402	MET	MET proto-oncogene, receptor tyrosine kinase	2.56343	3.69564	4.43654	3.07847	3.07847	4.43654	2635	8039	7.02645	20.4126
4239	NM_001198695,NM_002404	MFAP4	microfibrillar associated protein 4	3.6402	3.56298	4.61487	2.75086	2.75086	4.61487	602	2634	5.33021	23.2074
4288	NM_001145966,NM_002417	MKI67	marker of proliferation Ki-67	5.9766	2.45055	4.05886	1.47953	1.47953	4.05886	1136	11400	1.59781	15.8742
4294	NM_002446	MAP3K10	mitogen-activated protein kinase kinase kinase 10	-2.09075	2.69346	2.21349	3.27751	3.27751	2.21349	1726	830	8.34362	4.00275
4306	NM_000901,NM_001166104	NR3C2	nuclear receptor subfamily 3 group C member 2	-2.275	1.50135	1.02127	2.20713	2.20713	1.02127	1124	406	3.28089	1.14645
4312	NM_001145938,NM_002421	MMP1	matrix metallopeptidase 1	-2.83111	12.0616	11.3343	12.8357	12.8357	11.3343	817901	308491	6538.09	2448.34
4314	NM_002422	MMP3	matrix metallopeptidase 3	-265.029	4.99314	2.38843	10.4384	10.4384	2.38843	170463	544	1467.23	4.62082
4316	NM_002423	MMP7	matrix metallopeptidase 7	-4.28831	0.735126	0.231724	2.33213	2.33213	0.231724	253	13	3.66549	0.17548
4319	NM_002425	MMP10	matrix metallopeptidase 10	-4.95937	1.69753	0.898165	3.20832	3.20832	0.898165	822	103	7.84242	0.95379
4321	NM_002426	MMP12	matrix metallopeptidase 12	-17.2938	0.679726	0.109443	4.22163	4.22163	0.109443	2004	10	17.5638	0.0769302
4324	NM_002428	MMP15	matrix metallopeptidase 15	-2.07846	2.10763	1.64494	2.70046	2.70046	1.64494	1328	620	5.11958	2.38591
4326	NM_016155	MMP17	matrix metallopeptidase 17	2.24166	2.23347	2.89041	1.72585	1.72585	2.89041	299	1010	2.06157	6.87347
4436	NM_000251,NM_001258281	MSH2	mutS homolog 2	2.29456	2.65655	3.32237	2.12416	2.12416	3.32237	598	1833	3.03031	9.34065
4487	NM_002448	MSX1	msh homeobox 1	-2.72765	2.76246	2.13189	3.57954	3.57954	2.13189	1244	443	10.6617	3.73818
4603	NM_001080416,NM_001144755,NM_001294282	MYBL1	MYB proto-oncogene like 1	5.43197	2.20565	3.74167	1.3002	1.3002	3.74167	399	3915	1.30015	12.5628
4605	NM_001278610,NM_002466	MYBL2	MYB proto-oncogene like 2	4.60437	2.94896	4.24947	2.04646	2.04646	4.24947	477	3061	2.81029	18.0832
4642	NM_001303279,NM_001303280,NM_015194	MYO1D	myosin ID	-5.89563	0.987698	0.336807	2.89645	2.89645	0.336807	1925	89	6.00254	0.270254
4659	NM_001143885,NM_001143886,NM_001244990,NM_001244992,NM_002480	PPP1R12A	protein phosphatase 1 regulatory subunit 12A	2.09777	3.82296	4.39457	3.32571	3.32571	4.39457	2892	6573	8.70774	19.8758
4678	NM_001195193,NM_002482,NM_152298	NASP	nuclear autoantigenic sperm protein	2.25278	4.47627	5.1003	3.9286	3.9286	5.1003	2114	5357	13.9611	32.2223
4685	NM_004540	NCAM2	neural cell adhesion molecule 2	3.9383	2.08643	3.29766	1.32009	1.32009	3.29766	404	2743	1.33351	9.17025
4693	NM_000266	NDP	NDP, norrin cystine knot growth factor	-4.41486	1.0478	0.427254	2.56962	2.56962	0.427254	559	45	4.55582	0.358469
4747	NM_006158	NEFL	neurofilament light	-15.5886	0.940196	0.21177	4.17419	4.17419	0.21177	3943	37	16.9102	0.159239
4751	NM_001204182,NM_001204183,NM_002497	NEK2	NIMA related kinase 2	5.61808	1.87424	3.49513	1.00505	1.00505	3.49513	119	1393	0.898339	10.5831
4784	NM_001271043,NM_001271044,NM_002501	NFIX	nuclear factor I X	2.18623	4.13192	4.73449	3.60605	3.60605	4.73449	3614	8403	10.904	25.2677
4811	NM_002508	NID1	nidogen 1	2.4481	4.06261	4.75945	3.46779	3.46779	4.75945	3492	9218	9.7467	25.7052
4864	NM_000271	NPC1	NPC intracellular cholesterol transporter 1	-2.1198	4.16808	3.6612	4.74513	4.74513	3.6612	7690	3509	26.2075	11.9169
4883	NM_000908,NM_001204375,NM_001204376	NPR3	natriuretic peptide receptor 3	2.01694	0.812142	1.46301	0.450836	0.450836	1.46301	151	824	0.348269	1.95631
4884	NM_002522	NPTX1	neuronal pentraxin 1	7.25808	4.24092	5.90525	3.04566	3.04566	5.90525	2235	18332	6.81795	55.5928
4900	NM_001126181,NM_006176	NRGN	neurogranin	2.05756	2.94645	3.51253	2.4716	2.4716	3.51253	301	767	4.1642	10.7221
4908	NM_001102654,NM_002527	NTF3	neurotrophin 3	2.3305	3.31088	3.97699	2.75635	2.75635	3.97699	401	1093	5.35059	15.0727
4923	NM_002531	NTSR1	neurotensin receptor 1	-2.55286	3.27012	2.66321	4.01533	4.01533	2.66321	3717	1446	14.9109	5.74137
4925	NM_001330227,NM_005013	NUCB2	nucleobindin 2	2.48059	4.98955	5.68775	4.37706	4.37706	5.68775	1953	4741	19.9373	47.72
4953	NM_001287188,NM_001287189,NM_001287190,NM_002539	ODC1	ornithine decarboxylase 1	-2.39962	6.70439	6.10266	7.36546	7.36546	6.10266	22717	8225	177.581	63.7298
4998	NM_001190818,NM_001190819,NM_004153	ORC1	origin recognition complex subunit 1	2.81123	1.36846	2.304	0.812793	0.812793	2.304	136	833	0.686097	4.33212
5019	NM_000436	OXCT1	3-oxoacid CoA-transferase 1	2.56914	3.21737	3.96923	2.60794	2.60794	3.96923	1018	3252	4.70883	14.9959
5021	NM_000916	OXTR	oxytocin receptor	2.81914	3.56612	4.39128	2.89602	2.89602	4.39128	1604	5301	6.00141	19.8307
5026	NM_001204519,NM_001204520,NM_002561,NM_175080	P2RX5	purinergic receptor P2X 5	-4.88613	2.33415	1.45523	3.74392	3.74392	1.45523	1669	267	12.2074	1.93561
5055	NM_001143818,NM_002575	SERPINB2	serpin family B member 2	-5.06971	7.72492	6.64221	8.98411	8.98411	6.64221	62418	10825	535.343	92.2586
5074	NM_002583	PAWR	pro-apoptotic WT1 regulator	2.0574	3.54572	4.10412	3.0633	3.0633	4.10412	770	1789	6.92183	16.3268
5111	NM_002592,NM_182649	PCNA	proliferating cell nuclear antigen	2.76963	5.66723	6.44952	4.97983	4.97983	6.44952	2529	6550	31.5221	80.967
5118	NM_002593	PCOLCE	procollagen C-endopeptidase enhancer	2.78313	7.21734	7.99336	6.51665	6.51665	7.99336	9616	22406	97.0975	224.98
5128	NM_001170464,NM_002595	CDK17	cyclin dependent kinase 17	-2.28384	4.08682	3.53429	4.72575	4.72575	3.53429	6790	2903	25.8222	10.9078
5137	NM_001191056,NM_001191057,NM_001191058,NM_001191059,NM_001322055,NM_001322056,NM_001322057,NM_001322058,NM_001322059,NM_005020	PDE1C	phosphodiesterase 1C	2.4868	3.0515	3.77861	2.46432	2.46432	3.77861	1530	4917	4.14129	12.9214
5156	NM_001347827,NM_001347828,NM_001347829,NM_001347830,NM_006206	PDGFRA	platelet derived growth factor receptor alpha	2.5688	3.12604	3.87981	2.51871	2.51871	3.87981	1638	5494	4.35262	13.943
5159	NM_002609	PDGFRB	platelet derived growth factor receptor beta	2.19412	4.74759	5.34813	4.21449	4.21449	5.34813	6070	13298	17.4734	37.9768
5167	NM_006208	ENPP1	ectonucleotide pyrophosphatase/phosphodiesterase 1	4.74613	3.14159	4.45978	2.21303	2.21303	4.45978	1481	9464	3.29875	20.7968
5176	NM_001329903,NM_001329904,NM_001329905,NM_002615	SERPINF1	serpin family F member 1	2.95029	3.38433	4.25358	2.69272	2.69272	4.25358	478	1750	5.09467	18.1203
5179	NM_001135690	PENK	proenkephalin	7.6321	1.32268	3.44056	0.508484	0.508484	3.44056	33	842	0.394284	10.1684
5210	NM_001317134,NM_001317135,NM_001317136,NM_001317137,NM_001317138,NM_004567	PFKFB4	6-phosphofructo-2-kinase/fructose-2,6-biphosphatase 4	-2.14319	2.85062	2.35329	3.45305	3.45305	2.35329	2107	1001	9.65669	4.51242
5239	NM_021965	PGM5	phosphoglucomutase 5	2.36764	1.42385	2.17539	0.931942	0.931942	2.17539	158	744	0.81747	3.88169
5266	NM_002638	PI3	peptidase inhibitor 3	-39.0723	0	0	5.28807	5.28807	0	1345	0	39.7364	0
5270	NM_001136528,NM_001136530,NM_006216,NR_073116	SERPINE2	serpin family E member 2	3.09828	6.65103	7.5166	5.88513	5.88513	7.5166	8450	22880	61.4726	165.22
5293	NM_001350234,NM_001350235,NM_005026	PIK3CD	phosphatidylinositol-4,5-bisphosphate 3-kinase catalytic subunit delta	-2.16518	3.47789	2.965	4.07949	4.07949	2.965	5003	2358	15.7212	7.30534
5328	NM_001145031,NM_001319191,NM_002658	PLAU	plasminogen activator, urokinase	-2.9073	7.72312	6.99155	8.53123	8.53123	6.99155	58211	17209	400.734	117.773
5347	NM_005030	PLK1	polo like kinase 1	6.99245	3.91961	5.56601	2.76021	2.76021	5.56601	743	6170	5.36941	44.0538
5358	NM_001136025,NM_001172335,NM_001282337,NM_001282338,NM_005032	PLS3	plastin 3	2.24254	6.43885	7.04772	5.88259	5.88259	7.04772	12607	25414	61.3874	122.471
5366	NM_021127	PMAIP1	phorbol-12-myristate-13-acetate-induced protein 1	-3.09228	4.87637	4.12957	5.75824	5.75824	4.12957	6658	1975	56.3553	16.6176
5393	NM_001034194,NM_005033	EXOSC9	exosome component 9	3.01345	3.71002	4.5901	2.99868	2.99868	4.5901	639	2253	6.53394	22.7711
5396	NM_006902,NM_022716	PRRX1	paired related homeobox 1	2.56619	4.46835	5.19958	3.83995	3.83995	5.19958	3153	8228	13.1249	34.3263
5420	NM_001018111,NM_005397	PODXL	podocalyxin like	-2.04722	2.82342	2.3535	3.38717	3.38717	2.3535	3267	1626	9.1492	4.51323
5422	NM_001330360,NM_016937	POLA1	DNA polymerase alpha 1, catalytic subunit	2.04988	1.40106	2.01144	0.9759	0.9759	2.01144	267	1094	0.86411	3.37316
5424	NM_001256849,NM_001308632,NM_002691,NR_046402	POLD1	DNA polymerase delta 1, catalytic subunit	2.01033	3.14523	3.68903	2.68159	2.68159	3.68903	1058	2572	5.02788	12.1317
5426	NM_006231	POLE	DNA polymerase epsilon, catalytic subunit	2.12019	2.29213	2.89745	1.81326	1.81326	2.89745	1109	3401	2.26274	6.92749
5427	NM_001197330,NM_001197331,NM_001348384,NM_001348385,NM_002692	POLE2	DNA polymerase epsilon 2, accessory subunit	3.20588	1.37497	2.4518	0.771084	0.771084	2.4518	76	558	0.64682	4.87273
5452	NM_001207025,NM_001207026,NM_001247994,NM_002698	POU2F2	POU class 2 homeobox 2	-5.13257	3.12077	2.15651	4.51619	4.51619	2.15651	9007	1492	22.1902	3.81521
5526	NM_006244	PPP2R5B	protein phosphatase 2 regulatory subunit B'beta	-2.02326	4.03789	3.56142	4.5781	4.5781	3.56142	3847	1846	23.2146	11.1031
5552	NM_001321053,NM_001321054,NM_002727	SRGN	serglycin	2.66887	5.77624	6.5276	5.11137	5.11137	6.5276	2738	6788	34.7604	85.1692
5557	NM_000946	PRIM1	primase (DNA) subunit 1	3.2524	1.78049	2.82406	1.12255	1.12255	2.82406	90	580	1.04962	6.54123
5570	NM_001270393,NM_001270394,NM_001270395,NM_032471,NM_181794,NM_181795	PKIB	cAMP-dependent protein kinase inhibitor beta	-3.31681	2.27938	1.57306	3.30286	3.30286	1.57306	870	234	8.54498	2.2146
5613	NM_005044	PRKX	protein kinase, X-linked	-2.03825	1.84283	1.39941	2.42674	2.42674	1.39941	1446	663	4.00662	1.82819
5631	NM_001204402,NM_002764	PRPS1	phosphoribosyl pyrophosphate synthetase 1	2.50179	5.56445	6.26511	4.94215	4.94215	6.26511	4043	9484	30.707	71.4598
5634	NM_001039091,NM_002765	PRPS2	phosphoribosyl pyrophosphate synthetase 2	2.49181	2.69661	3.43447	2.11727	2.11727	3.43447	459	1560	3.00781	10.1101
5646	NM_001197097,NM_001197098,NM_002771,NM_007343	PRSS3	protease, serine 3	-4.85911	1.04174	0.404197	2.68489	2.68489	0.404197	245	18	5.04821	0.33384
5649	NM_005045,NM_173054	RELN	reelin	2.91394	1.62081	2.56654	1.02357	1.02357	2.56654	649	3745	0.922193	5.32996
5660	NM_001042465,NM_001042466,NM_002778	PSAP	prosaposin	-2.23618	9.346	8.7835	9.94453	9.94453	8.7835	179255	71954	1016.69	405.394
5670	NM_031246	PSG2	pregnancy specific beta-1-glycoprotein 2	-2.986	0.335215	0.068249	1.64646	1.64646	0.068249	182	5	1.89176	0.0458161
5673	NM_001130014,NM_002781	PSG5	pregnancy specific beta-1-glycoprotein 5	2.55165	3.79	4.52548	3.17405	3.17405	4.52548	743	2051	7.6202	21.732
5676	NM_001206650,NM_001290042	PSG7	pregnancy specific beta-1-glycoprotein 7 (gene/pseudogene)	-2.25948	0.631812	0.275095	1.45108	1.45108	0.275095	171	21	1.55242	0.212358
5732	NM_000956	PTGER2	prostaglandin E receptor 2	3.77225	1.25641	2.53752	0.622088	0.622088	2.53752	74	776	0.496697	5.21173
5734	NM_000958	PTGER4	prostaglandin E receptor 4	-2.0334	1.79334	1.35304	2.37693	2.37693	1.35304	803	364	3.84081	1.73332
5742	NM_000962,NM_001271164,NM_001271165,NM_001271166,NM_001271367,NM_001271368,NM_080591	PTGS1	prostaglandin-endoperoxide synthase 1	3.8868	2.81916	3.9637	2.00512	2.00512	3.9637	836	4591	2.70289	14.9221
5754	NM_001270398,NM_002821,NM_152880,NM_152881,NM_152882,NR_072997,NR_072998	PTK7	protein tyrosine kinase 7 (inactive)	2.01586	5.01993	5.55103	4.53964	4.53964	5.55103	5712	11173	22.5761	43.6597
5763	NM_001330333,NM_002824	PTMS	parathymosin	2.02902	7.317	7.84518	6.82439	6.82439	7.84518	8499	14541	120.885	204.786
5764	NM_001321386,NM_001321387,NM_002825	PTN	pleiotrophin	4.39624	3.58853	4.81226	2.67599	2.67599	4.81226	501	2683	5.01144	26.5633
5817	NM_001135768,NM_001135769,NM_001135770,NM_006505	PVR	poliovirus receptor	-2.05099	5.94679	5.45116	6.48748	6.48748	5.45116	26946	10846	94.547	40.9132
5831	NM_001282279,NM_001282280,NM_001282281,NM_001330523,NM_006907,NM_153824	PYCR1	pyrroline-5-carboxylate reductase 1	2.1484	5.63214	6.21072	5.10746	5.10746	6.21072	3961	7939	34.6483	69.0041
5864	NM_002866	RAB3A	RAB3A, member RAS oncogene family	-2.03724	2.94993	2.48095	3.50757	3.50757	2.48095	904	442	10.0826	5.00031
5880	NM_002872	RAC2	ras-related C3 botulinum toxin substrate 2 (rho family, small GTP binding protein Rac2)	-2.79188	5.62254	4.93049	6.41173	6.41173	4.93049	8240	2654	89.584	28.5864
5885	NM_006265	RAD21	RAD21 cohesin complex component	2.98104	4.76662	5.61921	4.04339	4.04339	5.61921	3481	10500	15.2484	45.6784
5888	NM_001164269,NM_001164270,NM_002875,NM_133487	RAD51	RAD51 recombinase	2.92713	2.3278	3.22808	1.67859	1.67859	3.22808	277	1229	1.95587	8.77644
5892	NM_001142571,NM_002878,NM_133629,NR_037711,NR_037712	RAD51D	RAD51 paralog D	2.05152	2.07156	2.65377	1.61708	1.61708	2.65377	251	785	1.83526	5.71015
5931	NM_001198719,NM_002893	RBBP7	RB binding protein 7, chromatin remodeling factor	2.02367	5.47686	6.00891	4.99193	4.99193	6.00891	3929	7391	31.8517	59.5671
5932	NM_002894,NM_203291,NM_203292	RBBP8	RB binding protein 8, endonuclease	2.7109	2.51214	3.3325	1.89373	1.89373	3.3325	489	1884	2.43539	9.39967
5933	NM_001323281,NM_001323282,NM_002895,NM_183404	RBL1	RB transcriptional corepressor like 1	3.24763	1.22452	2.34014	0.640752	0.640752	2.34014	190	1618	0.516261	4.46425
5981	NM_001204747,NM_002913	RFC1	replication factor C subunit 1	2.14153	2.93789	3.53813	2.43948	2.43948	3.53813	1215	3292	4.05542	10.939
5982	NM_001278791,NM_001278792,NM_001278793,NM_002914,NM_181471	RFC2	replication factor C subunit 2	2.29715	3.89624	4.54208	3.34223	3.34223	4.54208	927	2327	8.81971	21.993
5983	NM_002915,NM_181558	RFC3	replication factor C subunit 3	3.51546	2.41581	3.48727	1.67355	1.67355	3.48727	288	1504	1.9458	10.5249
5984	NM_002916,NM_181573	RFC4	replication factor C subunit 4	3.3578	3.05056	4.04698	2.29947	2.29947	4.04698	303	1345	3.56422	15.7616
5985	NM_001130112,NM_001130113,NM_001206801,NM_001346815,NM_007370,NM_181578,NR_144504	RFC5	replication factor C subunit 5	2.02626	2.51019	3.07077	2.05195	2.05195	3.07077	380	1042	2.82489	7.85292
5998	NM_001276260,NM_001276261,NM_001276262,NM_001282922,NM_001282923,NM_001322214,NM_001322215,NM_001351526,NM_017790,NM_130795,NM_134427,NM_144488,NM_144489	RGS3	regulator of G protein signaling 3	-2.0476	6.16714	5.6718	6.70573	6.70573	5.6718	11403	4995	110.91	47.1374
5999	NM_001102445,NM_001113380,NM_001113381,NM_005613	RGS4	regulator of G protein signaling 4	2.89557	5.01993	5.8451	4.31125	4.31125	5.8451	3662	10570	18.9442	53.4929
6004	NM_002928	RGS16	regulator of G protein signaling 16	-3.25579	0.470537	0.12136	1.82437	1.82437	0.12136	338	14	2.28841	0.0867327
6048	NM_006913	RNF5	ring finger protein 5	2.19201	0.00648311	1.13229	3.712e-05	3.712e-05	1.13229	1	93	5.14648e-05	1.32575
6196	NM_001006932,NM_001318936,NM_001318937,NM_001318938,NM_021135	RPS6KA2	ribosomal protein S6 kinase A2	2.75742	3.1178	3.93416	2.47084	2.47084	3.93416	1447	5058	4.16231	14.5688
6236	NM_001128850,NM_004165	RRAD	RRAD, Ras related glycolysis inhibitor and calcium channel regulator	-5.08985	1.65829	0.857878	3.2055	3.2055	0.857878	699	82	7.81905	0.894245
6240	NM_001033,NM_001318064,NM_001318065,NM_001330193	RRM1	ribonucleotide reductase catalytic subunit M1	3.31931	4.72869	5.67267	3.94179	3.94179	5.67267	2773	9378	14.0767	47.1717
6241	NM_001034,NM_001165931	RRM2	ribonucleotide reductase regulatory subunit M2	5.58669	4.48123	5.89089	3.4089	3.4089	5.89089	1853	11084	9.30152	55.1405
6275	NM_002961,NM_019554	S100A4	S100 calcium binding protein A4	3.53586	5.19549	6.18579	4.36373	4.36373	6.18579	628	2168	19.7327	67.8551
6288	NM_000331,NM_001178006,NM_199161	SAA1	serum amyloid A1	-27.9848	1.09342	0.237045	5.04362	5.04362	0.237045	1095	9	33.1121	0.180263
6289	NM_001127380,NM_030754	SAA2	serum amyloid A2	-11.9126	0	0	3.57442	3.57442	0	402	0	10.6226	0
6303	NM_002970,NR_027783	SAT1	spermidine/spermine N1-acetyltransferase 1	-4.45097	6.11656	5.1336	7.28772	7.28772	5.1336	11089	2214	167.8	32.9818
6318	NM_002974,NM_175041	SERPINB4	serpin family B member 4	-3.36733	0	0	1.7516	1.7516	0	229	0	2.12013	0
6335	NM_002977	SCN9A	sodium voltage-gated channel alpha subunit 9	2.4321	2.20383	2.93629	1.65409	1.65409	2.93629	1110	4190	1.90495	7.12107
6347	NM_002982	CCL2	C-C motif chemokine ligand 2	-2.55397	4.77079	4.14212	5.49486	5.49486	4.14212	2094	765	46.1623	16.7397
6348	NM_002983	CCL3	C-C motif chemokine ligand 3	-89.1238	1.38172	0.282411	6.76015	6.76015	0.282411	5581	11	114.921	0.219154
6364	NM_001130046,NM_004591	CCL20	C-C motif chemokine ligand 20	-22.6041	0	0	4.49852	4.49852	0	1125	0	21.9634	0
6372	NM_002993	CXCL6	C-X-C motif chemokine ligand 6	-2.13693	0.199558	0.0352183	1.13076	1.13076	0.0352183	109	3	1.0631	0.0221652
6374	NM_002994	CXCL5	C-X-C motif chemokine ligand 5	-40.3795	0.971597	0.171419	5.50697	5.50697	0.171419	7034	20	46.528	0.126901
6387	NM_000609,NM_001033886,NM_001178134,NM_001277990,NM_199168	CXCL12	C-X-C motif chemokine ligand 12	7.61025	2.572	4.42343	1.49549	1.49549	4.42343	213	2703	1.62272	20.2586
6405	NM_001318798,NM_001318800,NM_004186	SEMA3F	semaphorin 3F	2.26793	4.03076	4.6645	3.48312	3.48312	4.6645	2022	5003	9.87075	23.9942
6491	NM_001048166,NM_001282936,NM_001282937,NM_001282938,NM_001282939,NM_003035	STIL	SCL/TAL1 interrupting locus	2.42049	1.81203	2.5586	1.2833	1.2833	2.5586	391	1631	1.27259	5.29836
6546	NM_001112800,NM_001112801,NM_001112802,NM_001252624,NM_001351483,NM_001351484,NM_001351485,NM_001351486,NM_001351487,NM_001351488,NM_001351489,NM_001351490,NM_001351491,NM_001351492,NM_001351493,NM_001351494,NM_021097	SLC8A1	solute carrier family 8 member A1	3.41498	2.37349	3.41939	1.64751	1.64751	3.41939	704	3647	1.89331	10.0108
6574	NM_005415	SLC20A1	solute carrier family 20 member 1	-2.14736	7.65251	7.12106	8.22363	8.22363	7.12106	67350	26293	331.634	128.8
6596	NM_001318934,NM_001318935,NM_003071,NM_139048	HLTF	helicase like transcription factor	2.44327	2.25135	2.98617	1.69735	1.69735	2.98617	634	2350	1.99625	7.40941
6608	NM_005631	SMO	smoothened, frizzled class receptor	2.01823	2.34325	2.90392	1.89083	1.89083	2.90392	558	1594	2.43189	6.95807
6620	NM_001001502,NM_001318034,NM_001318035,NM_001318036,NM_001318037,NM_003085	SNCB	synuclein beta	-6.59298	0.817969	0.226966	2.9479	2.9479	0.226966	540	20	6.27117	0.171583
6622	NM_000345,NM_001146054,NM_001146055,NM_007308	SNCA	synuclein alpha	-5.36806	1.96995	1.10084	3.52524	3.52524	1.10084	1815	226	10.2067	1.27466
6648	NM_000636,NM_001024465,NM_001024466,NM_001322814,NM_001322815,NM_001322816,NM_001322817,NM_001322819,NM_001322820	SOD2	superoxide dismutase 2	-6.64069	6.13685	4.9213	7.65263	7.65263	4.9213	40991	4934	220.704	28.4365
6649	NM_003102	SOD3	superoxide dismutase 3	2.41635	1.29543	2.07973	0.806899	0.806899	2.07973	65	336	0.680722	3.57933
6695	NM_004598	SPOCK1	SPARC/osteonectin, cwcv and kazal like domains proteoglycan 1	2.52454	5.03937	5.75147	4.41545	4.41545	5.75147	5736	13939	20.5283	49.8711
6696	NM_000582,NM_001040058,NM_001040060,NM_001251829,NM_001251830	SPP1	secreted phosphoprotein 1	-2.12245	1.24952	0.819491	1.90522	1.90522	0.819491	246	89	2.46078	0.839814
6700	NM_005988	SPRR2A	small proline rich protein 2A	-2.98089	0	0	1.57574	1.57574	0	74	0	1.75696	0
6703	NM_006945	SPRR2D	small proline rich protein 2D	-4.19661	0	0	2.06923	2.06923	0	116	0	2.87571	0
6781	NM_003155	STC1	stanniocalcin 1	-5.07981	6.57217	5.50353	7.84831	7.84831	5.50353	59370	9888	256.567	42.3446
6790	NM_001323303,NM_001323304,NM_001323305,NM_003600,NM_198433,NM_198434,NM_198435,NM_198436,NM_198437	AURKA	aurora kinase A	2.80145	4.49194	5.29608	3.8099	3.8099	5.29608	1773	5081	12.8397	36.7198
6812	NM_001032221,NM_003165	STXBP1	syntaxin binding protein 1	-2.29397	4.66816	4.1075	5.30535	5.30535	4.1075	9451	3865	40.2557	16.3895
6840	NM_001323599,NM_001323600,NM_003174,NM_021738	SVIL	supervillin	-2.49864	4.53464	3.92193	5.24307	5.24307	3.92193	16448	6262	38.4644	14.43
6916	NM_001061,NM_001130966,NM_001166253,NM_001166254,NM_001314028,NM_030984	TBXAS1	thromboxane A synthase 1	-2.00284	1.38115	0.968193	1.97024	1.97024	0.968193	321	150	2.62539	1.0623
6941	NM_001077511,NM_001318908,NM_007109	TCF19	transcription factor 19	4.0871	3.05398	4.23394	2.20286	2.20286	4.23394	637	3496	3.27113	17.9124
7010	NM_000459,NM_001290077,NM_001290078	TEK	TEK receptor tyrosine kinase	2.64372	2.2193	3.02875	1.62618	1.62618	3.02875	527	2201	1.85509	7.64278
7042	NM_001135599,NM_003238,NR_138148,NR_138149	TGFB2	transforming growth factor beta 2	-2.91014	2.13185	1.49629	3.03738	3.03738	1.49629	2387	706	6.76686	2.03201
7056	NM_000361	THBD	thrombomodulin	-4.95944	1.21282	0.519777	2.82995	2.82995	0.519777	1391	113	5.67941	0.462249
7057	NM_003246	THBS1	thrombospondin 1	2.56962	9.75706	10.4616	9.10001	9.10001	10.4616	256094	595199	578.891	1335.92
7078	NM_000362	TIMP3	TIMP metallopeptidase inhibitor 3	2.29243	5.83788	6.46691	5.27003	5.27003	6.46691	12958	27335	39.2499	82.0912
7083	NM_001346663,NM_003258	TK1	thymidine kinase 1	4.59506	4.81159	6.03578	3.8357	3.8357	6.03578	1272	5931	13.0783	60.6637
7112	NM_001032283,NM_001032284,NM_001307975,NM_003276	TMPO	thymopoietin	3.6158	3.87032	4.90698	3.05267	3.05267	4.90698	1616	6745	6.85798	28.1755
7127	NM_006291	TNFAIP2	TNF alpha induced protein 2	-2.60389	2.28681	1.6984	3.07907	3.07907	1.6984	1749	631	7.02906	2.51145
7128	NM_001270507,NM_001270508,NM_006290	TNFAIP3	TNF alpha induced protein 3	-2.98879	2.69139	2.0151	3.59466	3.59466	2.0151	3114	980	10.7995	3.38311
7133	NM_001066	TNFRSF1B	TNF receptor superfamily member 1B	-2.12937	2.31384	1.832	2.92243	2.92243	1.832	1372	631	6.14161	2.82746
7141	NM_003284	TNP1	transition protein 1	-2.25255	0	0	1.17156	1.17156	0	26	0	1.11301	0
7153	NM_001067	TOP2A	topoisomerase (DNA) II alpha	9.96766	3.43705	5.47496	2.1577	2.1577	5.47496	1101	14714	3.1335	41.6272
7155	NM_001068,NM_001330700	TOP2B	topoisomerase (DNA) II beta	2.09288	3.79501	4.36497	3.29948	3.29948	4.36497	2793	6423	8.52443	19.4524
7175	NM_003292	TPR	translocated promoter region, nuclear basket protein	2.36509	2.67097	3.36315	2.12125	2.12125	3.36315	1792	5714	3.02168	9.61753
7272	NM_001166691,NM_003318	TTK	TTK protein kinase	7.02369	1.58634	3.52594	0.713707	0.713707	3.52594	107	1991	0.586451	10.8358
7298	NM_001071	TYMS	thymidylate synthetase	4.0102	4.25335	5.37158	3.3679	3.3679	5.37158	859	3710	8.99493	38.6433
7378	NM_001287426,NM_001287428,NM_001287429,NM_001287430,NM_003364,NR_109837	UPP1	uridine phosphorylase 1	-3.37119	3.57997	2.80911	4.56237	4.56237	2.80911	2193	611	22.9334	6.46207
7398	NM_001017415,NM_001017416,NM_003368	USP1	ubiquitin specific peptidase 1	4.27094	2.52853	3.78411	1.68956	1.68956	3.78411	469	3063	1.98015	12.9912
7402	NM_007124	UTRN	utrophin	2.35234	2.13022	2.83484	1.60074	1.60074	2.83484	1346	4970	1.80374	6.59778
7425	NM_003378	VGF	VGF nerve growth factor inducible	-5.35817	0.758262	0.217824	2.63957	2.63957	0.217824	750	27	4.83625	0.164508
7468	NM_001042424,NM_007331,NM_133330,NM_133331,NM_133334,NM_133335	NSD2	nuclear receptor binding SET domain protein 2	2.46792	3.74098	4.44896	3.14566	3.14566	4.44896	3320	9348	7.41573	20.617
7477	NM_058238	WNT7B	Wnt family member 7B	-5.16908	1.96231	1.10738	3.47728	3.47728	1.10738	2317	304	9.83542	1.28419
7514	NM_003400	XPO1	exportin 1	2.24859	5.09908	5.71698	4.54796	4.54796	5.71698	6603	14259	22.6803	48.6984
7516	NM_005431	XRCC2	X-ray repair cross complementing 2	2.32965	0.532683	1.41995	0.199832	0.199832	1.41995	25	346	0.147634	1.86503
7517	NM_001100118,NM_001100119,NM_005432	XRCC3	X-ray repair cross complementing 3	2.05576	2.10304	2.68617	1.6465	1.6465	2.68617	298	926	1.89176	5.84395
7518	NM_001318012,NM_001318013,NM_003401,NM_022406,NM_022550	XRCC4	X-ray repair cross complementing 4	2.19011	2.79913	3.42118	2.29018	2.29018	3.42118	364	1033	3.54129	10.0246
7570	NM_006963	ZNF22	zinc finger protein 22	2.09876	2.7443	3.33069	2.26115	2.26115	3.33069	451	1226	3.45181	9.39099
7593	NM_001267033,NM_003422,NM_198055	MZF1	myeloid zinc finger 1	-2.17158	2.21225	1.7225	2.84124	2.84124	1.7225	954	428	5.73082	2.56562
7832	NM_006763	BTG2	BTG anti-proliferation factor 2	-2.9635	3.01228	2.32889	3.8962	3.8962	2.32889	2256	739	13.6222	4.41802
7852	NM_001008540,NM_001348056,NM_001348059,NM_001348060,NM_003467	CXCR4	C-X-C motif chemokine receptor 4	-13.4956	0.499366	0.0652843	3.8197	3.8197	0.0652843	1322	9	12.9463	0.0438212
7857	NM_003469	SCG2	secretogranin II	4.92266	1.04651	2.7044	0.40496	0.40496	2.7044	50	937	0.313475	5.91547
7913	NM_001134709,NM_003472	DEK	DEK proto-oncogene	5.57714	4.5009	5.90829	3.42876	3.42876	5.90829	1645	9796	9.45658	55.759
8111	NM_001177676,NM_001348437,NM_003485	GPR68	G protein-coupled receptor 68	-2.34958	3.25311	2.69476	3.92716	3.92716	2.69476	2443	1033	13.9503	5.8693
8208	NM_005441	CHAF1B	chromatin assembly factor 1 subunit B	4.0243	2.02367	3.26357	1.25483	1.25483	3.26357	169	1255	1.22834	8.97301
8317	NM_001134419,NM_001134420,NM_003503	CDC7	cell division cycle 7	2.03533	1.31844	1.92722	0.901959	0.901959	1.92722	154	604	0.781847	3.11041
8318	NM_001178010,NM_001178011,NM_003504	CDC45	cell division cycle 45	3.74162	2.55732	3.68054	1.77688	1.77688	3.68054	262	1446	2.17878	12.0701
8323	NM_001164615,NM_001164616,NM_001317796,NM_003506,NR_133921	FZD6	frizzled class receptor 6	2.11651	4.11387	4.69011	3.60842	3.60842	4.69011	2484	5598	10.9227	24.38
8324	NM_003507	FZD7	frizzled class receptor 7	3.30939	4.59745	5.54108	3.81452	3.81452	5.54108	3034	10242	12.8871	43.3616
8339	NM_003518	HIST1H2BG	histone cluster 1 H2B family member g	-4.90484	2.45414	1.56189	3.8561	3.8561	1.56189	361	59	13.2785	2.18665
8347	NM_003526	HIST1H2BC	histone cluster 1 H2B family member c	-2.2605	4.06652	3.52054	4.69718	4.69718	3.52054	649	286	25.3301	10.7954
8349	NM_003528	HIST2H2BE	histone cluster 2 H2B family member e	-4.02867	3.84351	2.96762	4.97792	4.97792	2.96762	4241	957	31.4752	7.32515
8365	NM_003543	HIST1H4H	histone cluster 1 H4 family member h	-2.47841	2.8651	2.28425	3.59366	3.59366	2.28425	246	99	10.7892	4.24293
8367	NM_003545	HIST1H4E	histone cluster 1 H4 family member e	-2.1163	1.18666	0.763295	1.84484	1.84484	0.763295	53	16	2.33842	0.758254
8434	NM_001316345,NM_001316346,NM_001316347,NM_001316348,NM_021111	RECK	reversion inducing cysteine rich protein with kazal motifs	2.02757	4.01302	4.55516	3.53541	3.53541	4.55516	2329	5182	10.2807	22.1957
8438	NM_001142548,NM_003579	RAD54L	RAD54 like (S. cerevisiae)	2.9213	1.64589	2.59181	1.0452	1.0452	2.59181	180	1001	0.950674	5.44414
8444	NM_001004023,NM_003582	DYRK3	dual specificity tyrosine phosphorylation regulated kinase 3	-2.04615	3.76829	3.28706	4.31997	4.31997	3.28706	2552	1221	19.067	9.12366
8479	NM_001197323,NM_003609	HIRIP3	HIRA interacting protein 3	2.25593	2.12111	2.78766	1.61394	1.61394	2.78766	306	1112	1.83171	6.35211
8492	NM_003619	PRSS12	protease, serine 12	2.00961	3.58402	4.12267	3.11575	3.11575	4.12267	2027	4644	7.25484	16.5656
8507	NM_001256574,NM_001256575,NM_001256576,NM_003633,NR_046318	ENC1	ectodermal-neural cortex 1	-3.13864	5.20251	4.44246	6.0926	6.0926	4.44246	24039	6986	71.3127	20.5284
8519	NM_003641	IFITM1	interferon induced transmembrane protein 1	2.63784	3.30857	4.08142	2.68207	2.68207	4.08142	197	681	5.03078	16.1254
8520	NM_003642,NR_027862	HAT1	histone acetyltransferase 1	2.69119	4.54335	5.31325	3.88501	3.88501	5.31325	1380	3803	13.5319	37.0798
8543	NM_006769	LMO4	LIM domain only 4	2.57082	4.42283	5.15608	3.79386	3.79386	5.15608	4138	10979	12.6734	33.4211
8553	NM_003670	BHLHE40	basic helix-loop-helix family member e40	-2.75637	3.71852	3.05838	4.52115	4.52115	3.05838	4016	1402	22.2644	7.79141
8572	NM_001131027,NM_003687	PDLIM4	PDZ and LIM domain 4	-2.1161	5.8245	5.30884	6.39025	6.39025	5.30884	12293	5176	88.1777	36.955
8577	NM_003692	TMEFF1	transmembrane protein with EGF like and two follistatin like domains 1	2.41639	0.486244	1.43735	0.164492	0.164492	1.43735	19	287	0.120579	1.90263
8601	NM_001286673,NM_001286674,NM_001286675,NM_003702,NM_170587,NR_104578,NR_104579	RGS20	regulator of G protein signaling 20	-2.38182	3.15514	2.59062	3.84268	3.84268	2.59062	1162	506	13.149	5.43892
8605	NM_001159322,NM_001159323,NM_003706	PLA2G4C	phospholipase A2 group IVC	-2.65425	1.59267	1.03724	2.44554	2.44554	1.03724	603	172	4.0758	1.17169
8614	NM_003714	STC2	stanniocalcin 2	-2.10956	4.03241	3.52973	4.60667	4.60667	3.52973	7691	3558	23.6888	10.8703
8642	NM_003737	DCHS1	dachsous cadherin-related 1	2.63061	1.27499	2.1511	0.755702	0.755702	2.1511	412	2508	0.631082	3.79738
8654	NM_001083,NM_033430,NM_033437	PDE5A	phosphodiesterase 5A	2.30303	2.06884	2.75635	1.55281	1.55281	2.75635	722	2609	1.71395	6.18906
8727	NM_001286974,NM_003798	CTNNAL1	catenin alpha like 1	2.16196	4.29075	4.88281	3.77047	3.77047	4.88281	1947	4361	12.4445	27.7599
8767	NM_003821	RIPK2	receptor interacting serine/threonine kinase 2	-2.13554	3.73134	3.22396	4.31857	4.31857	3.22396	3005	1391	19.045	8.75026
8793	NM_003840	TNFRSF10D	TNF receptor superfamily member 10d	-2.80921	7.7235	7.01427	8.50444	8.50444	7.01427	85923	26079	399.02	120.254
8794	NM_003841	TNFRSF10C	TNF receptor superfamily member 10c	-2.45447	1.08223	0.613545	1.90895	1.90895	0.613545	222	49	2.47172	0.572002
8795	NM_003842,NM_147187,NR_027140	TNFRSF10B	TNF receptor superfamily member 10b	-2.07329	5.92259	5.41994	6.47186	6.47186	5.41994	23430	10061	93.6031	39.9537
8862	NM_017413	APLN	apelin	-6.88799	1.36849	0.560022	3.3441	3.3441	0.560022	1701	99	8.83198	0.511554
8870	NM_003897	IER3	immediate early response 3	-2.65026	7.85318	7.18152	8.58766	8.58766	7.18152	31193	10132	413.167	133.321
8871	NM_001178088,NM_003898	SYNJ2	synaptojanin 2	2.31544	3.61136	4.26744	3.05615	3.05615	4.26744	3051	8160	6.87916	18.2396
8900	NM_001111045,NM_001111046,NM_001111047,NM_003914	CCNA1	cyclin A1	-2.55316	0	0	1.35228	1.35228	0	160	0	1.38716	0
8910	NM_001099400,NM_001099401,NM_001301139,NM_001346713,NM_001346715,NM_001346717,NM_001346719,NM_001346720,NM_003919	SGCE	sarcoglycan epsilon	2.10313	4.22718	4.79733	3.72479	3.72479	4.79733	1240	2766	12.0298	26.3477
8914	NM_001330295,NM_003920,NR_138471	TIMELESS	timeless circadian clock	2.9939	2.37768	3.29682	1.71479	1.71479	3.29682	642	2914	2.03679	9.16715
8942	NM_001032998,NM_001199241,NM_003937	KYNU	kynureninase	-9.28953	1.77281	0.785498	4.0011	4.0011	0.785498	1482	82	14.7463	0.789928
8970	NM_021058	HIST1H2BJ	histone cluster 1 H2B family member j	-2.16618	1.8504	1.375	2.49015	2.49015	1.375	123	52	4.23105	1.77338
9050	NM_024430	PSTPIP2	proline-serine-threonine phosphatase interacting protein 2	-2.00114	3.15268	2.69174	3.69256	3.69256	2.69174	2126	1078	11.7011	5.85576
9055	NM_001267580,NM_003981,NM_199413	PRC1	protein regulator of cytokinesis 1	6.39208	3.98005	5.53712	2.86083	2.86083	5.53712	1109	8269	5.83336	43.2853
9076	NM_021101	CLDN1	claudin 1	-11.7283	3.65824	2.29059	5.8425	5.8425	2.29059	12453	898	59.54	4.27033
9079	NM_001130834,NM_001290,NM_001304434,NM_001304435,NR_130734	LDB2	LIM domain binding 2	2.35172	3.42485	4.09681	2.8631	2.8631	4.09681	829	2286	5.8467	16.2765
9088	NM_001258450,NM_001258451,NM_004203,NM_182687	PKMYT1	protein kinase, membrane associated tyrosine/threonine 1	4.99199	2.47824	3.89601	1.5764	1.5764	3.89601	235	1888	1.75799	14.1575
9111	NM_004688	NMI	N-myc and STAT interactor	2.08589	1.65247	2.26582	1.20515	1.20515	2.26582	106	375	1.16199	4.17588
9120	NM_001174166,NM_004694	SLC16A6	solute carrier family 16 member 6	-32.5278	1.18931	0.267336	5.29094	5.29094	0.267336	9278	49	39.8003	0.205898
9126	NM_005445	SMC3	structural maintenance of chromosomes 3	3.10099	3.15746	4.07766	2.44493	2.44493	4.07766	1020	4045	4.07536	16.0776
9133	NM_004701	CCNB2	cyclin B2	6.64444	3.52878	5.15005	2.4179	2.4179	5.15005	378	3180	3.97595	33.316
9134	NM_057749	CCNE2	cyclin E2	3.80382	1.03166	2.37549	0.448041	0.448041	2.37549	58	768	0.345573	4.57042
9156	NM_001319224,NM_003686,NM_006027,NM_130398	EXO1	exonuclease 1	3.19008	1.39388	2.46257	0.788973	0.788973	2.46257	140	1015	0.663966	4.91457
9212	NM_001256834,NM_001284526,NM_001313950,NM_001313951,NM_001313952,NM_001313953,NM_001313954,NM_001313955,NM_004217,NR_132730,NR_132731	AURKB	aurora kinase B	5.47492	3.74928	5.17119	2.71835	2.71835	5.17119	410	2565	5.20762	33.8004
9232	NM_001282382,NM_001282383,NM_004219	PTTG1	pituitary tumor-transforming 1	3.3215	5.53183	6.46511	4.73328	4.73328	6.46511	1249	3914	25.9604	81.9427
9244	NM_004750	CRLF1	cytokine receptor like factor 1	3.60714	1.00957	2.29497	0.444112	0.444112	2.29497	38	468	0.342515	4.29181
9315	NM_001142474,NM_001142475,NM_001142476,NM_001142477,NM_001142478,NM_001142479,NM_001142480,NM_001142481,NM_001142482,NM_001142483,NM_004772	NREP	neuronal regeneration related protein	2.49144	7.16009	7.8488	6.53182	6.53182	7.8488	11816	24772	97.9748	205.195
9319	NM_001166260,NM_004237	TRIP13	thyroid hormone receptor interactor 13	3.33877	3.47061	4.44756	2.70825	2.70825	4.44756	749	3030	5.16097	20.6062
9324	NM_001201362,NM_001201363,NM_001318884,NM_001318885,NM_001318886,NM_001318887,NM_001318888,NM_004242,NM_138730	HMGN3	high mobility group nucleosomal binding domain 3	2.03406	4.2718	4.81457	3.79021	3.79021	4.81457	719	1514	12.6209	26.6237
9353	NM_001289135,NM_001289136,NM_004787	SLIT2	slit guidance ligand 2	2.78845	2.00608	2.87785	1.39839	1.39839	2.87785	711	3316	1.45879	6.81052
9358	NM_001271754,NM_001271755,NM_001271756,NM_004791	ITGBL1	integrin subunit beta like 1	5.04061	3.80007	5.14197	2.80837	2.80837	5.14197	928	5419	5.58021	33.1185
9388	NM_001308006,NM_006033	LIPG	lipase G, endothelial type	-2.17302	1.29775	0.85351	1.97321	1.97321	0.85351	666	227	2.63357	0.889435
9401	NM_004260	RECQL4	RecQ like helicase 4	2.55543	2.54658	3.31176	1.95819	1.95819	3.31176	600	2172	2.59269	9.26166
9414	NM_001170414,NM_001170415,NM_001170416,NM_004817,NM_201629	TJP2	tight junction protein 2	2.06499	3.99738	4.55453	3.50839	3.50839	4.55453	2818	6293	10.0851	22.1811
9435	NM_004267	CHST2	carbohydrate sulfotransferase 2	-3.97617	3.72602	2.86107	4.85245	4.85245	2.86107	7138	1696	28.4861	6.72382
9493	NM_001281301,NM_004856,NM_138555	KIF23	kinesin family member 23	5.11069	3.47739	4.84786	2.49435	2.49435	4.84786	915	5856	4.24491	27.2101
9518	NM_004864	GDF15	growth differentiation factor 15	-6.96048	4.2297	3.05565	5.85484	5.85484	3.05565	5068	657	60.0572	7.77907
9582	NM_001270411,NM_004900	APOBEC3B	apolipoprotein B mRNA editing enzyme catalytic subunit 3B	3.85594	2.42876	3.59015	1.64307	1.64307	3.59015	176	1004	1.88636	11.3261
9585	NM_001284259,NM_016195	KIF20B	kinesin family member 20B	4.27282	0.930402	2.4487	0.353513	0.353513	2.4487	104	1879	0.26909	4.85469
9652	NM_014639	TTC37	tetratricopeptide repeat domain 37	2.14189	3.89041	4.47846	3.37957	3.37957	4.47846	3167	7359	9.09047	21.008
9662	NM_025009	CEP135	centrosomal protein 135	2.07851	0.944439	1.60968	0.554127	0.554127	1.60968	147	802	0.432404	2.30239
9700	NM_012291	ESPL1	extra spindle pole bodies like 1, separase	2.32641	1.39196	2.12843	0.910325	0.910325	2.12843	321	1527	0.790599	3.72676
9732	NM_014705	DOCK4	dedicator of cytokinesis 4	-2.31072	1.568	1.0762	2.28455	2.28455	1.0762	1781	627	3.5264	1.22944
9735	NM_014708	KNTC1	kinetochore associated 1	3.0411	1.33564	2.36037	0.755783	0.755783	2.36037	271	1939	0.631112	4.52248
9762	NM_001282533	LZTS3	leucine zipper tumor suppressor family member 3	-2.916	1.91784	1.29539	2.83938	2.83938	1.29539	1429	404	5.71992	1.62633
9766	NM_014734	SUSD6	sushi domain containing 6	-2.28155	2.81489	2.28208	3.4721	3.4721	2.28208	3195	1394	9.78417	4.23925
9768	NM_001029989,NM_014736,NR_109934	PCLAF	PCNA clamp associated factor	4.45312	3.16105	4.41702	2.26221	2.26221	4.41702	300	1804	3.45751	20.165
9787	NM_001146015,NM_014750	DLGAP5	DLG associated protein 5	7.72911	2.32558	4.22913	1.27883	1.27883	4.22913	232	3291	1.26559	17.8627
9824	NM_001286479,NM_001286480,NM_014783,NM_199357	ARHGAP11A	Rho GTPase activating protein 11A	5.65482	2.5859	4.1218	1.62232	1.62232	4.1218	613	5870	1.84613	16.5528
9833	NM_001256685,NM_001256687,NM_001256688,NM_001256689,NM_001256690,NM_001256691,NM_001256692,NM_001256693,NM_014791,NR_046337	MELK	maternal embryonic leucine zipper kinase	4.07379	3.35866	4.52134	2.49497	2.49497	4.52134	619	3207	4.24626	21.6638
9837	NM_021067,NR_134574	GINS1	GINS complex subunit 1	2.71399	2.15223	2.98974	1.54933	1.54933	2.98974	331	1483	1.70954	7.42826
9842	NM_014798,NR_027774,NR_027782	PLEKHM1	pleckstrin homology and RUN domain containing M1	-2.35323	3.76056	3.19357	4.42822	4.42822	3.19357	6527	2711	20.7356	8.55912
9859	NM_001042404,NM_001042405,NM_014812	CEP170	centrosomal protein 170	2.13044	4.80349	5.37995	4.2888	4.2888	5.37995	8027	16943	18.5895	38.8501
9900	NM_001278719,NM_001328674,NM_001328675,NM_014849	SV2A	synaptic vesicle glycoprotein 2A	2.11366	3.28345	3.86741	2.78766	2.78766	3.86741	1378	3567	5.48527	13.7916
9915	NM_014862	ARNT2	aryl hydrocarbon receptor nuclear translocator 2	2.29576	1.97798	2.66632	1.46734	1.46734	2.66632	636	2325	1.57701	5.75365
9918	NM_014865	NCAPD2	non-SMC condensin I complex subunit D2	3.08059	3.8539	4.75003	3.12683	3.12683	4.75003	2136	7476	7.31629	25.5181
9928	NM_001305792,NM_014875	KIF14	kinesin family member 14	3.12804	0.653155	1.87303	0.227766	0.227766	1.87303	74	1306	0.16985	2.95543
9945	NM_005110	GFPT2	glutamine-fructose-6-phosphate transaminase 2	-2.8039	3.78555	3.1142	4.60163	4.60163	3.1142	4438	1541	23.5709	8.08879
9966	NM_001204344,NM_005118	TNFSF15	TNF superfamily member 15	-34.6188	0.414553	0.03339	5.14688	5.14688	0.03339	14441	10	35.6452	0.0207705
9976	NM_005127	CLEC2B	C-type lectin domain family 2 member B	-2.29329	0.443302	0.146253	1.34367	1.34367	0.146253	173	14	1.37166	0.105423
9987	NM_001207000,NM_031372,NR_003249	HNRNPDL	heterogeneous nuclear ribonucleoprotein D like	2.11085	4.88997	5.45849	4.38067	4.38067	5.45849	5067	10489	19.9669	41.1484
9994	NM_001137667,NM_001137668,NM_012115	CASP8AP2	caspase 8 associated protein 2	2.45428	0.746191	1.63571	0.340404	0.340404	1.63571	102	961	0.258417	2.3606
10024	NM_001100620,NM_001278324,NM_005480	TROAP	trophinin associated protein	3.77913	2.719	3.8422	1.92415	1.92415	3.8422	227	1267	2.51064	13.5422
10036	NM_005483	CHAF1A	chromatin assembly factor 1 subunit A	2.08199	3.0757	3.64984	2.59188	2.59188	3.64984	942	2410	4.63983	11.811
10051	NM_001002800,NM_001288753,NM_005496	SMC4	structural maintenance of chromosomes 4	6.9577	2.71578	4.45439	1.65578	1.65578	4.45439	619	6738	1.90858	20.7014
10076	NM_001195001,NM_005704,NM_133177,NM_133178	PTPRU	protein tyrosine phosphatase, receptor type U	-5.3763	1.76918	0.931942	3.35856	3.35856	0.931942	3055	346	8.9344	1.00271
10082	NM_005708	GPC6	glypican 6	3.18151	2.27044	3.25392	1.58421	1.58421	3.25392	718	3578	1.77173	8.92704
10085	NM_001278642,NM_005711	EDIL3	EGF like repeats and discoidin domains 3	3.48459	3.39963	4.41737	2.61638	2.61638	4.41737	1277	5416	4.74124	20.1714
10112	NM_005733	KIF20A	kinesin family member 20A	6.29432	3.19853	4.78992	2.13587	2.13587	4.78992	651	5598	3.0645	26.2115
10150	NM_001306070,NM_144778,NM_207304	MBNL2	muscleblind like splicing regulator 2	2.15957	2.7924	3.40247	2.29172	2.29172	3.40247	972	2696	3.54624	9.90396
10156	NM_001079877,NM_006989	RASA4	RAS p21 protein activator 4	2.00853	1.70042	2.27634	1.2702	1.2702	2.27634	371	1206	1.25123	4.21453
10184	NM_005779	LHFPL2	lipoma HMGIC fusion partner-like 2	-2.70928	2.66254	2.03895	3.47686	3.47686	2.03895	2964	1049	9.83251	3.45477
10221	NM_001282985,NM_025195	TRIB1	tribbles pseudokinase 1	-6.04416	3.15442	2.11318	4.70872	4.70872	2.11318	4945	755	25.5168	3.68355
10253	NM_001318536,NM_001318537,NM_001318538,NM_005842	SPRY2	sprouty RTK signaling antagonist 2	-2.35863	5.07409	4.49273	5.73068	5.73068	4.49273	7713	2991	55.2542	21.1995
10267	NM_001308353,NM_005855	RAMP1	receptor activity modifying protein 1	3.18917	2.60376	3.57145	1.89826	1.89826	3.57145	134	603	2.44423	11.1903
10274	NM_005862	STAG1	stromal antigen 1	2.01629	3.00928	3.55735	2.54565	2.54565	3.55735	1389	3460	4.4546	11.0835
10278	NM_001277174,NM_005864,NM_032459	EFS	embryonal Fyn-associated substrate	2.207	2.06856	2.71698	1.57489	1.57489	2.71698	324	1089	1.75596	5.97073
10293	NM_005879	TRAIP	TRAF interacting protein	2.01094	1.69376	2.27107	1.2632	1.2632	2.27107	149	517	1.24041	4.19635
10318	NM_001252385,NM_001252386,NM_001252390,NM_001252391,NM_001252392,NM_001252393,NM_001258454,NM_001258455,NM_001258456,NM_006058	TNIP1	TNFAIP3 interacting protein 1	-2.29602	6.27564	5.70465	6.90379	6.90379	5.70465	22018	8516	127.61	48.2836
10365	NM_016270	KLF2	Kruppel like factor 2	2.06236	2.5112	3.08706	2.04276	2.04276	3.08706	474	1356	2.8011	7.94637
10385	NM_001197237,NM_001197238,NM_001197239,NM_001197240,NM_006995,NM_181531	BTN2A2	butyrophilin subfamily 2 member A2	-2.32442	3.3212	2.76804	3.98491	3.98491	2.76804	2909	1267	14.5407	6.25927
10391	NM_001190456,NM_001190457,NM_001324014,NM_001324015,NM_006091	CORO2B	coronin 2B	-2.21674	4.37245	3.83578	4.98421	4.98421	3.83578	6420	2742	31.6643	13.4801
10403	NM_006101	NDC80	NDC80, kinetochore complex component	6.4841	2.33332	4.04339	1.34649	1.34649	4.04339	181	2102	1.37688	15.7323
10434	NM_001279356,NM_001279357,NM_001279358,NM_001279359,NM_001279360,NM_006330	LYPLA1	lysophospholipase I	-2.36145	4.82335	4.24318	5.48285	5.48285	4.24318	7164	2852	45.7381	18.0286
10435	NM_006779	CDC42EP2	CDC42 effector protein 2	-2.7488	4.31147	3.64333	5.10213	5.10213	3.64333	4261	1463	34.4492	11.7456
10460	NM_006342	TACC3	transforming acidic coiled-coil containing protein 3	5.82986	3.9399	5.41179	2.86833	2.86833	5.41179	1016	6925	5.87284	39.7139
10468	NM_006350,NM_013409	FST	follistatin	3.81371	5.13785	6.1934	4.2622	4.2622	6.1934	2039	7679	18.1778	68.0613
10535	NM_006397	RNASEH2A	ribonuclease H2 subunit A	3.39565	4.04779	5.02458	3.26089	3.26089	5.02458	576	2150	8.22735	30.5281
10538	NM_006399	BATF	basic leucine zipper ATF-like transcription factor	-6.3959	0	0	2.67715	2.67715	0	287	0	5.01584	0
10581	NM_006435	IFITM2	interferon induced transmembrane protein 2	2.30771	6.21585	6.84828	5.64182	5.64182	6.84828	2209	4490	51.7853	105.675
10592	NM_001042550,NM_001042551,NM_001265602,NM_006444	SMC2	structural maintenance of chromosomes 2	2.66972	2.13297	2.95586	1.53917	1.53917	2.95586	621	2671	1.69344	7.24233
10600	NM_001001992,NM_001032410,NM_006447	USP16	ubiquitin specific peptidase 16	2.47267	3.33781	4.05413	2.74806	2.74806	4.05413	970	2903	5.31919	15.8401
10606	NM_001079524,NM_001079525,NM_006452	PAICS	phosphoribosylaminoimidazole carboxylase and phosphoribosylaminoimidazolesuccinocarboxamide synthase	2.02506	5.32074	5.85401	4.83605	4.83605	5.85401	5660	10909	28.1798	53.8294
10615	NM_006461	SPAG5	sperm associated antigen 5	4.81783	3.02816	4.36779	2.0994	2.0994	4.36779	690	4569	2.95766	19.5026
10630	NM_001006624,NM_001006625,NM_006474,NM_198389	PDPN	podoplanin	-4.00917	0.207968	0.0213618	2.02467	2.02467	0.0213618	474	4	2.75122	0.012359
10635	NM_001130862,NM_006479	RAD51AP1	RAD51 associated protein 1	4.39592	1.54465	2.94604	0.809876	0.809876	2.94604	95	976	0.685228	7.17692
10714	NM_006591,NR_046409,NR_046410	POLD3	DNA polymerase delta 3, accessory subunit	2.41994	1.78521	2.53311	1.25813	1.25813	2.53311	285	1229	1.23138	5.20026
10721	NM_199420	POLQ	DNA polymerase theta	2.21016	0.479383	1.31845	0.174302	0.174302	1.31845	70	893	0.128179	1.66803
10733	NM_001190799,NM_001190801,NM_014264	PLK4	polo like kinase 4	3.36209	1.42013	2.54256	0.793201	0.793201	2.54256	157	1243	0.667009	5.24087
10735	NM_001042749,NM_001042750,NM_001042751,NM_001282418,NM_006603	STAG2	stromal antigen 2	2.24249	2.9366	3.57638	2.41127	2.41127	3.57638	1436	4149	3.95192	11.2281
10926	NM_001318060,NM_001318061,NM_001318062,NM_006716	DBF4	DBF4 zinc finger	2.91724	1.59812	2.54725	1.00265	1.00265	2.54725	216	1255	0.895127	5.25678
10951	NM_001127228,NM_006807	CBX1	chromobox 1	2.00877	5.26248	5.78963	4.78332	4.78332	5.78963	3677	7072	26.9467	51.3764
10979	NM_001134999,NM_001135000,NM_006832	FERMT2	fermitin family member 2	2.05022	5.54485	6.08687	5.05109	5.05109	6.08687	6779	12957	33.246	63.1957
11004	NM_001297655,NM_001297656,NM_001297657,NM_006845	KIF2C	kinesin family member 2C	4.94452	3.10136	4.46164	2.15581	2.15581	4.46164	554	3671	3.1246	20.8289
11007	NM_006848	CCDC85B	coiled-coil domain containing 85B	2.05692	5.839	6.38237	5.34189	5.34189	6.38237	3103	5869	41.4361	77.6459
11013	NM_021992	TMSB15A	thymosin beta 15a	4.02491	2.31613	3.52904	1.52009	1.52009	3.52904	69	443	1.65995	10.8643
11031	NM_006868	RAB31	RAB31, member RAS oncogene family	-2.46049	4.08888	3.49067	4.78961	4.78961	3.49067	6246	2420	27.1215	10.5517
11065	NM_001281741,NM_001281742,NM_007019,NM_181799,NM_181800,NM_181801,NR_104036,NR_104037	UBE2C	ubiquitin conjugating enzyme E2 C	7.6087	4.95317	6.62877	3.70112	3.70112	6.62877	611	4711	11.7825	91.6069
11073	NM_007027	TOPBP1	topoisomerase (DNA) II binding protein 1	2.64432	2.49634	3.29447	1.89157	1.89157	3.29447	797	3005	2.43224	9.15652
11117	NM_007046	EMILIN1	elastin microfibril interfacer 1	2.64726	5.9093	6.65313	5.24863	5.24863	6.65313	9240	22453	38.6111	93.0348
11130	NM_001005413,NM_007057,NM_032997	ZWINT	ZW10 interacting kinetochore protein	4.04006	4.03381	5.16484	3.15046	3.15046	5.16484	762	3460	7.44864	33.642
11167	NM_007085	FSTL1	follistatin like 1	2.27622	8.19406	8.80884	7.6222	7.6222	8.80884	50454	97430	216.042	415.046
11168	NM_001128217,NM_001317898,NM_001317900,NM_021144,NM_033222	PSIP1	PC4 and SFRS1 interacting protein 1	3.82307	3.37174	4.47513	2.5404	2.5404	4.47513	719	3640	4.4349	20.9904
11169	NM_001008396,NM_007086	WDHD1	WD repeat and HMG-box DNA binding protein 1	2.53103	1.48556	2.29947	0.959741	0.959741	2.29947	313	1599	0.848509	4.30945
11178	NM_021020	LZTS1	leucine zipper tumor suppressor 1	2.00543	1.35333	1.94538	0.941463	0.941463	1.94538	276	1051	0.83023	3.16394
11182	NM_001145099,NM_017585	SLC2A6	solute carrier family 2 member 6	-2.83495	3.88336	3.20378	4.7071	4.7071	3.20378	3840	1312	25.5009	8.63428
11262	NM_001005176,NM_001278451,NM_001278452,NM_001278453,NM_007237	SP140	SP140 nuclear body protein	-3.99084	2.39058	1.59233	3.58902	3.58902	1.59233	1586	320	10.7604	2.25951
11270	NM_001270707,NM_001270708,NM_001270709,NM_001270710,NM_007243,NR_073065,NR_073066,NR_073072	NRM	nurim (nuclear envelope membrane protein)	2.44018	3.35902	4.0636	2.77661	2.77661	4.0636	487	1411	5.43213	15.9279
11334	NM_007275	TUSC2	tumor suppressor candidate 2	-2.24341	4.55355	4.00785	5.17354	5.17354	4.00785	3688	1569	36.3646	15.3615
11339	NM_001317860,NM_007280	OIP5	Opa interacting protein 5	3.3185	1.39878	2.51004	0.779506	0.779506	2.51004	52	386	0.654688	5.10339
11340	NM_181503	EXOSC8	exosome component 8	2.17942	3.36687	3.97542	2.85148	2.85148	3.97542	495	1301	5.7889	15.0551
11345	NM_007285	GABARAPL2	GABA type A receptor associated protein like 2	-2.03321	6.8679	6.37507	7.39882	7.39882	6.37507	11147	4752	182.38	77.2367
22801	NM_001004439	ITGA11	integrin subunit alpha 11	2.09072	3.9335	4.50131	3.43731	3.43731	4.50131	2867	6484	9.53722	21.3135
22822	NM_007350	PHLDA1	pleckstrin homology like domain family A member 1	-2.03472	5.46351	4.97507	5.9999	5.9999	4.97507	23522	10438	66.9447	29.5039
22854	NM_001113226,NM_001113228,NM_001312688,NM_001330665,NM_014917	NTNG1	netrin G1	-3.51473	1.95977	1.25264	3.06606	3.06606	1.25264	2371	522	6.93978	1.55243
22901	NM_001267727,NM_014960	ARSG	arylsulfatase G	-2.5173	1.28197	0.778678	2.11055	2.11055	0.778678	476	125	2.98533	0.779674
22924	NM_001303050,NM_012326	MAPRE3	microtubule associated protein RP/EB family member 3	-2.14332	3.78922	3.27899	4.37883	4.37883	3.27899	2404	1104	19.9455	9.07238
22943	NM_012242	DKK1	dickkopf WNT signaling pathway inhibitor 1	6.36667	4.10936	5.65612	2.98559	2.98559	5.65612	712	5169	6.46347	46.6366
22974	NM_012112	TPX2	TPX2, microtubule nucleation factor	4.98351	4.25187	5.56548	3.24831	3.24831	5.56548	1815	9924	8.12147	44.0465
23023	NM_001017395,NM_001128224,NM_001349263,NM_001349264,NM_001349265,NM_001349266,NM_001349268,NM_001349269,NM_001349270,NM_001349271,NM_001349272,NM_001349273,NM_001349274,NM_001349275,NM_001349276,NM_015008	TMCC1	transmembrane and coiled-coil domain family 1	-2.0201	1.42104	1.00163	2.01606	2.01606	1.00163	995	412	2.73162	1.11664
23043	NM_001161560,NM_001161561,NM_001161562,NM_001161563,NM_001161564,NM_001161565,NM_001161566,NM_015028,NR_027767	TNIK	TRAF2 and NCK interacting kinase	-2.2451	0.238838	0.0469968	1.21378	1.21378	0.0469968	524	25	1.17513	0.0306457
23093	NM_015072	TTLL5	tubulin tyrosine ligase like 5	-2.32126	2.88975	2.34545	3.56036	3.56036	2.34545	2952	1256	10.5034	4.486
23137	NM_015110	SMC5	structural maintenance of chromosomes 5	2.06246	2.13611	2.72119	1.67683	1.67683	2.72119	703	2199	1.95236	5.99482
23175	NM_001261427,NM_001261428,NM_001349199,NM_001349200,NM_001349201,NM_001349202,NM_001349203,NM_001349204,NM_001349205,NM_001349206,NM_001349207,NM_001349208,NM_145693,NR_146080	LPIN1	lipin 1	-2.57796	3.89286	3.26923	4.63546	4.63546	3.26923	8032	3002	24.2403	9.00823
23213	NM_001128204,NM_001128205,NM_001128206,NM_015170,NR_132437	SULF1	sulfatase 1	3.42273	4.18836	5.16894	3.3938	3.3938	5.16894	3096	11470	9.20424	33.7487
23220	NM_001300727,NM_015177	DTX4	deltex E3 ubiquitin ligase 4	-2.67075	1.19596	0.681512	2.09876	2.09876	0.681512	988	224	2.95583	0.651697
23234	NM_015190	DNAJC9	DnaJ heat shock protein family (Hsp40) member C9	2.4291	4.22202	4.9105	3.63007	3.63007	4.9105	1604	4099	11.1183	28.2444
23237	NM_015193	ARC	activity regulated cytoskeleton associated protein	-2.21318	0.65793	0.299447	1.44557	1.44557	0.299447	277	42	1.54131	0.234631
23243	NM_001195098,NM_001195099,NM_001349277,NM_001349278,NM_001349279,NM_001349280,NM_001349281,NM_001349282,NM_001349283,NM_001349284,NM_001349285,NM_015199,NR_146111,NR_146112	ANKRD28	ankyrin repeat domain 28	2.50455	2.62954	3.37393	2.04938	2.04938	3.37393	1095	3876	2.81748	9.70206
23262	NM_001276277,NM_001281471,NM_001345871,NM_001345872,NM_001345873,NM_001345874,NM_001345875,NM_001345876,NM_001345877,NM_001345878,NM_015216	PPIP5K2	diphosphoinositol pentakisphosphate kinase 2	2.25307	2.5096	3.16304	1.99115	1.99115	3.16304	1212	3808	2.67495	8.39396
23306	NM_001130963,NM_015257	NEMP1	nuclear envelope integral membrane protein 1	2.16973	2.29431	2.92013	1.80262	1.80262	2.92013	754	2422	2.2397	7.03768
23310	NM_015261	NCAPD3	non-SMC condensin II complex subunit D3	2.10481	2.63807	3.22898	2.15529	2.15529	3.22898	1071	3027	3.12354	8.78246
23347	NM_015295	SMCHD1	structural maintenance of chromosomes flexible hinge domain containing 1	2.36487	2.22277	2.92874	1.68697	1.68697	2.92874	1046	3770	1.97391	7.07997
23397	NM_001281710,NM_001281711,NM_001281712,NM_015341	NCAPH	non-SMC condensin I complex subunit H	3.14175	1.50001	2.53808	0.886508	0.886508	2.53808	285	1932	0.763497	5.21603
23400	NM_001141973,NM_001141974,NM_022089	ATP13A2	ATPase 13A2	-2.08599	3.72861	3.23577	4.2965	4.2965	3.23577	4559	2152	18.709	8.82349
23475	NM_001318249,NM_001318250,NM_014298,NR_134536	QPRT	quinolinate phosphoribosyltransferase	-2.51378	2.65982	2.07674	3.4066	3.4066	2.07674	1338	518	9.28324	3.56835
23508	NM_015351	TTC9	tetratricopeptide repeat domain 9	-2.15567	0.380301	0.117959	1.2261	1.2261	0.117959	368	26	1.19258	0.0834025
23564	NM_001303007,NM_001303008,NM_013974	DDAH2	dimethylarginine dimethylaminohydrolase 2	2.1383	5.06903	5.64682	4.55036	4.55036	5.64682	1901	3898	22.7368	46.394
23594	NM_014321,NR_037620	ORC6	origin recognition complex subunit 6	2.38341	3.35046	4.03504	2.78202	2.78202	4.03504	540	1570	5.4548	15.6457
23671	NM_001305134,NM_001305145,NM_016192	TMEFF2	transmembrane protein with EGF like and two follistatin like domains 2	2.39903	1.02174	1.83222	0.56977	0.56977	1.83222	69	434	0.447831	2.82753
23764	NM_001161572,NM_001161573,NM_001161574,NM_012323	MAFF	MAF bZIP transcription factor F	-2.64197	4.934	4.28271	5.68433	5.68433	4.28271	7841	2757	53.3947	18.4328
23767	NM_013281,NM_198391	FLRT3	fibronectin leucine rich transmembrane protein 3	-3.47161	1.83173	1.14212	2.93772	2.93772	1.14212	1490	325	6.22355	1.3481
24137	NM_012310	KIF4A	kinesin family member 4A	4.35262	2.29124	3.58589	1.46401	1.46401	3.58589	431	3118	1.57149	11.3039
25788	NM_001205262,NM_001205263,NM_012415	RAD54B	RAD54 homolog B (S. cerevisiae)	2.41912	1.67523	2.42958	1.1551	1.1551	2.42958	222	962	1.09038	4.78012
25797	NM_012413	QPCT	glutaminyl-peptide cyclotransferase	-3.37371	1.36163	0.742544	2.49688	2.49688	0.742544	443	78	4.25706	0.731412
25805	NM_012342	BAMBI	BMP and activin membrane bound inhibitor	-2.74079	2.63996	2.01102	3.46561	3.46561	2.01102	1022	358	9.73281	3.37299
25886	NM_001161580,NM_001161581,NM_015426	POC1A	POC1 centriolar protein A	2.59447	2.62937	3.40554	2.0301	2.0301	3.40554	368	1319	2.76696	9.93455
25891	NM_001001991,NM_001282675,NM_001282676,NM_015430	PAMR1	peptidase domain containing associated with muscle regeneration 1	2.18472	4.16225	4.76398	3.63653	3.63653	4.76398	2156	4993	11.1956	25.7983
25903	NM_001297713,NM_001347700,NM_015441	OLFML2B	olfactomedin like 2B	2.66496	2.66976	3.46886	2.05474	2.05474	3.46886	653	2400	2.83323	10.3974
25907	NM_015444	TMEM158	transmembrane protein 158 (gene/pseudogene)	-11.094	6.35632	4.85323	8.32494	8.32494	4.85323	40273	3106	358.328	27.3268
25946	NM_001130967,NM_001130968,NM_001290001,NM_001290002,NM_001290004,NM_015481	ZNF385A	zinc finger protein 385A	-2.47086	2.15852	1.60248	2.90749	2.90749	1.60248	858	324	6.0581	2.28553
25960	NM_032777	ADGRA2	adhesion G protein-coupled receptor A2	2.37586	3.87273	4.54694	3.29849	3.29849	4.54694	3136	8167	8.51544	22.0764
25966	NM_015500,NM_199050	C2CD2	C2 calcium dependent domain containing 2	-3.39678	3.36711	2.59865	4.36282	4.36282	2.59865	7306	2070	19.7192	5.47241
26032	NM_015551	SUSD5	sushi domain containing 5	2.36506	2.72963	3.4203	2.17842	2.17842	3.4203	969	3054	3.19036	10.0153
26147	NM_001009936,NM_001286840,NM_001286842,NM_001286843,NM_015651,NR_104601	PHF19	PHD finger protein 19	2.00143	4.55989	5.08779	4.08676	4.08676	5.08779	1429	3595	15.8164	31.9605
26207	NM_012417,NM_181671	PITPNC1	phosphatidylinositol transfer protein, cytoplasmic 1	-2.04537	2.6362	2.17008	3.20243	3.20243	2.17008	2722	1344	7.80303	3.86646
26227	NM_006623	PHGDH	phosphoglycerate dehydrogenase	2.18581	4.98741	5.58329	4.45512	4.45512	5.58329	2599	5520	21.1559	44.5572
26239	NM_014357	LCE2B	late cornified envelope 2B	-10.7465	0.879421	0.212563	3.63835	3.63835	0.212563	411	6	11.2082	0.160075
26256	NM_001308231,NM_012189,NM_138643,NM_138644,NM_153768,NM_153769,NM_153770	CABYR	calcium binding tyrosine phosphorylation regulated	-2.08369	1.45138	1.0154	2.07454	2.07454	1.0154	256	124	2.8915	1.13813
26271	NM_001142522,NM_012177	FBXO5	F-box protein 5	4.78482	2.18986	3.5931	1.33463	1.33463	3.5931	177	1489	1.35345	11.3594
26278	NM_001278055,NM_014363	SACS	sacsin molecular chaperone	2.15377	2.80837	3.41581	2.30895	2.30895	3.41581	3357	9370	3.59255	9.98803
26298	NM_001206615,NM_001206616,NM_012153	EHF	ETS homologous factor	-14.126	0.877464	0.191901	4.01218	4.01218	0.191901	4921	48	14.867	0.142878
26355	NM_014367	FAM162A	family with sequence similarity 162 member A	-2.13702	5.22627	4.7071	5.8027	5.8027	4.7071	2975	1275	57.9025	24.7452
26471	NM_001042483,NM_012385	NUPR1	nuclear protein 1, transcriptional regulator	2.85684	4.14896	4.9747	3.46028	3.46028	4.9747	509	1552	9.70079	29.4906
26499	NM_016445	PLEK2	pleckstrin 2	-3.14683	1.67102	1.0375	2.69139	2.69139	1.0375	483	110	5.08661	1.1718
26509	NM_013451,NM_133337	MYOF	myoferlin	2.17159	6.22499	6.80945	5.69069	5.69069	6.80945	22376	43550	53.5764	103.7
26577	NM_013363	PCOLCE2	procollagen C-endopeptidase enhancer 2	2.44901	2.17785	2.91777	1.62557	1.62557	2.91777	231	875	1.85453	7.02381
26580	NM_001122955,NM_001130702,NM_032667,NR_037948,NR_037949	BSCL2	BSCL2, seipin lipid droplet biogenesis associated	-2.07641	2.85925	2.38038	3.43447	3.43447	2.38038	921	463	9.52051	4.58958
26585	NM_001191322,NM_001191323,NM_013372	GREM1	gremlin 1, DAN family BMP antagonist	3.21771	7.50216	8.3924	6.70636	6.70636	8.3924	27661	76089	110.931	301.716
26586	NM_001098525,NM_001286686,NM_001286687,NM_018204	CKAP2	cytoskeleton associated protein 2	5.25676	3.27332	4.68243	2.28826	2.28826	4.68243	809	5523	3.53834	24.2722
26768	NR_004404	SNORA73B	small nucleolar RNA, H/ACA box 73B	2.17441	0	1.12063	0	0	1.12063	0	17	0	1.30909
26775	NR_002581	SNORA72	small nucleolar RNA, H/ACA box 72	-18.8472	0	0	4.23628	4.23628	0	145	0	17.7458	0
26778	NR_000011	SNORA70	small nucleolar RNA, H/ACA box 70	-29.6731	0	0	4.89109	4.89109	0	185	0	29.5325	0
26783	NR_002449	SNORA65	small nucleolar RNA, H/ACA box 65	-15.1743	0	0	3.92356	3.92356	0	118	0	13.9183	0
26824	NR_004407	RNU11	RNA, U11 small nuclear	19.1606	0	4.26007	0	0	4.26007	0	124	0	18.1764
26999	NM_001037333,NM_001291721,NM_001291722,NM_014376	CYFIP2	cytoplasmic FMR1 interacting protein 2	-2.92829	2.07274	1.43787	2.98792	2.98792	1.43787	2563	757	6.47493	1.90467
27075	NM_014399	TSPAN13	tetraspanin 13	-2.16347	3.44672	2.93471	4.04806	4.04806	2.93471	1767	833	15.3242	7.11845
27123	NM_014421	DKK2	dickkopf WNT signaling pathway inhibitor 2	-2.25678	1.34441	0.879892	2.05416	2.05416	0.879892	616	208	2.8319	0.927942
27242	NM_014452	TNFRSF21	TNF receptor superfamily member 21	-7.57647	3.5179	2.34837	5.26989	5.26989	2.34837	8647	1001	39.2461	4.4988
27316	NM_001164803,NM_002139,NR_028476,NR_028477	RBMX	RNA binding motif protein, X-linked	2.22384	6.0207	6.62477	5.47172	5.47172	6.62477	5723	11605	45.3247	91.5161
28984	NM_014059	RGCC	regulator of cell cycle	-4.55273	3.92083	2.97706	5.16379	5.16379	2.97706	2438	503	36.1308	7.3666
29028	NM_014109	ATAD2	ATPase family, AAA domain containing 2	4.62267	2.46473	3.8052	1.59647	1.59647	3.8052	609	4486	1.79679	13.1696
29089	NM_001310326,NM_014176	UBE2T	ubiquitin conjugating enzyme E2 T	3.46468	4.34256	5.33047	3.53775	3.53775	5.33047	570	2090	10.3016	37.4453
29114	NM_001008272,NM_001008273,NM_013259	TAGLN3	transgelin 3	-16.9739	2.78571	1.41172	5.49697	5.49697	1.41172	3418	142	46.207	1.85
29127	NM_001126103,NM_001126104,NM_001319999,NM_001320000,NM_001320001,NM_001320002,NM_001320003,NM_001320004,NM_001320005,NM_001320006,NM_001320007,NM_013277	RACGAP1	Rac GTPase activating protein 1	5.06749	3.92593	5.26738	2.9261	2.9261	5.26738	1203	7025	6.16665	35.9653
29128	NM_001048201,NM_001290050,NM_001290051,NM_001290052,NM_013282	UHRF1	ubiquitin like with PHD and ring finger domains 1	4.0554	4.1606	5.29134	3.27149	3.27149	5.29134	2002	8857	8.30502	36.5673
29785	NM_030622	CYP2S1	cytochrome P450 family 2 subfamily S member 1	-2.20555	0.625514	0.276081	1.41722	1.41722	0.276081	238	35	1.49377	0.212894
29893	NM_001256014,NM_001256015,NM_001256016,NM_013290,NM_016556,NR_045669,NR_045670,NR_045671	PSMC3IP	PSMC3 interacting protein	2.67954	2.41074	3.2244	1.80241	1.80241	3.2244	206	788	2.23912	8.75086
29899	NM_001321038,NM_001321039,NM_013296	GPSM2	G protein signaling modulator 2	3.06572	1.89105	2.8646	1.24837	1.24837	2.8646	278	1397	1.22123	6.74313
29941	NM_001317926,NM_013355	PKN3	protein kinase N3	2.25865	0.823242	1.59924	0.42378	0.42378	1.59924	65	460	0.328265	2.27856
29980	NM_017613	DONSON	downstream neighbor of SON	2.12959	2.90991	3.50585	2.41527	2.41527	3.50585	540	1630	3.96537	10.6653
30008	NM_016938,NR_037718	EFEMP2	EGF containing fibulin like extracellular matrix protein 2	2.0693	6.61376	7.1591	6.10996	6.10996	7.1591	8922	16385	72.3667	131.782
50650	NM_001128615,NM_001128616,NM_001289698,NM_019555	ARHGEF3	Rho guanine nucleotide exchange factor 3	-2.19177	1.14242	0.708921	1.84102	1.84102	0.708921	512	146	2.33321	0.688519
50848	NM_001348091,NM_016946	F11R	F11 receptor	-2.84324	0.6625	0.249762	1.7573	1.7573	0.249762	623	56	2.13686	0.19093
50944	NM_016148	SHANK1	SH3 and multiple ankyrin repeat domains 1	-2.54133	1.93711	1.37783	2.72342	2.72342	1.37783	2891	985	5.22182	1.77692
51053	NM_001251989,NM_001251990,NM_001251991,NM_015895	GMNN	geminin, DNA replication inhibitor	4.61404	3.70478	4.9685	2.76247	2.76247	4.9685	399	2192	5.37587	29.3983
51063	NM_015916,NR_024552,NR_046344	CALHM2	calcium homeostasis modulator 2	2.17139	1.79702	2.44136	1.32274	1.32274	2.44136	155	554	1.3353	4.82649
51071	NM_001300779,NM_015954	DERA	deoxyribose-phosphate aldolase	2.02847	3.686	4.23134	3.21095	3.21095	4.23134	806	1848	7.85771	17.8894
51129	NM_001039667,NM_139314,NR_104213	ANGPTL4	angiopoietin like 4	-6.49564	4.98517	3.81492	6.51439	6.51439	3.81492	10994	1532	96.8499	13.2619
51149	NM_001017987,NM_016175	MRNIP	MRN complex interacting protein	-3.16706	5.35528	4.58789	6.25103	6.25103	4.58789	5149	1515	79.7938	22.7315
51170	NM_016245	HSD17B11	hydroxysteroid 17-beta dehydrogenase 11	2.00346	2.72088	3.26791	2.26541	2.26541	3.26791	398	1029	3.46755	9.00158
51203	NM_001243142,NM_001243143,NM_001243144,NM_001301136,NM_016359,NM_018454	NUSAP1	nucleolar and spindle associated protein 1	7.15332	3.04221	4.77631	1.93769	1.93769	4.77631	380	3860	2.54901	26.002
51232	NM_016441	CRIM1	cysteine rich transmembrane BMP regulator 1	2.40375	6.44677	7.11038	5.8451	5.8451	7.11038	19990	43319	59.64	127.933
51290	NM_016570	ERGIC2	ERGIC and golgi 2	2.12129	4.14744	4.72523	3.64029	3.64029	4.72523	1206	2732	11.2299	25.0877
51291	NM_001288998,NM_001288999,NM_016573	GMIP	GEM interacting protein	-2.16964	2.38233	1.88825	3.0057	3.0057	1.88825	1404	640	6.57672	2.99954
51303	NM_001143781,NM_001143782,NM_016594	FKBP11	FK506 binding protein 11	2.47646	4.48794	5.1895	3.88122	3.88122	5.1895	643	1593	13.5108	34.103
51334	NM_001300783,NM_001308087,NM_001308088,NM_016644	PRR16	proline rich 16	3.14699	3.50309	4.42637	2.7724	2.7724	4.42637	511	1952	5.41111	20.2909
51393	NM_016113	TRPV2	transient receptor potential cation channel subfamily V member 2	-4.02771	4.32134	3.43168	5.44164	5.44164	3.43168	7540	1723	44.4428	10.1011
51435	NM_016240,NM_182826	SCARA3	scavenger receptor class A member 3	3.72614	4.05729	5.1156	3.21792	3.21792	5.1156	1745	7077	7.8993	32.5211
51450	NM_016307	PRRX2	paired related homeobox 2	4.14871	2.81429	4.02192	1.96926	1.96926	4.02192	203	1195	2.6214	15.4876
51496	NM_016396	CTDSPL2	CTD small phosphatase like 2	2.5545	1.80677	2.6058	1.25275	1.25275	2.6058	362	1642	1.22471	5.503
51512	NM_016426	GTSE1	G2 and S-phase expressed 1	4.0477	2.62657	3.8221	1.805	1.805	3.8221	427	2541	2.2429	13.3266
51514	NM_001286229,NM_001286230,NM_016448	DTL	denticleless E3 ubiquitin protein ligase homolog	3.52087	2.10717	3.20243	1.3865	1.3865	3.20243	404	2411	1.44158	8.62555
51560	NM_016577	RAB6B	RAB6B, member RAS oncogene family	-3.6221	1.58651	0.90978	2.76661	2.76661	0.90978	1784	326	5.38837	0.972695
51574	NM_001267039,NM_015454,NM_016648,NR_049768	LARP7	La ribonucleoprotein domain family member 7	2.33389	2.89263	3.5679	2.34516	2.34516	3.5679	505	1528	3.70641	11.1679
51635	NM_001322280,NM_001322281,NM_001322282,NM_016029	DHRS7	dehydrogenase/reductase 7	-2.16471	5.33524	4.80716	5.92133	5.92133	4.80716	7831	3325	63.0928	26.504
51655	NM_001199989,NM_016084	RASD1	ras related dexamethasone induced 1	-4.84005	1.55502	0.789149	3.06417	3.06417	0.789149	736	84	6.93066	0.794581
51659	NM_016095	GINS2	GINS complex subunit 2	3.86322	3.38962	4.50193	2.55213	2.55213	4.50193	324	1540	4.48171	21.3208
51676	NM_001202429,NM_016150	ASB2	ankyrin repeat and SOCS box containing 2	-2.73646	0.499345	0.155121	1.60743	1.60743	0.155121	307	21	1.81633	0.112441
51686	NM_001134939,NM_001301371,NM_016178	OAZ3	ornithine decarboxylase antizyme 3	-2.52218	1.37591	0.861872	2.19654	2.19654	0.861872	170	50	3.25129	0.900217
51778	NM_016599	MYOZ2	myozenin 2	-2.84001	0.825959	0.364701	1.8706	1.8706	0.364701	379	47	2.38726	0.29604
54069	NM_018944	MIS18A	MIS18 kinetochore protein A	2.01788	2.687	3.24072	2.22788	2.22788	3.24072	316	848	3.34661	8.84925
54206	NM_018948	ERRFI1	ERBB receptor feedback inhibitor 1	-4.04415	4.83981	3.93573	5.95157	5.95157	3.93573	12347	2796	64.8214	14.5915
54363	NM_017545	HAO1	hydroxyacid oxidase 1	-5.79382	0.404035	0.0628499	2.59736	2.59736	0.0628499	495	5	4.66136	0.04182
54407	NM_001307936,NM_018976	SLC38A2	solute carrier family 38 member 2	2.56386	6.18747	6.90379	5.54547	5.54547	6.90379	14235	33006	47.9827	110.486
54443	NM_001284301,NM_001284302,NM_018685	ANLN	anillin actin binding protein	9.22518	3.81697	5.74262	2.53704	2.53704	5.74262	1283	14521	4.42584	49.6123
54465	NM_019002	ETAA1	ETAA1, ATR kinase activator	2.11271	1.40094	2.0408	0.961702	0.961702	2.0408	170	697	0.849525	3.45987
54478	NM_001195228,NM_019013	PIMREG	PICALM interacting mitotic regulator	5.30344	2.96872	4.40684	1.99991	1.99991	4.40684	252	1892	2.69254	20.0352
54510	NM_001300828,NM_019035	PCDH18	protocadherin 18	2.65706	1.86146	2.69538	1.28555	1.28555	2.69538	462	2134	1.27656	5.87285
54512	NM_019037	EXOSC4	exosome component 4	-2.09733	5.17376	4.66699	5.73555	5.73555	4.66699	3022	1331	55.348	24.0465
54538	NM_001301088,NM_019055	ROBO4	roundabout guidance receptor 4	-5.84433	1.09928	0.408819	2.95586	2.95586	0.408819	1472	79	6.30385	0.337916
54587	NM_001282582,NM_001282583,NM_001282584,NM_001282585,NM_032348	MXRA8	matrix remodeling associated 8	2.20418	6.52975	7.12471	5.98447	5.98447	7.12471	9250	18256	66.2124	129.203
54801	NM_001270890,NM_017645	HAUS6	HAUS augmin like complex subunit 6	2.13039	2.10124	2.71646	1.62535	1.62535	2.71646	712	2325	1.85421	5.9701
54814	NM_001163377,NM_017659	QPCTL	glutaminyl-peptide cyclotransferase like	-2.57017	3.96702	3.3441	4.70597	4.70597	3.3441	3579	1342	25.4897	9.48843
54821	NM_001009954,NM_017669	ERCC6L	ERCC excision repair 6 like, spindle assembly checkpoint helicase	2.79223	1.16995	2.12542	0.644002	0.644002	2.12542	136	977	0.519271	3.7226
54858	NM_001300927,NM_001308366,NM_001329471,NM_001329476,NM_001329477,NM_001329478,NM_017712,NR_138029	PGPEP1	pyroglutamyl-peptidase I	-2.50556	3.10327	2.51064	3.83578	3.83578	2.51064	4345	1667	13.0798	5.10406
54892	NM_001281932,NM_001281933,NM_017760,NR_104054	NCAPG2	non-SMC condensin II complex subunit G2	3.87738	2.72764	3.87506	1.91997	1.91997	3.87506	630	3488	2.49968	13.8832
54908	NM_001329639,NM_001329640,NM_001329641,NM_001329642,NM_001329643,NM_017785	SPDL1	spindle apparatus coiled-coil protein 1	4.64151	3.762	5.02888	2.81428	2.81428	5.02888	914	5129	5.60059	30.6624
54930	NM_001166269,NM_001166270,NM_017815	HAUS4	HAUS augmin like complex subunit 4	2.28544	2.35441	3.02497	1.8325	1.8325	3.02497	230	758	2.31365	7.61788
54932	NM_001286823,NM_017820,NR_104598,NR_104599	EXD3	exonuclease 3'-5' domain containing 3	-2.03152	2.49952	2.04	3.06256	3.06256	2.04	682	333	6.91799	3.45943
54972	NM_017870,NM_178031	TMEM132A	transmembrane protein 132A	-2.98117	5.32642	4.59644	6.17232	6.17232	4.59644	16125	4931	75.4389	22.9139
55010	NM_001319988,NM_001319993,NM_001319994,NM_001319995,NM_001319996,NM_017915,NR_135123	PARPBP	PARP1 binding protein	2.46163	1.41739	2.20905	0.909441	0.909441	2.20905	138	724	0.78909	3.98513
55013	NM_017918	MCUB	mitochondrial calcium uniporter dominant negative beta subunit	2.87563	3.08567	3.94029	2.41641	2.41641	3.94029	297	1067	3.96981	14.6387
55015	NM_017922	PRPF39	pre-mRNA processing factor 39	2.177	2.18878	2.82074	1.6984	1.6984	2.82074	350	1152	1.99951	6.52568
55055	NM_001287821,NM_001287822,NM_001287823,NM_017975	ZWILCH	zwilch kinetochore protein	3.8984	2.89664	4.03983	2.07695	2.07695	4.03983	567	3086	2.89622	15.7046
55075	NM_001008224,NM_018003	UACA	uveal autoantigen with coiled-coil domains and ankyrin repeats	2.4749	4.83932	5.53695	4.22958	4.22958	5.53695	7417	18234	17.6529	43.2825
55117	NM_001146335,NM_018057,NM_182767	SLC6A15	solute carrier family 6 member 15	-5.26346	3.62703	2.62175	5.01776	5.01776	2.62175	9509	1601	32.4904	5.57842
55120	NM_001114636,NM_018062	FANCL	Fanconi anemia complementation group L	2.14543	1.60776	2.25007	1.1488	1.1488	2.25007	114	433	1.08391	4.1252
55143	NM_001256875,NM_018101	CDCA8	cell division cycle associated 8	5.45102	3.41665	4.85229	2.40577	2.40577	4.85229	593	4156	3.93522	27.298
55159	NM_018124	RFWD3	ring finger and WD repeat domain 3	2.08023	3.20306	3.77472	2.71797	2.71797	3.77472	1545	3841	5.2064	12.8843
55165	NM_001127182,NM_018131	CEP55	centrosomal protein 55	6.92099	2.9894	4.69456	1.90358	1.90358	4.69456	387	3904	2.45791	24.4838
55166	NM_018132	CENPQ	centromere protein Q	2.88211	1.99168	2.89659	1.36947	1.36947	2.89659	149	731	1.41698	6.91864
55183	NM_001177663,NM_001177664,NM_001177665,NM_018151	RIF1	replication timing regulatory factor 1	2.25445	1.51634	2.21216	1.03939	1.03939	2.21216	560	2402	0.942304	3.99797
55198	NM_001251904,NM_001251905,NM_018171	APPL2	adaptor protein, phosphotyrosine interacting with PH domain and leucine zipper 2	2.25215	3.62267	4.25536	3.08406	3.08406	4.25536	1386	3592	7.0625	18.1435
55201	NM_001308363,NM_018174	MAP1S	microtubule associated protein 1S	-2.3657	4.61754	4.038	5.28026	5.28026	4.038	7997	3196	39.4844	15.6783
55215	NM_001113378,NM_018193	FANCI	Fanconi anemia complementation group I	2.89598	2.7712	3.64242	2.10836	2.10836	3.64242	854	3411	2.98142	11.7443
55247	NM_018248	NEIL3	nei like DNA glycosylase 3	3.32547	1.0252	2.20929	0.475733	0.475733	2.20929	55	577	0.367019	3.98569
55277	NM_001113411,NM_001244714,NM_001278224,NM_001350790,NM_001350791,NM_001350792,NM_001350793,NM_001350794,NM_001350795,NM_001350796,NM_001350797,NM_001350798,NM_001350799,NM_018291,NR_103473	FGGY	FGGY carbohydrate kinase domain containing	-2.20561	2.08382	1.58994	2.73111	2.73111	1.58994	525	243	5.25296	2.25653
55320	NM_018353	MIS18BP1	MIS18 binding protein 1	3.89498	1.30886	2.61638	0.654763	0.654763	2.61638	157	1618	0.52994	5.54953
55355	NM_001282962,NM_001282963,NM_018410	HJURP	Holliday junction recognition protein	5.03132	2.78913	4.18831	1.85737	1.85737	4.18831	457	3365	2.36905	17.3367
55388	NM_018518,NM_182751	MCM10	minichromosome maintenance 10 replication initiation factor	3.33033	1.24835	2.3882	0.652536	0.652536	2.3882	146	1281	0.527907	4.62061
55450	NM_018584	CAMK2N1	calcium/calmodulin dependent protein kinase II inhibitor 1	-3.29914	5.48677	4.69288	6.41497	6.41497	4.69288	12139	3301	89.9608	24.4537
55531	NM_001130037,NM_001308018,NM_018712	ELMOD1	ELMO domain containing 1	-2.85719	0.402507	0.100322	1.61492	1.61492	0.100322	332	15	1.83357	0.0698911
55568	NM_198321	GALNT10	polypeptide N-acetylgalactosaminyltransferase 10	2.75516	4.70825	5.49573	4.0336	4.0336	5.49573	5430	15165	15.1346	42.143
55616	NM_001143778,NM_017707	ASAP3	ArfGAP with SH3 domain, ankyrin repeat and PH domain 3	2.07633	2.12786	2.71917	1.66513	1.66513	2.71917	486	1522	1.92599	5.98347
55619	NM_001290263,NM_014689	DOCK10	dedicator of cytokinesis 10	2.27678	2.95028	3.60288	2.41589	2.41589	3.60288	1766	5143	3.96814	11.4316
55631	NM_017768	LRRC40	leucine rich repeat containing 40	2.11552	2.4957	3.09407	2.01306	2.01306	3.09407	487	1447	2.72085	7.9862
55632	NM_001308097,NM_017769	G2E3	G2/M-phase specific E3 ubiquitin protein ligase	2.32138	1.5316	2.25517	1.04019	1.04019	2.25517	335	1465	0.943275	4.14356
55635	NM_001114120,NM_017779	DEPDC1	DEP domain containing 1	6.56524	1.38749	3.29849	0.583642	0.583642	3.29849	134	2668	0.46111	9.17326
55686	NM_018000	MREG	melanoregulin	-2.83925	1.6602	1.07013	2.57564	2.57564	1.07013	881	229	4.57626	1.21939
55704	NM_001135597,NM_001254943,NM_018084	CCDC88A	coiled-coil domain containing 88A	2.52319	2.09279	2.86432	1.52908	1.52908	2.86432	985	4003	1.67415	6.7421
55706	NM_001168551,NM_018087,NR_033142	NDC1	NDC1 transmembrane nucleoporin	2.44545	2.90197	3.61784	2.32774	2.32774	3.61784	1075	3416	3.65642	11.5638
55714	NM_001080477	TENM3	teneurin transmembrane protein 3	2.2151	3.75631	4.37355	3.22617	3.22617	4.37355	5270	13017	7.97347	19.5663
55723	NM_018154	ASF1B	anti-silencing function 1B histone chaperone	3.6367	2.97248	4.04628	2.18365	2.18365	4.04628	341	1673	3.20835	15.7527
55731	NM_001077498,NM_001288631,NM_001288632,NM_001288633,NM_001288634,NM_001288635,NM_001288636,NM_001288637,NM_001288638,NM_001288639,NM_001288640,NM_018182	FAM222B	family with sequence similarity 222 member B	-2.67753	3.25974	2.62581	4.04671	4.04671	2.62581	3887	1425	15.2963	5.59505
55732	NM_001320047,NM_001320048,NM_001320050,NM_001320051,NM_018186	C1orf112	chromosome 1 open reading frame 112	2.61406	1.75696	2.58189	1.1956	1.1956	2.58189	182	758	1.1471	5.39706
55766	NM_177925,NR_027716	H2AFJ	H2A histone family member J	-2.28979	3.60007	3.05173	4.24695	4.24695	3.05173	3948	1710	17.9124	7.75632
55771	NM_018304	PRR11	proline rich 11	2.96364	3.25474	4.13144	2.56407	2.56407	4.13144	1721	6382	4.53216	16.6386
55789	NM_001145208,NM_018369	DEPDC1B	DEP domain containing 1B	2.49557	1.00087	1.8584	0.539038	0.539038	1.8584	67	451	0.420941	2.89838
55793	NM_001040217,NM_001163258,NM_001163259,NM_001163260,NM_001319998,NM_018379	MINDY1	MINDY lysine 48 deubiquitinase 1	-2.27234	2.43618	1.91501	3.09919	3.09919	1.91501	1007	460	7.14874	3.07892
55816	NM_001294161,NM_018431,NM_177959	DOK5	docking protein 5	2.66883	2.73842	3.5366	2.12039	2.12039	3.5366	340	1225	3.01765	10.9242
55835	NM_018451,NR_047594,NR_047595	CENPJ	centromere protein J	2.26938	1.29906	2.01839	0.836095	0.836095	2.01839	225	1063	0.707558	3.39153
55839	NM_001100624,NM_001100625,NM_001270473,NM_001270474,NM_018455	CENPN	centromere protein N	2.10067	3.21584	3.79554	2.72469	2.72469	3.79554	1125	3076	5.23103	13.0842
55859	NM_018476	BEX1	brain expressed X-linked 1	-14.2744	3.65522	2.21005	6.04541	6.04541	2.21005	3645	213	69.424	3.98888
55872	NM_001278945,NM_018492	PBK	PDZ binding kinase	7.72817	2.57502	4.44265	1.49252	1.49252	4.44265	208	2676	1.61982	20.5301
55914	NM_001006600,NM_001253697,NM_001253698,NM_001253699,NM_001253701,NM_018695	ERBIN	erbb2 interacting protein	2.41104	3.51424	4.20594	2.93629	2.93629	4.20594	2547	7232	6.21455	17.5623
55924	NM_019099,NM_198926	FAM212B	family with sequence similarity 212 member B	-2.1095	1.90881	1.44485	2.52175	2.52175	1.44485	1583	703	4.36277	1.91793
55959	NM_001161841,NM_018837,NM_198596	SULF2	sulfatase 2	-2.87593	1.33551	0.775601	2.29963	2.29963	0.775601	853	186	3.56426	0.774968
56243	NM_001098500,NM_001282767,NM_001282768,NM_001282769,NM_001282770,NM_001321681,NM_019590	KIAA1217	KIAA1217	-2.06682	1.61001	1.16934	2.21675	2.21675	1.16934	1041	471	3.30937	1.3977
56255	NM_021156	TMX4	thioredoxin related transmembrane protein 4	-2.24083	3.15212	2.62339	3.78742	3.78742	2.62339	4725	2104	12.5979	5.58405
56256	NM_019605	SERTAD4	SERTA domain containing 4	3.89841	1.11913	2.46996	0.507073	0.507073	2.46996	48	602	0.393291	4.94823
56675	NM_020645	NRIP3	nuclear receptor interacting protein 3	-2.03263	3.90219	3.42392	4.44726	4.44726	3.42392	4785	2287	21.0294	10.0498
56776	NM_001305424,NM_001348094,NM_020066	FMN2	formin 2	2.04052	2.91781	3.47728	2.44835	2.44835	3.47728	1343	3484	4.08833	10.4469
56917	NM_001009813,NM_001301059,NM_001346148,NM_020160	MEIS3	Meis homeobox 3	-2.27073	2.96	2.42696	3.61011	3.61011	2.42696	1200	522	10.9339	4.7745
56937	NM_001255976,NM_020182,NM_199169,NM_199170,NM_199171	PMEPA1	prostate transmembrane protein, androgen induced 1	-3.06914	2.57092	1.88626	3.50409	3.50409	1.88626	2897	859	10.0488	2.99252
56944	NM_001286352,NM_001286353,NM_020190	OLFML3	olfactomedin like 3	2.46265	5.54246	6.23056	4.93035	4.93035	6.23056	3402	7857	30.4303	69.8008
56992	NM_020242	KIF15	kinesin family member 15	3.0812	0.884053	2.01195	0.388455	0.388455	2.01195	90	1006	0.299902	3.37402
57082	NM_144508,NM_170589	KNL1	kinetochore scaffold 1	3.8016	0.867754	2.25982	0.333212	0.333212	2.25982	119	1938	0.253277	4.16038
57146	NM_001301769,NM_001301771,NM_001301773,NM_001301774,NM_001301775,NM_020422,NR_125971	TMEM159	transmembrane protein 159	-2.39526	3.80274	3.2245	4.48468	4.48468	3.2245	2643	1081	21.6677	8.75119
57157	NM_001127357,NM_001127358,NM_001127359,NM_001127360,NM_020432	PHTF2	putative homeodomain transcription factor 2	2.21772	3.28824	3.91259	2.76352	2.76352	3.91259	1647	4356	5.37835	14.3121
57162	NM_020651	PELI1	pellino E3 ubiquitin protein ligase 1	-2.12009	1.38799	0.948024	2.03215	2.03215	0.948024	639	238	2.77407	1.02949
57172	NM_020439	CAMK1G	calcium/calmodulin dependent protein kinase IG	-2.02477	1.17359	0.770291	1.78805	1.78805	0.770291	332	118	2.2074	0.767472
57194	NM_024490	ATP10A	ATPase phospholipid transporting 10A (putative)	3.66631	2.76054	3.85244	1.97812	1.97812	3.85244	830	4239	2.64695	13.6445
57214	NM_001293298,NM_001293304,NM_018689	CEMIP	cell migration inducing hyaluronan binding protein	3.70891	2.42114	3.54471	1.65371	1.65371	3.54471	828	4780	1.90455	10.9843
57405	NM_020675	SPC25	SPC25, NDC80 kinetochore complex component	4.8107	2.40603	3.79263	1.52638	1.52638	3.79263	114	1034	1.66965	13.0619
57458	NM_001301036,NM_020698	TMCC3	transmembrane and coiled-coil domain family 3	-2.58246	1.11885	0.627186	1.99593	1.99593	0.627186	947	210	2.6821	0.588374
57575	NM_020815,NM_032961	PCDH10	protocadherin 10	3.02416	2.71536	3.62853	2.032	2.032	3.62853	1050	4492	2.77328	11.6353
57580	NM_020820	PREX1	phosphatidylinositol-3,4,5-trisphosphate dependent Rac exchange factor 1	-6.19889	1.4137	0.615422	3.24743	3.24743	0.615422	3278	235	8.11492	0.575148
57608	NM_001350001,NM_001350021,NM_001350022,NM_020848	KIAA1462	KIAA1462	-2.35824	3.19643	2.63693	3.87464	3.87464	2.63693	7654	3231	13.4588	5.64146
57650	NM_020890	KIAA1524	KIAA1524	4.31628	1.84534	3.18047	1.07068	1.07068	3.18047	256	2212	0.986475	8.48408
57664	NM_001161354,NM_020904	PLEKHA4	pleckstrin homology domain containing A4	2.04536	2.24252	2.81734	1.78498	1.78498	2.81734	397	1185	2.20121	6.51395
57688	NM_020928	ZSWIM6	zinc finger SWIM-type containing 6	-2.18231	2.55157	2.05001	3.17586	3.17586	2.05001	2535	1165	7.62965	3.48964
57732	NM_001172656,NM_001172657,NM_001172658,NM_001172659,NM_001172660,NM_020972	ZFYVE28	zinc finger FYVE-type containing 28	-2.02882	0.697844	0.354211	1.37485	1.37485	0.354211	328	76	1.42512	0.287191
57761	NM_001301188,NM_001301190,NM_001301193,NM_001301196,NM_001301201,NM_021158	TRIB3	tribbles pseudokinase 3	-2.08755	4.36284	3.86412	4.92593	4.92593	3.86412	3908	1792	30.2862	13.7607
57801	NM_001142467,NM_021170	HES4	hes family bHLH transcription factor 4	-2.63948	2.14766	1.55877	2.95902	2.95902	1.55877	378	135	6.3167	2.18271
58472	NM_001271213,NM_021199	SQOR	sulfide quinone oxidoreductase	-2.86734	4.76024	4.06065	5.58036	5.58036	4.06065	5769	1930	49.3264	15.8832
63898	NM_001174159,NM_001174160,NM_022071	SH2D4A	SH2 domain containing 4A	2.08148	3.54933	4.11732	3.05971	3.05971	4.11732	1355	3278	6.89814	16.5111
63901	NM_001142519,NM_001142520,NM_001142521,NM_001312909,NM_001312910,NM_001312911,NM_022074,NM_198847	FAM111A	family with sequence similarity 111 member A	2.52329	2.43481	3.19234	1.85704	1.85704	3.19234	556	1935	2.36751	8.54961
63922	NM_022092	CHTF18	chromosome transmission fidelity factor 18	2.51484	2.38139	3.1378	1.80733	1.80733	3.1378	429	1558	2.24878	8.26451
63967	NM_001190481,NM_001330490,NM_022111	CLSPN	claspin	3.29866	1.36839	2.47763	0.755753	0.755753	2.47763	262	2126	0.631105	4.98337
64105	NM_001267038,NM_001349367,NM_001349368,NM_001349369,NM_022145	CENPK	centromere protein K	3.93867	2.23578	3.43355	1.45584	1.45584	3.43355	161	1013	1.56174	10.1047
64112	NM_022151	MOAP1	modulator of apoptosis 1	-2.50614	3.75114	3.1465	4.47197	4.47197	3.1465	3150	1232	21.4202	8.31016
64151	NM_022346,NR_073124	NCAPG	non-SMC condensin I complex subunit G	5.36434	2.24143	3.75968	1.33628	1.33628	3.75968	387	3691	1.35699	12.7289
64285	NM_022450	RHBDF1	rhomboid 5 homolog 1	-2.37278	4.93104	4.34699	5.59356	5.59356	4.34699	9032	3510	49.7899	19.253
64321	NM_022454	SOX17	SRY-box 17	-2.04288	0	0	1.0306	1.0306	0	135	0	0.932202	0
64332	NM_001005474,NM_031419	NFKBIZ	NFKB inhibitor zeta	-4.17974	2.4183	1.59747	3.66089	3.66089	1.59747	2704	546	11.3889	2.27344
64388	NM_022469	GREM2	gremlin 2, DAN family BMP antagonist	2.80311	1.46537	2.38672	0.899694	0.899694	2.38672	185	1138	0.779439	4.61661
64710	NM_022731	NUCKS1	nuclear casein kinase and cyclin dependent kinase substrate 1	2.2743	5.12435	5.75122	4.5658	4.5658	5.75122	8930	19536	22.9928	49.8593
64770	NM_001308317,NM_022757	CCDC14	coiled-coil domain containing 14	2.1928	2.73647	3.36085	2.22808	2.22808	3.36085	866	2486	3.34678	9.60206
64858	NM_001319946,NM_001319947,NM_022836	DCLRE1B	DNA cross-link repair 1B	2.02461	1.87826	2.45478	1.43713	1.43713	2.45478	353	1121	1.52673	4.88209
64866	NM_022842,NM_178181	CDCP1	CUB domain containing protein 1	-13.758	1.72272	0.667025	4.44923	4.44923	0.667025	7661	237	21.0721	0.631392
64946	NM_022909	CENPH	centromere protein H	2.45017	2.62985	3.35458	2.06169	2.06169	3.35458	236	818	2.85283	9.56114
66035	NM_001024938,NM_001024939,NM_001282864,NM_030807,NR_104247,NR_104248	SLC2A11	solute carrier family 2 member 11	-2.23568	1.87281	1.38031	2.54102	2.54102	1.38031	615	330	4.43522	1.78419
78990	NM_023112	OTUB2	OTU deubiquitinase, ubiquitin aldehyde binding 2	-7.05232	2.67175	1.61149	4.42959	4.42959	1.61149	4903	547	20.76	2.30633
79007	NM_001042610,NM_001288708,NM_001288709,NM_024043	DBNDD1	dysbindin domain containing 1	-2.61733	3.06261	2.44622	3.83432	3.83432	2.44622	1731	657	13.0651	4.84616
79019	NM_001002876,NM_001110215,NM_001304370,NM_001304371,NM_001304372,NM_001304373,NM_024053	CENPM	centromere protein M	3.63513	2.77079	3.85403	1.99202	1.99202	3.85403	160	808	2.67616	13.6618
79054	NM_024080	TRPM8	transient receptor potential cation channel subfamily M member 8	-2.74969	0.47411	0.140507	1.59978	1.59978	0.140507	601	36	1.80177	0.100922
79075	NM_024094	DSCC1	DNA replication and sister chromatid cohesion 1	2.45794	1.25675	2.06303	0.765581	0.765581	2.06303	89	495	0.64057	3.52552
79172	NM_001199803,NM_001322101,NM_024322,NR_136182,NR_136183,NR_136184	CENPO	centromere protein O	2.12621	2.77197	3.36901	2.28073	2.28073	3.36901	929	2563	3.5142	9.67443
79365	NM_030762	BHLHE41	basic helix-loop-helix family member e41	-2.11804	1.99053	1.52146	2.6042	2.6042	1.52146	1074	484	4.68796	2.09647
79441	NM_001303143,NM_024511	HAUS3	HAUS augmin like complex subunit 3	2.1186	1.9064	2.52339	1.44027	1.44027	2.52339	219	722	1.53146	5.16104
79570	NM_024522	NKAIN1	sodium/potassium transporting ATPase interacting 1	-2.11559	0.374859	0.117264	1.19832	1.19832	0.117264	206	16	1.15217	0.082908
79589	NM_024539,NM_194463	RNF128	ring finger protein 128, E3 ubiquitin protein ligase	-2.87471	2.27165	1.63424	3.15766	3.15766	1.63424	1303	413	7.50723	2.35715
79596	NM_024546	RNF219	ring finger protein 219	2.11579	1.85197	2.46986	1.38866	1.38866	2.46986	314	1079	1.44512	4.94774
79630	NM_001301039,NM_001301040,NM_001301041,NM_001301042,NM_024579	C1orf54	chromosome 1 open reading frame 54	2.29329	4.65662	5.29366	4.09624	4.09624	5.29366	491	1085	15.9391	36.641
79644	NM_024592	SRD5A3	steroid 5 alpha-reductase 3	-2.74457	2.59898	1.9708	3.42739	3.42739	1.9708	2329	801	9.44483	3.23628
79652	NM_001256541,NM_024600	TMEM204	transmembrane protein 204	2.04044	1.59193	2.18743	1.15855	1.15855	2.18743	126	448	1.09425	3.91538
79682	NM_024629,NR_104593	CENPU	centromere protein U	3.76147	2.02343	3.1934	1.2821	1.2821	3.1934	196	1327	1.26907	8.55738
79772	NM_001002796,NM_001297777,NM_024717	MCTP1	multiple C2 and transmembrane domain containing 1	-3.28294	0.698877	0.248727	1.96372	1.96372	0.248727	648	50	2.60876	0.19052
79783	NM_001193311,NM_001193312,NM_001193313,NM_024728	SUGCT	succinyl-CoA:glutarate-CoA transferase	-3.1673	3.95556	3.21041	4.87366	4.87366	3.21041	2368	683	28.9871	8.6771
79801	NM_001324318,NM_001324319,NM_024745,NR_136738	SHCBP1	SHC binding and spindle associated 1	5.03318	2.99154	4.37638	2.04491	2.04491	4.37638	560	3959	2.80737	19.6089
79866	NM_001286746,NM_001286747,NM_024808	BORA	bora, aurora kinase A activator	2.49684	1.12781	1.96681	0.64671	0.64671	1.96681	95	579	0.521836	3.22589
79901	NM_001127383,NM_001256909,NM_024843	CYBRD1	cytochrome b reductase 1	2.64338	5.01795	5.76789	4.36551	4.36551	5.76789	5170	13358	19.7712	50.4523
79960	NM_001287437,NM_001287439,NM_001287440,NM_001287441,NM_001287442,NM_001287443,NM_024900,NM_199320	JADE1	jade family PHD finger 1	2.07632	1.91742	2.51555	1.46151	1.46151	2.51555	513	1656	1.5694	5.12317
79968	NM_001167941,NM_024908	WDR76	WD repeat domain 76	3.29926	1.57567	2.65667	0.934533	0.934533	2.65667	193	1409	0.820109	5.71846
79971	NM_001002292,NM_001193334,NM_024911	WLS	wntless Wnt ligand secretion mediator	-2.42014	7.20149	6.59211	7.8672	7.8672	6.59211	43367	14397	260.306	89.2262
79980	NM_001145315,NM_001145316,NM_001145317,NM_001145318,NM_024918	DSN1	DSN1 homolog, MIS12 kinetochore complex component	2.14494	2.68598	3.29228	2.19134	2.19134	3.29228	443	1248	3.23362	9.14671
80008	NM_001303228,NM_024943	TMEM156	transmembrane protein 156	-4.16403	0.480464	0.106645	2.16463	2.16463	0.106645	367	10	3.15174	0.0745862
80010	NM_024945	RMI1	RecQ mediated genome instability 1	2.34941	1.49534	2.23346	1.00116	1.00116	2.23346	190	870	0.893303	4.069
80119	NM_001286496,NM_001286497,NM_025049	PIF1	PIF1 5'-to-3' DNA helicase	2.16558	0.972864	1.67859	0.563844	0.563844	1.67859	73	396	0.441617	2.4668
80149	NM_001323550,NM_001323551,NM_025079	ZC3H12A	zinc finger CCCH-type containing 12A	-6.68699	2.51601	1.49447	4.23583	4.23583	1.49447	2942	339	17.7433	2.02759
80176	NM_025106	SPSB1	splA/ryanodine receptor domain and SOCS box containing 1	-3.59267	4.01269	3.19484	5.0399	5.0399	3.19484	6128	1611	32.9762	8.56344
80177	NM_025107	MYCT1	MYC target 1	-7.04511	0.902968	0.264618	3.08124	3.08124	0.264618	1254	38	7.05113	0.204087
80321	NM_001288964,NM_001288965,NM_001288966,NM_001288967,NM_001320598,NM_001320599,NM_001320600,NM_024491	CEP70	centrosomal protein 70	2.29706	1.31607	2.04623	0.846447	0.846447	2.04623	100	441	0.721632	3.47767
80329	NM_001317089,NM_025218,NR_133659	ULBP1	UL16 binding protein 1	-2.38709	0.617815	0.253061	1.50831	1.50831	0.253061	341	38	1.64435	0.193113
80339	NM_025225	PNPLA3	patatin like phospholipase domain containing 3	-3.54842	1.96821	1.25632	3.0835	3.0835	1.25632	1156	259	7.06194	1.55962
80705	NM_001349012,NM_001349013,NM_001349014,NM_025244,NM_182911,NR_146001,NR_146053,NR_146054,NR_146055	TSGA10	testis specific 10	-2.25349	0.508534	0.189868	1.36203	1.36203	0.189868	288	37	1.40554	0.141316
80758	NM_001174101,NM_001174102,NM_030567	PRR7	proline rich 7, synaptic	-2.36602	3.06834	2.50936	3.75183	3.75183	2.50936	997	427	12.2741	5.10031
81606	NM_030915	LBH	limb bud and heart development	2.9606	3.10125	3.9815	2.41561	2.41561	3.9815	712	2707	3.9677	15.1067
81610	NM_030919	FAM83D	family with sequence similarity 83 member D	5.02602	2.8194	4.21521	1.8858	1.8858	4.21521	361	2634	2.42201	17.6595
81611	NM_001136478,NM_001136479,NM_001280559,NM_001280560,NM_030920	ANP32E	acidic nuclear phosphoprotein 32 family member E	2.43402	3.87131	4.5658	3.28246	3.28246	4.5658	1720	4657	8.37475	22.3778
81620	NM_030928	CDT1	chromatin licensing and DNA replication factor 1	2.71221	2.67988	3.49458	2.05511	2.05511	3.49458	467	1741	2.83458	10.5809
81621	NM_001319303,NM_030929,NR_135067,NR_135068	KAZALD1	Kazal type serine peptidase inhibitor domain 1	2.90804	1.18735	2.1852	0.645155	0.645155	2.1852	72	492	0.520271	3.90641
81624	NM_001042517,NM_001258366,NM_001258367,NM_001258368,NM_001258369,NM_001258370,NM_030932	DIAPH3	diaphanous related formin 3	3.83729	2.59516	3.74057	1.80049	1.80049	3.74057	598	3317	2.23305	12.5532
81631	NM_022818	MAP1LC3B	microtubule associated protein 1 light chain 3 beta	-2.16302	7.10303	6.56827	7.68132	7.68132	6.56827	31150	12243	224.452	87.5872
81831	NM_001201477,NM_018092	NETO2	neuropilin and tolloid like 2	3.556	3.4664	4.50029	2.67003	2.67003	4.50029	1119	4803	4.98223	21.2916
81848	NM_001127496,NM_001293289,NM_001293290,NM_030964	SPRY4	sprouty RTK signaling antagonist 4	-2.13641	3.63259	3.12603	4.22123	4.22123	3.12603	5012	2376	17.5592	8.16936
81872	NM_001123387	KRTAP2-1	keratin associated protein 2-1	-2.05437	3.54381	3.06231	4.10101	4.10101	3.06231	732	355	16.0141	7.81249
81930	NM_031217	KIF18A	kinesin family member 18A	4.62392	1.2262	2.7549	0.545782	0.545782	2.7549	91	1312	0.426118	6.18141
83461	NM_001297602,NM_001297603,NM_001297604,NM_001331019,NM_031299,NR_123727,NR_138531	CDCA3	cell division cycle associated 3	5.28522	2.85079	4.29442	1.89246	1.89246	4.29442	265	2026	2.43423	18.562
83540	NM_031423,NM_145697	NUF2	NUF2, NDC80 kinetochore complex component	6.74932	2.01837	3.82093	1.06619	1.06619	3.82093	118	1601	0.978924	13.3153
83604	NM_031442	TMEM47	transmembrane protein 47	2.82708	3.85622	4.67807	3.17876	3.17876	4.67807	1892	6036	7.6524	24.1919
83695	NM_001252499,NM_001252500,NM_001257097,NM_001257098,NR_027365,NR_046432,NR_046433	RHNO1	RAD9-HUS1-RAD1 interacting nuclear orphan 1	2.13885	3.20502	3.80002	2.70319	2.70319	3.80002	609	1546	5.13552	13.1252
83857	NM_001193451,NM_175861	TMTC1	transmembrane and tetratricopeptide repeat containing 1	-2.17374	2.72113	2.21809	3.33827	3.33827	2.21809	4650	2133	8.79634	4.02032
83879	NM_031942,NM_145810	CDCA7	cell division cycle associated 7	3.98701	1.80815	3.06277	1.06747	1.06747	3.06277	157	1249	0.980613	7.81568
83990	NM_032043	BRIP1	BRCA1 interacting protein C-terminal helicase 1	3.4425	1.09577	2.30449	0.52103	0.52103	2.30449	198	2162	0.406454	4.33463
84057	NM_001253861,NM_032117,NR_045605	MND1	meiotic nuclear divisions 1	3.31308	1.18137	2.32774	0.599571	0.599571	2.32774	29	259	0.476563	4.41238
84131	NM_001098802,NM_001330691,NM_001330693,NM_001330694,NM_001349838,NM_001349839,NM_001349840,NM_032171	CEP78	centrosomal protein 78	2.12782	2.09126	2.70571	1.61634	1.61634	2.70571	493	1823	1.83482	5.92315
84296	NM_032336	GINS4	GINS complex subunit 4	2.15495	2.55842	3.17151	2.06386	2.06386	3.17151	638	1919	2.85982	8.4308
84331	NM_001331229,NM_001331230,NM_138418,NR_138604,NR_138605,NR_138606,NR_138607,NR_138608,NR_138609,NR_138610,NR_138611	MCRIP2	MAPK regulated corepressor interacting protein 2	-2.20325	3.8547	3.32677	4.4664	4.4664	3.32677	1224	548	21.3353	9.36095
84418	NM_032412	CYSTM1	cysteine rich transmembrane module containing 1	-3.3804	5.79451	4.98215	6.73934	6.73934	4.98215	6262	1623	113.318	29.6322
84419	NM_032413,NM_197955	C15orf48	chromosome 15 open reading frame 48	-3.15212	3.57231	2.83889	4.49521	4.49521	2.83889	1146	350	21.8852	6.6216
84515	NM_001281520,NM_001281521,NM_001281522,NM_032485,NM_182802	MCM8	minichromosome maintenance 8 homologous recombination repair factor	2.20575	1.95598	2.60815	1.46688	1.46688	2.60815	355	1259	1.57572	5.51091
84542	NM_001129993,NM_001330432,NM_001330433,NM_001330434,NM_001330435,NM_001330436,NM_032506	KIAA1841	KIAA1841	2.10762	1.18429	1.8385	0.76288	0.76288	1.8385	181	708	0.637891	2.84411
84648	NM_032563	LCE3D	late cornified envelope 3D	-23.8141	0	0	4.57374	4.57374	0	868	0	23.1387	0
84649	NM_001253891,NM_032564	DGAT2	diacylglycerol O-acyltransferase 2	-4.55445	1.53784	0.793423	2.9807	2.9807	0.793423	961	121	6.43768	0.801571
84675	NM_033058,NM_184085,NM_184086,NM_184087	TRIM55	tripartite motif containing 55	-2.60585	4.66727	4.02725	5.409	5.409	4.02725	6651	2388	43.4624	15.5319
84722	NM_001005290,NM_001032291,NM_001350237,NM_001350238,NM_001350239,NM_001350240,NM_001350241,NM_001350242,NM_032636	PSRC1	proline and serine rich coiled-coil 1	3.27918	3.34458	4.30922	2.59589	2.59589	4.30922	500	2000	4.65391	18.7281
84817	NM_032731	TXNDC17	thioredoxin domain containing 17	-2.16848	5.12396	4.59595	5.71263	5.71263	4.59595	6883	2915	54.4741	22.9053
84898	NM_001282736,NM_032812	PLXDC2	plexin domain containing 2	2.02757	0.623121	1.31502	0.295267	0.295267	1.31502	164	1146	0.222574	1.66344
84918	NM_032832	LRP11	LDL receptor related protein 11	2.02337	4.01291	4.55336	3.5366	3.5366	4.55336	2258	4895	10.2931	22.1497
84930	NM_001172303,NM_001172304,NM_001320756,NM_001320757,NM_032844,NR_135469	MASTL	microtubule associated serine/threonine kinase like	2.26232	1.8715	2.55087	1.37307	1.37307	2.55087	407	1494	1.42304	5.26858
84988	NM_001329442,NM_001329443,NM_001329444,NM_001329445,NM_032902	PPP1R16A	protein phosphatase 1 regulatory subunit 16A	-2.12521	3.36059	2.86051	3.94811	3.94811	2.86051	2479	1198	14.1403	6.72044
85294	NM_033184	KRTAP2-4	keratin associated protein 2-4	-2.49809	3.34437	2.74854	4.06937	4.06937	2.74854	710	278	15.5827	6.14284
85444	NM_001349636,NM_001349637,NM_001349638,NM_001349639,NM_033402	LRRCC1	leucine rich repeat and coiled-coil centrosomal protein 1	2.01595	0.372569	1.13388	0.122419	0.122419	1.13388	22	311	0.0895341	1.32876
89839	NM_001039841	ARHGAP11B	Rho GTPase activating protein 11B	3.12633	0.913501	2.05128	0.406812	0.406812	2.05128	15	178	0.316114	3.49497
89891	NM_052844	WDR34	WD repeat domain 34	2.27704	3.78507	4.42491	3.23775	3.23775	4.42491	894	2268	8.04945	20.2736
89958	NM_178448	SAPCD2	suppressor APC domain containing 2	2.8143	1.36584	2.30286	0.810085	0.810085	2.30286	162	1013	0.685374	4.32667
90417	NM_001142761,NM_001142762,NM_033286	KNSTRN	kinetochore localized astrin/SPAG5 binding protein	2.59468	4.14581	4.89025	3.5147	3.5147	4.89025	1084	3016	10.1286	27.8242
90784	NR_026984	LOC90784	uncharacterized LOC90784	-2.00236	2.33746	1.88967	2.89137	2.89137	1.88967	1301	672	5.98406	3.00413
91461	NM_138370	PKDCC	protein kinase domain containing, cytoplasmic	2.24687	2.01997	2.68664	1.51873	1.51873	2.68664	253	896	1.65785	5.8464
91607	NM_001104587,NM_001104588,NM_001104589,NM_001104590,NM_152270	SLFN11	schlafen family member 11	2.60168	1.75557	2.57592	1.19647	1.19647	2.57592	360	1650	1.14774	5.37403
91624	NM_001172309,NM_144573	NEXN	nexilin F-actin binding protein	2.26985	4.53409	5.16379	3.98119	3.98119	5.16379	2809	6490	14.4915	33.6079
91851	NM_001143981,NM_001143982,NM_001143983,NM_145234	CHRDL1	chordin like 1	2.03724	0.690143	1.37341	0.346798	0.346798	1.37341	65	431	0.264415	1.76987
91947	NM_183376	ARRDC4	arrestin domain containing 4	-5.59852	2.89035	1.90358	4.38863	4.38863	1.90358	4943	745	20.112	3.04815
92737	NM_139072	DNER	delta/notch like EGF repeat containing	-12.3369	1.65909	0.644691	4.2696	4.2696	0.644691	3576	118	18.3038	0.608439
92815	NM_033445	HIST3H2A	histone cluster 3 H2A	-4.13606	3.18039	2.31708	4.36534	4.36534	2.31708	596	132	19.767	4.37092
92935	NM_138395	MARS2	methionyl-tRNA synthetase 2, mitochondrial	-2.09123	2.11264	1.64646	2.71081	2.71081	1.64646	950	448	5.1742	2.38927
92949	NM_001040272,NM_052866	ADAMTSL1	ADAMTS like 1	2.81176	3.99779	4.81248	3.32101	3.32101	4.81248	3422	11270	8.66993	26.5714
93100	NM_001286829,NM_145201	NAPRT	nicotinate phosphoribosyltransferase	2.49948	1.97711	2.74544	1.42381	1.42381	2.74544	157	645	1.50502	6.13095
93323	NM_001011699,NM_033417	HAUS8	HAUS augmin like complex subunit 8	2.34249	2.41006	3.10107	1.87303	1.87303	3.10107	214	718	2.39219	8.01927
94031	NM_001297559,NM_053044	HTRA3	HtrA serine peptidase 3	2.02922	1.95388	2.52992	1.509	1.509	2.52992	244	771	1.645	5.18644
94234	NM_033260	FOXQ1	forkhead box Q1	-6.43223	2.69972	1.6725	4.35782	4.35782	1.6725	2776	348	19.6488	2.45201
112597	NR_024204,NR_024205,NR_024206,NR_146460,NR_146461	CYTOR	cytoskeleton regulator RNA	-2.61234	8.10257	7.43946	8.8248	8.8248	7.43946	11592	3648	486.349	158.674
113115	NM_001099286,NM_001318738,NM_138419	MTFR2	mitochondrial fission regulator 2	2.07998	1.69109	2.29997	1.2434	1.2434	2.29997	122	450	1.21473	4.31293
113130	NM_080668	CDCA5	cell division cycle associated 5	3.47947	3.05779	4.08676	2.28789	2.28789	4.08676	550	2565	3.53767	16.1688
113146	NM_001350929,NM_138420	AHNAK2	AHNAK nucleoprotein 2	-2.38583	2.90592	2.3456	3.60009	3.60009	2.3456	12031	5018	10.8416	4.48614
113157	NR_002775	RPLP0P2	ribosomal protein lateral stalk subunit P0 pseudogene 2	-10.4534	3.09872	1.83808	5.22398	5.22398	1.83808	7994	602	37.9573	2.84395
113878	NM_001102594,NM_001102595,NM_001102596,NM_020892	DTX2	deltex E3 ubiquitin ligase 2	-2.10677	2.5352	2.05404	3.12907	3.12907	2.05404	1083	524	7.3291	3.50069
114800	NM_001080433,NM_001348512,NM_001348513,NM_001348514,NM_001348515,NM_001348516	CCDC85A	coiled-coil domain containing 85A	2.32275	1.18446	1.93928	0.723442	0.723442	1.93928	138	681	0.595772	3.14005
114897	NM_030968,NM_153372,NM_198593,NM_198594,NR_049769	C1QTNF1	C1q and TNF related 1	-2.73944	2.31131	1.696	3.14987	3.14987	1.696	1325	451	7.44542	2.50743
115207	NM_138444	KCTD12	potassium channel tetramerization domain containing 12	-6.79147	2.53301	1.50357	4.26729	4.26729	1.50357	6803	764	18.2746	2.04667
115265	NM_145244	DDIT4L	DNA damage inducible transcript 4 like	-4.64509	2.14213	1.3038	3.5195	3.5195	1.3038	1632	270	10.1611	1.64312
116211	NM_001204897,NM_001204898,NM_138461	TM4SF19	transmembrane 4 L six family member 19	-2.2816	0	0	1.19005	1.19005	0	76	0	1.1424	0
116461	NM_001127394,NM_001300764,NM_001300766,NM_052965,NR_023349,NR_125335	TSEN15	tRNA splicing endonuclease subunit 15	2.23205	3.82443	4.44722	3.28885	3.28885	4.44722	1000	2478	8.42736	20.6019
116535	NM_001098515,NM_145015	MRGPRF	MAS related GPR family member F	2.23192	2.86177	3.49893	2.34064	2.34064	3.49893	510	1481	3.69517	10.6049
116832	NM_052969	RPL39L	ribosomal protein L39 like	3.78842	3.39477	4.48892	2.56732	2.56732	4.48892	210	969	4.5488	21.137
116843	NM_052831	SLC18B1	solute carrier family 18 member B1	-2.3456	1.82294	1.3089	2.53886	2.53886	1.3089	653	247	4.43138	1.65313
117195	NM_054031	MRGPRX3	MAS related GPR family member X3	-6.68717	0.964715	0.305455	3.04685	3.04685	0.305455	671	20	6.82456	0.240486
117196	NM_054032	MRGPRX4	MAS related GPR family member X4	-2.73731	1.09895	0.590935	2.04369	2.04369	0.590935	246	48	2.80479	0.546545
117854	NM_001003818,NM_001198644,NM_001198645,NM_058166	TRIM6	tripartite motif containing 6	2.07718	1.36655	1.99207	0.937444	0.937444	1.99207	174	676	0.824904	3.30458
121441	NM_001135175,NM_001135176,NM_001135177,NM_152905	NEDD1	neural precursor cell expressed, developmentally down-regulated 1	2.38666	2.41637	3.12401	1.86902	1.86902	3.12401	577	1952	2.38597	8.15368
121551	NM_001017523,NM_001018072,NM_001347943,NM_001347944	BTBD11	BTB domain containing 11	-4.98371	1.29046	0.575654	2.89288	2.89288	0.575654	1706	161	5.99049	0.52827
122616	NM_174891	C14orf79	chromosome 14 open reading frame 79	-2.1616	1.91944	1.44231	2.55441	2.55441	1.44231	514	224	4.49408	1.91181
124222	NM_001284511,NM_001284512,NM_001284513,NM_001324118,NM_152341	PAQR4	progestin and adipoQ receptor family member 4	2.16702	2.89895	3.51	2.39428	2.39428	3.51	608	1633	3.89776	10.7003
124935	NM_001284498,NM_001284499,NM_001321364,NM_001321365,NM_152346	SLC43A2	solute carrier family 43 member 2	-2.01328	1.65156	1.2222	2.23175	2.23175	1.2222	1667	745	3.35576	1.48916
124976	NM_001124758	SPNS2	sphingolipid transporter 2	-2.46137	0.399419	0.112953	1.41241	1.41241	0.112953	311	17	1.48519	0.0794597
126298	NM_001007561	IRGQ	immunity related GTPase Q	-2.48436	2.78867	2.20846	3.52133	3.52133	2.20846	5992	2354	10.1722	3.98475
126382	NM_001300945,NM_176880	NR2C2AP	nuclear receptor 2C2 associated protein	2.06389	1.98114	2.57161	1.52625	1.52625	2.57161	133	413	1.66924	5.35154
126393	NM_144617	HSPB6	heat shock protein family B (small) member 6	2.08293	6.58997	7.1405	6.08189	6.08189	7.1405	5976	10920	70.6409	129.878
128239	NM_178229	IQGAP3	IQ motif containing GTPase activating protein 3	4.10226	2.12134	3.37126	1.33484	1.33484	3.37126	496	3589	1.35408	9.68862
129401	NM_001287584,NM_001287585,NM_138285,NR_109856	NUP35	nucleoporin 35	2.53517	2.68097	3.43472	2.09264	2.09264	3.43472	297	1025	2.93916	10.1137
132299	NM_001014446,NM_001286773,NM_001286774,NM_152398,NR_104589	OCIAD2	OCIA domain containing 2	-3.78332	4.40781	3.55128	5.47093	5.47093	3.55128	2178	532	45.2871	11.0345
132320	NM_001300897,NM_001300898,NM_144643	SCLT1	sodium channel and clathrin linker 1	2.27782	1.78855	2.47838	1.29072	1.29072	2.47838	209	818	1.28474	4.98809
132671	NM_001297608,NM_001346102,NM_001346103,NM_145263,NR_123728,NR_144359	SPATA18	spermatogenesis associated 18	-2.26466	1.571	1.08836	2.26766	2.26766	1.08836	926	338	3.47563	1.25118
134285	NM_001161342,NM_173490	TMEM171	transmembrane protein 171	-3.04766	2.67219	1.98663	3.59433	3.59433	1.98663	825	258	10.7963	3.28681
135228	NM_001159587,NM_001159588,NM_133493	CD109	CD109 molecule	2.14094	4.16539	4.75055	3.65231	3.65231	4.75055	6320	14311	11.3199	25.5324
140609	NM_133494	NEK7	NIMA related kinase 7	2.81239	4.64454	5.44995	3.95815	3.95815	5.44995	3528	10168	14.2447	40.8448
140766	NM_080722,NM_139155	ADAMTS14	ADAM metallopeptidase with thrombospondin type 1 motif 14	-3.87738	1.66228	0.950872	2.90595	2.90595	0.950872	2045	352	6.05397	1.03319
143888	NM_153705	KDELC2	KDEL motif containing 2	3.79408	3.35407	4.45114	2.52739	2.52739	4.45114	1151	5447	4.38162	20.6551
144455	NM_203394	E2F7	E2F transcription factor 7	-3.95279	3.38982	2.5404	4.52327	4.52327	2.5404	7804	1831	22.303	5.22703
144717	NM_001177996,NM_001177997,NM_144671	FAM109A	family with sequence similarity 109 member A	-2.46023	3.25529	2.67003	3.96882	3.96882	2.67003	2655	1077	14.3308	5.77106
146330	NM_153350	FBXL16	F-box and leucine rich repeat protein 16	-3.44576	2.35345	1.62456	3.40938	3.40938	1.62456	1996	506	9.30514	2.33227
146909	NM_001264573,NM_001265577	KIF18B	kinesin family member 18B	4.43584	1.82278	3.19057	1.04136	1.04136	3.19057	243	2245	0.945316	8.53501
146956	NM_001166131,NM_152463	EME1	essential meiotic structure-specific endonuclease 1	2.49365	1.10631	1.94691	0.628648	0.628648	1.94691	73	452	0.504376	3.17064
147841	NM_001317031,NM_001317032,NM_001317033,NM_182513	SPC24	SPC24, NDC80 kinetochore complex component	4.19607	2.09918	3.37477	1.30574	1.30574	3.37477	169	1270	1.30923	9.70935
148523	NM_001300838,NM_001300839,NM_001300840,NM_001300841,NM_144697	CIART	circadian associated repressor of transcription	2.00685	1.82122	2.39173	1.3868	1.3868	2.39173	110	346	1.44173	4.62713
149111	NM_001322302,NM_001322303,NM_001322304,NM_001322305,NM_152495,NR_136287,NR_136288,NR_136289,NR_136290,NR_136291,NR_136292,NR_136293,NR_136294,NR_136295,NR_136296,NR_136297	CNIH3	cornichon family AMPA receptor auxiliary protein 3	-3.48433	4.52698	3.71522	5.5161	5.5161	3.71522	6367	1691	46.8731	12.3368
150094	NM_173354	SIK1	salt inducible kinase 1	-3.16695	1.75104	1.10691	2.77	2.77	1.10691	1514	367	5.39704	1.28416
150368	NM_001002034	FAM109B	family with sequence similarity 109 member B	2.70046	1.64857	2.51418	1.08098	1.08098	2.51418	138	721	1.00072	5.11616
150468	NM_001304361,NM_152515,NR_130712	CKAP2L	cytoskeleton associated protein 2 like	4.81714	1.98269	3.41821	1.15003	1.15003	3.41821	319	2938	1.08506	10.0031
151246	NM_001160033,NM_001160046,NM_152524	SGO2	shugoshin 2	5.34034	1.3041	2.9864	0.569474	0.569474	2.9864	113	1944	0.447589	7.4111
151648	NM_001012409,NM_001012410,NM_001012411,NM_001012412,NM_001012413,NM_001199251,NM_001199252,NM_001199253,NM_001199254,NM_001199255,NM_001199256,NM_001199257,NM_138484,NR_131179,NR_131180	SGO1	shugoshin 1	2.92221	0.87507	1.94148	0.394415	0.394415	1.94148	61	518	0.305837	3.14772
151887	NM_199511,NM_199512	CCDC80	coiled-coil domain containing 80	3.13393	6.28586	7.16362	5.51565	5.51565	7.16362	13124	37341	46.8533	132.025
153769	NM_152550	SH3RF2	SH3 domain containing ring finger 2	-2.20819	2.31704	1.81503	2.9579	2.9579	1.81503	1142	496	6.3119	2.7892
157313	NM_001317906,NM_001317907,NM_152562	CDCA2	cell division cycle associated 2	3.63409	1.7813	2.94063	1.07903	1.07903	2.94063	236	1664	0.99791	7.14281
157570	NM_001017420	ESCO2	establishment of sister chromatid cohesion N-acetyltransferase 2	2.61376	0.874776	1.80911	0.422988	0.422988	1.80911	67	562	0.327649	2.77543
158471	NM_001308047,NM_001308048,NM_001308049,NM_001308050,NM_001308051,NM_001330680,NM_015225,NR_131751	PRUNE2	prune homolog 2	2.42896	0.870046	1.72035	0.440014	0.440014	1.72035	190	1358	0.33957	2.56139
160418	NM_181783	TMTC3	transmembrane and tetratricopeptide repeat containing 3	2.05922	2.54513	3.11897	2.07686	2.07686	3.11897	1252	3551	2.89593	8.11699
161342	NR_145423	LINC00519	long intergenic non-protein coding RNA 519	-3.26138	1.90201	1.23168	2.93716	2.93716	1.23168	286	71	6.21995	1.50496
162681	NM_001288980,NM_001288981,NM_001288982,NM_173529,NR_110234	C18orf54	chromosome 18 open reading frame 54	2.01382	0.955339	1.58555	0.575617	0.575617	1.58555	149	724	0.453366	2.24563
163732	NM_133467	CITED4	Cbp/p300 interacting transactivator with Glu/Asp rich carboxy-terminal domain 4	-3.35518	1.71115	1.04788	2.79427	2.79427	1.04788	431	94	5.5068	1.18834
164284	NM_001304787,NM_153360,NR_130908	APCDD1L	APC down-regulated 1 like	2.15575	4.84958	5.43523	4.32703	4.32703	5.43523	3964	8421	19.1681	40.4209
195828	NM_153695	ZNF367	zinc finger protein 367	2.85395	1.14387	2.12787	0.614907	0.614907	2.12787	112	847	0.489389	3.72547
197259	NM_001142497,NM_152649	MLKL	mixed lineage kinase domain like pseudokinase	-2.85419	2.43452	1.79282	3.3059	3.3059	1.79282	1434	458	8.55886	2.73418
200734	NM_001128210,NM_181784	SPRED2	sprouty related EVH1 domain containing 2	-2.26868	3.86444	3.31843	4.50029	4.50029	3.31843	5686	2446	21.9775	9.30722
200879	NM_139248	LIPH	lipase H	-2.5608	0.542572	0.190306	1.5469	1.5469	0.190306	259	22	1.70595	0.141873
201725	NM_001008393,NR_077234,NR_077235	C4orf46	chromosome 4 open reading frame 46	2.4497	2.60496	3.33024	2.03764	2.03764	3.33024	600	2018	2.7879	9.38966
201799	NM_152680	TMEM154	transmembrane protein 154	-3.49209	1.30188	0.681799	2.48589	2.48589	0.681799	829	130	4.21328	0.65183
205860	NM_001303419,NM_173553	TRIML2	tripartite motif family like 2	-2.20237	0.675524	0.314041	1.4531	1.4531	0.314041	152	27	1.55481	0.248093
219348	NM_001012973,NM_001331125,NR_138551	PLAC9	placenta specific 9	2.96631	2.1927	3.11309	1.54442	1.54442	3.11309	72	330	1.70362	8.08743
220042	NM_145018	DDIAS	DNA damage induced apoptosis suppressor	3.33355	0.990277	2.18572	0.448661	0.448661	2.18572	76	856	0.346148	3.90864
220134	NM_001039535,NM_145060	SKA1	spindle and kinetochore associated complex subunit 1	3.54796	1.66922	2.81632	0.989333	0.989333	2.81632	154	1135	0.879972	6.51141
220929	NM_001143766,NM_001143767,NM_001143768,NM_001143769,NM_001143770,NM_001143771,NM_182755,NR_026560	ZNF438	zinc finger protein 438	-3.04622	1.55522	0.947015	2.55404	2.55404	0.947015	826	184	4.49167	1.02763
221150	NM_001166017,NM_145061	SKA3	spindle and kinetochore associated complex subunit 3	3.32648	2.03508	3.07907	1.34507	1.34507	3.07907	244	1409	1.37458	7.89444
221184	NM_152727	CPNE2	copine 2	2.15077	3.81735	4.40954	3.30469	3.30469	4.40954	1159	2758	8.54913	20.0668
222663	NM_001303136,NM_152753	SCUBE3	signal peptide, CUB domain and EGF like domain containing 3	2.38695	2.71008	3.40938	2.15421	2.15421	3.40938	1447	4656	3.12152	9.95461
222865	NM_001134450,NM_001134451,NM_152913	TMEM130	transmembrane protein 130	2.31224	0.733234	1.55503	0.345737	0.345737	1.55503	49	396	0.26343	2.17729
253152	NM_173567	EPHX4	epoxide hydrolase 4	-3.18299	2.41133	1.71668	3.38706	3.38706	1.71668	807	227	9.14889	2.55261
253260	NM_001285439,NM_001285440,NM_152756	RICTOR	RPTOR independent companion of MTOR complex 2	2.08361	1.65313	2.26541	1.20633	1.20633	2.26541	675	2431	1.16269	4.17423
253980	NM_178863,NR_110933	KCTD13	potassium channel tetramerization domain containing 13	-2.29583	3.03262	2.4918	3.69081	3.69081	2.4918	1229	536	11.6828	5.03899
253982	NM_181718	ASPHD1	aspartate beta-hydroxylase domain containing 1	-3.00921	2.69907	2.01893	3.60832	3.60832	2.01893	951	299	10.9211	3.39399
254427	NM_153256	PROSER2	proline and serine rich 2	-3.28442	1.24276	0.652249	2.36789	2.36789	0.652249	773	125	3.80833	0.617127
256281	NM_001318380,NM_177533	NUDT14	nudix hydrolase 14	-2.36928	3.83422	3.26215	4.5066	4.5066	3.26215	1161	465	22.045	8.96102
257194	NM_173808	NEGR1	neuronal growth regulator 1	3.36976	1.76593	2.84773	1.09508	1.09508	2.84773	328	2027	1.01717	6.65527
258010	NM_001320340,NM_001320341,NM_001320342,NM_148893,NR_135213	SVIP	small VCP interacting protein	-3.40436	5.07808	4.27071	6.03809	6.03809	4.27071	3803	1017	68.9221	18.2923
259266	NM_001206846,NM_018136	ASPM	abnormal spindle microtubule assembly	4.55431	1.01999	2.58907	0.401835	0.401835	2.58907	179	3582	0.311024	5.4321
282809	NM_001199777,NM_172240,NR_037659,NR_037660	POC1B	POC1 centriolar protein B	-2.0926	2.73439	2.25314	3.31843	3.31843	2.25314	1661	787	8.65506	4.13309
283050	NR_015429,NR_024429,NR_024431	ZMIZ1-AS1	ZMIZ1 antisense RNA 1	-2.1439	0.847637	0.460386	1.56062	1.56062	0.460386	226	56	1.73192	0.3992
283208	NM_001288748,NM_182904,NR_110031	P4HA3	prolyl 4-hydroxylase subunit alpha 3	2.88766	1.45464	2.40846	0.878559	0.878559	2.40846	109	668	0.754629	4.70163
283316	NM_001297650,NM_174941	CD163L1	CD163 molecule like 1	-3.11488	1.47521	0.868007	2.50718	2.50718	0.868007	1190	256	4.30399	0.908643
283431	NM_001303130,NM_001303131,NM_174942	GAS2L3	growth arrest specific 2 like 3	2.3222	1.23299	1.98238	0.766888	0.766888	1.98238	221	1123	0.642328	3.26548
283991	NM_182565	UBALD2	UBA like domain containing 2	-2.02537	3.89845	3.42245	4.44064	4.44064	3.42245	2022	973	20.9364	10.038
284021	NM_001085423	MILR1	mast cell immunoglobulin like receptor 1	-2.35328	1.79358	1.27951	2.51418	2.51418	1.27951	132	53	4.33594	1.60105
284403	NM_001083961,NM_173636	WDR62	WD repeat domain 62	2.82117	1.6998	2.60531	1.10901	1.10901	2.60531	299	1603	1.03331	5.50186
284611	NM_001010883	FAM102B	family with sequence similarity 102 member B	2.07901	1.24625	1.88141	0.825516	0.825516	1.88141	228	976	0.698432	2.9806
286827	NM_173084	TRIM59	tripartite motif containing 59	3.47198	2.00501	3.09475	1.29899	1.29899	3.09475	304	1883	1.29897	7.98748
317762	NM_001144995	CCDC85C	coiled-coil domain containing 85C	2.10726	2.36109	2.95923	1.88386	1.88386	2.95923	826	2462	2.41785	7.26458
327657	NM_001042518,NM_001284275,NM_001284276,NM_175739	SERPINA9	serpin family A member 9	-16.0081	2.27884	1.03189	5.03262	5.03262	1.03189	3584	137	32.7378	1.16186
338773	NM_181724	TMEM119	transmembrane protein 119	3.44678	2.76732	3.80034	2.0151	2.0151	3.80034	446	2165	2.72757	13.1267
339122	NM_001204883,NM_001204884,NM_001204885,NM_001204886,NM_001204887,NM_001204888,NM_198490	RAB43	RAB43, member RAS oncogene family	-2.17279	3.34111	2.8279	3.94745	3.94745	2.8279	3770	1758	14.138	6.55924
342931	NM_001145014	RFPL4A	ret finger protein like 4A	-3.18293	0.929135	0.414148	2.0845	2.0845	0.414148	157	19	2.91728	0.345012
347273	NM_001018116	CAVIN4	caveolae associated protein 4	2.09388	1.09249	1.7487	0.682522	0.682522	1.7487	107	499	0.558239	2.62668
347735	NM_001199037,NM_001199038,NM_001199039,NM_018565,NM_178865	SERINC2	serine incorporator 2	-3.34826	6.42271	5.60989	7.3533	7.3533	5.60989	20344	5310	175.437	45.4023
347744	NM_001145020,NR_026736,NR_026737	C6orf52	chromosome 6 open reading frame 52	-2.73138	0.809032	0.361413	1.81104	1.81104	0.361413	79	12	2.25811	0.292503
347902	NM_001143668,NM_181847	AMIGO2	adhesion molecule with Ig like domain 2	2.93102	4.96924	5.80512	4.25372	4.25372	5.80512	3545	10215	18.0324	51.9308
348235	NM_001100595,NM_001330399,NM_182620	SKA2	spindle and kinetochore associated complex subunit 2	2.15552	3.3892	3.9882	2.88017	2.88017	3.9882	1063	2752	5.92571	15.1624
353135	NM_178353	LCE1E	late cornified envelope 1E	-6.34029	0	0	2.66455	2.66455	0	323	0	4.9591	0
353137	NM_178354	LCE1F	late cornified envelope 1F	-183.114	0	0	7.5166	7.5166	0	7243	0	200.726	0
353139	NM_178428	LCE2A	late cornified envelope 2A	-77.4021	3.54275	1.59495	7.86925	7.86925	1.59495	9281	84	260.858	2.2683
353140	NM_178429	LCE2C	late cornified envelope 2C	-78.2779	0.870475	0.118233	6.40877	6.40877	0.118233	3201	4	89.3275	0.0837921
353141	NM_178430	LCE2D	late cornified envelope 2D	-12.9938	0	0	3.69975	3.69975	0	426	0	11.7713	0
353142	NM_178431	LCE3A	late cornified envelope 3A	-3.29695	0	0	1.72113	1.72113	0	35	0	2.05062	0
353322	NM_181726	ANKRD37	ankyrin repeat domain 37	-2.18351	2.05099	1.56362	2.69026	2.69026	1.56362	291	126	5.08252	2.19031
359845	NM_182705	RFLNB	refilin B	2.07837	4.61575	5.17354	4.11809	4.11809	5.17354	3415	7206	16.2159	33.8597
374393	NM_001142703,NM_001142704,NM_198947	FAM111B	family with sequence similarity 111 member B	4.09834	0.764402	2.29018	0.255137	0.255137	2.29018	45	927	0.192422	4.26798
374655	NM_198526	ZNF710	zinc finger protein 710	-2.15032	2.77381	2.27598	3.38053	3.38053	2.27598	2512	1164	9.09975	4.2129
375033	NM_001080471	PEAR1	platelet endothelial aggregation receptor 1	2.71606	3.21772	4.01821	2.57669	2.57669	4.01821	1348	4594	4.58148	15.468
375061	NM_198552	FAM89A	family with sequence similarity 89 member A	-2.64528	2.5805	1.97249	3.37591	3.37591	1.97249	801	293	9.06044	3.24156
375298	NM_001030311,NM_001030312,NM_001030313,NM_001160277,NM_201548,NR_027689,NR_027690	CERKL	ceramide kinase like	2.18943	1.1539	1.85019	0.719641	0.719641	1.85019	111	509	0.593062	2.88493
375387	NM_198565	NRROS	negative regulator of reactive oxygen species	-3.2532	1.5763	0.940385	2.64224	2.64224	0.940385	753	161	4.84999	1.01447
375444	NM_198566	C5orf34	chromosome 5 open reading frame 34	2.02429	0.928499	1.56743	0.550016	0.550016	1.56743	66	335	0.429568	2.1985
387103	NM_001012507,NM_001286524,NM_001286525,NR_104462	CENPW	centromere protein W	2.59097	3.14526	3.90611	2.53262	2.53262	3.90611	309	1017	4.402	14.254
387509	NM_207370	GPR153	G protein-coupled receptor 153	-2.14238	1.89572	1.42417	2.52339	2.52339	1.42417	1091	469	4.36508	1.8749
388699	NR_145430	LINC00302	long intergenic non-protein coding RNA 302	-11.1038	0	0	3.47299	3.47299	0	335	0	9.79075	0
389792	NM_203434	IER5L	immediate early response 5 like	2.06515	3.07953	3.64677	2.60052	2.60052	3.64677	759	1936	4.67564	11.7818
390928	NM_001004318	ACP7	acid phosphatase 7, tartrate resistant (putative)	-2.98945	1.66897	1.05653	2.63641	2.63641	1.05653	868	218	4.82466	1.20264
399474	NM_001003682,NM_001171868	TMEM200B	transmembrane protein 200B	2.11544	2.03674	2.64771	1.56676	1.56676	2.64771	265	863	1.74553	5.68119
399665	NM_001035254,NM_203305	FAM102A	family with sequence similarity 102 member A	-2.87416	3.23817	2.56495	4.08809	4.08809	2.56495	3985	1338	15.8413	5.32526
399959	NR_024430,NR_137175,NR_137176,NR_137177,NR_137178,NR_137179,NR_137180,NR_137181,NR_137182,NR_137183,NR_137184,NR_137185,NR_137186,NR_137187,NR_137188,NR_137189,NR_137190,NR_137191,NR_137192,NR_137193,NR_137194,NR_137195,NR_137196	MIR100HG	mir-100-let-7a-2-mir-125b-1 cluster host gene	3.34718	4.29749	5.25643	3.51349	3.51349	5.25643	1769	6233	10.1139	35.7047
400916	NM_001301339,NM_213720,NR_125755,NR_125756	CHCHD10	coiled-coil-helix-coiled-coil-helix domain containing 10	-3.49334	3.05017	2.27852	4.08313	4.08313	2.27852	537	148	15.7611	4.22197
401331	NR_024116	RASA4CP	RAS p21 protein activator 4C, pseudogene	2.23279	1.31534	2.01673	0.857878	0.857878	2.01673	53	219	0.734036	3.3853
401577	NR_033380,NR_033381	CD99P1	CD99 molecule pseudogene 1	-2.25542	1.6277	1.14352	2.31691	2.31691	1.14352	262	104	3.62258	1.35129
404217	NM_206833	CTXN1	cortexin 1	-2.02839	3.73148	3.25603	4.27636	4.27636	3.25603	1329	645	18.3829	8.93594
404550	NM_206967	C16orf74	chromosome 16 open reading frame 74	-2.76067	3.79267	3.13025	4.59527	4.59527	3.13025	1280	454	23.451	8.20249
440957	NM_001124767	SMIM4	small integral membrane protein 4	-2.17411	4.92789	4.39942	5.51985	5.51985	4.39942	1293	549	47.0366	19.9439
441525	NM_001009613	SPANXN4	SPANX family member N4	-2.08727	0	0	1.06162	1.06162	0	26	0	0.971254	0
448834	NM_001025231	KPRP	keratinocyte proline rich protein	-2.40404	0.174108	0.0235176	1.28898	1.28898	0.0235176	197	3	1.28033	0.0138868
493869	NM_001008397,NM_001306197,NM_001306198,NM_001306201,NR_131336,NR_131337,NR_131338,NR_131340	GPX8	glutathione peroxidase 8 (putative)	2.88052	5.13416	5.95373	4.4274	4.4274	5.95373	4757	13225	20.7271	57.2336
541471	NR_015395,NR_024373,NR_136161,NR_136162,NR_136163,NR_136164,NR_136165,NR_136166	MIR4435-2HG	MIR4435-2 host gene	-2.4699	7.25102	6.62807	7.93253	7.93253	6.62807	9804	4844	274.226	91.5864
550112	NR_015439	UBA6-AS1	UBA6 antisense RNA 1 (head to head)	-2.05645	2.07233	1.61652	2.65667	2.65667	1.61652	668	306	4.91844	2.31632
574036	NR_024337	SERTAD4-AS1	SERTAD4 antisense RNA 1	3.16614	2.43319	3.40266	1.73993	1.73993	3.40266	100	470	2.09676	9.90396
574040	NR_002325	SNORA6	small nucleolar RNA, H/ACA box 6	-8.43885	0	0	3.07705	3.07705	0	33	0	7.01646	0
643246	NM_001085481	MAP1LC3B2	microtubule associated protein 1 light chain 3 beta 2	-2.16104	1.97858	1.49932	2.61104	2.61104	1.49932	202	87	4.72199	2.03896
643365	NM_001278674	LINC00452	long intergenic non-protein coding RNA 452	-3.16262	1.50708	0.890226	2.55135	2.55135	0.890226	433	93	4.47826	0.942591
643977	NR_104643	FLJ32255	uncharacterized LOC643977	-2.33797	3.4376	2.87914	4.10439	4.10439	2.87914	2695	1150	16.0706	6.81729
644242	NR_036540	LINC00622	long intergenic non-protein coding RNA 622	-2.32782	0.703628	0.321409	1.54039	1.54039	0.321409	167	26	1.69695	0.256005
645687	NR_026796,NR_026797	LINC00520	long intergenic non-protein coding RNA 520	-5.21999	0.262625	0.0285878	2.41264	2.41264	0.0285878	474	4	3.95449	0.0178681
646576	NR_037595	HHIP-AS1	HHIP antisense RNA 1	2.31551	2.03993	2.7336	1.52228	1.52228	2.7336	115	420	1.66309	6.06037
647135	NM_001271870,NM_001330684	SRGAP2B	SLIT-ROBO Rho GTPase activating protein 2B	2.0376	2.04746	2.62429	1.59742	1.59742	2.62429	601	1803	1.79744	5.58815
650368	NR_024248	TSSC2	tumor suppressing subtransferable candidate 2 pseudogene	-2.10234	0.461425	0.171255	1.24325	1.24325	0.171255	106	11	1.2144	0.126741
652968	NM_001037666	CASTOR1	cytosolic arginine sensor for mTORC1 subunit 1	-2.35756	3.03934	2.48301	3.72031	3.72031	2.48301	1173	497	11.9866	5.00409
653464	NM_001271872,NM_001329984	SRGAP2C	SLIT-ROBO Rho GTPase activating protein 2C	-2.47236	0.0929635	0.00658468	1.31247	1.31247	0.00658468	444	2	1.31944	0.000735944
653820	NM_001100910,NM_001320149	FAM72B	family with sequence similarity 72 member B	2.60735	0.679853	1.66087	0.278288	0.278288	1.66087	28	296	0.210664	2.42652
654342	NR_027238	LOC654342	lymphocyte-specific protein 1 pseudogene	-2.62132	5.82791	5.17408	6.56437	6.56437	5.17408	3657	1231	100.32	33.8682
664709	NR_002944	HNRNPA1P10	heterogeneous nuclear ribonucleoprotein A1 pseudogene 10	3.02937	4.78009	5.646	4.04698	4.04698	5.646	1263	3851	15.3008	46.3595
677771	NR_003005	SCARNA4	small Cajal body-specific RNA 4	-22.2675	0	0	4.47687	4.47687	0	86	0	21.5424	0
677832	NR_003015	SNORA53	small nucleolar RNA, H/ACA box 53	-2.75449	0	0	1.46178	1.46178	0	25	0	1.56991	0
684959	NR_003028	SNORA25	small nucleolar RNA, H/ACA box 25	24.5794	0	4.61938	0	0	4.61938	0	48	0	23.2672
692063	NR_003032	SNORA32	small nucleolar RNA, H/ACA box 32	55.6252	0	5.79767	0	0	5.79767	0	191	0	51.6722
692158	NR_004390	SNORA57	small nucleolar RNA, H/ACA box 57	-8.43885	0	0	3.07705	3.07705	0	65	0	7.01646	0
723790	NM_001040874	HIST2H2AA4	histone cluster 2 H2A family member a4	-4.07564	6.08553	5.15584	7.18286	7.18286	5.15584	5079	1098	155.911	33.4129
728192	NR_034119	LINC00460	long intergenic non-protein coding RNA 460	-2.13391	0.484591	0.183842	1.27734	1.27734	0.183842	69	8	1.26208	0.136442
728279	NM_033032	KRTAP2-2	keratin associated protein 2-2	-2.25631	1.94421	1.4439	2.61787	2.61787	1.4439	196	78	4.74515	1.91469
728392	NM_001162371	LOC728392	uncharacterized LOC728392	2.45846	4.83056	5.52282	4.22506	4.22506	5.52282	1609	3942	17.5912	42.9553
729582	NR_026597	DIRC3	disrupted in renal carcinoma 3	-2.79597	1.49673	0.928743	2.41209	2.41209	0.928743	888	220	3.95275	0.999467
729974	NM_001277397	RFPL4AL1	ret finger protein like 4A like 1	-3.05529	0.42542	0.105422	1.71673	1.71673	0.105422	106	3	2.04099	0.0736424
730755	NM_001165252	KRTAP2-3	keratin associated protein 2-3	-2.06278	6.2581	5.75756	6.80215	6.80215	5.75756	6031	2568	118.397	50.0621
100124541	NR_003711	SNORA11D	small nucleolar RNA, H/ACA box 11D	-5.48555	0	0	2.45564	2.45564	0	17	0	4.11032	0
100126784	NR_015384	LOC100126784	uncharacterized LOC100126784	-3.14512	2.44431	1.75373	3.40684	3.40684	1.75373	2077	586	9.28346	2.63966
100128590	NR_038441	SLC8A1-AS1	SLC8A1 antisense RNA 1	-2.12621	1.19894	0.7725	1.86078	1.86078	0.7725	133	42	2.37485	0.77034
100128993	NR_038919	LOC100128993	uncharacterized LOC100128993	-2.24657	0.271219	0.0599198	1.22764	1.22764	0.0599198	59	3	1.19418	0.0400889
100131604	NR_147697	LOC100131604	uncharacterized LOC100131604	-3.23099	1.16078	0.590365	2.28234	2.28234	0.590365	197	32	3.5158	0.545767
100132288	NR_038327,NR_038328,NR_038329	TEKT4P2	tektin 4 pseudogene 2	-2.21858	1.54085	1.06976	2.2194	2.2194	1.06976	209	62	3.31606	1.21929
100151684	NR_023344	RNU6ATAC	RNA, U6atac small nuclear (U12-dependent splicing)	-2.63345	6.00438	5.3464	6.74335	6.74335	5.3464	439	148	113.525	37.9355
100216001	NR_024475	LINC00704	long intergenic non-protein coding RNA 704	-2.04691	1.76728	1.32455	2.358	2.358	1.32455	319	145	3.76081	1.68173
100271927	NM_001277335	RASA4B	RAS p21 protein activator 4B	2.71456	2.44016	3.26463	1.82391	1.82391	3.26463	338	1255	2.288	8.98233
100288695	NM_001205288	LIMS4	LIM zinc finger domain containing 4	-2.64856	1.09636	0.599571	2.00478	2.00478	0.599571	164	32	2.70187	0.554983
100289098	NR_134570,NR_134571,NR_134572,NR_134573	GS1-124K5.4	uncharacterized LOC100289098	-2.38672	1.91258	1.38537	2.6404	2.6404	1.38537	165	63	4.84293	1.79666
100302285	NR_036052	MIR1244-1	microRNA 1244-1	-884.394	0	0	9.78855	9.78855	0	1162	0	907.344	0
100302652	NM_001164165	GPR75-ASB3	GPR75-ASB3 readthrough	-2.14008	1.2197	0.788664	1.88633	1.88633	0.788664	288	95	2.42308	0.793971
100302739	NR_028370	PCNA-AS1	PCNA antisense RNA 1	3.31037	5.92751	6.85357	5.12658	5.12658	6.85357	821	2487	35.1718	105.719
100463487	NM_001190706	MTRNR2L9	MT-RNR2-like 9	-3.1774	1.88629	1.22848	2.89633	2.89633	1.22848	149	35	6.00172	1.5008
100505592	NR_110428,NR_110429	GAPLINC	gastric adenocarcinoma associated, positive CD44 regulator, long intergenic non-coding RNA	-2.64022	2.45263	1.85033	3.25099	3.25099	1.85033	231	88	8.14291	2.88503
100505622	NR_038332	LOC100505622	uncharacterized LOC100505622	-2.39224	0.632696	0.263105	1.52146	1.52146	0.263105	70	9	1.66162	0.202746
100505678	NR_040093	STARD4-AS1	STARD4 antisense RNA 1	2.00326	0.942164	1.56835	0.565993	0.565993	1.56835	147	729	0.443377	2.19995
100505771	NR_132417,NR_132418	MHENCR	melanoma highly expressed competing endogenous lncRNA for miR-425 and miR-489	-2.72799	1.79406	1.21069	2.65853	2.65853	1.21069	219	68	4.92783	1.46935
100505797	NR_134647,NR_134648	LOC100505797	myosin heavy chain IB-like	-3.01674	0.785784	0.322371	1.91536	1.91536	0.322371	51	4	2.48725	0.2571
100506175	NR_111906	LOC100506175	uncharacterized LOC100506175	-2.30947	0.375993	0.107501	1.31506	1.31506	0.107501	50	3	1.32422	0.0749953
100506356	NR_144459	ARSD-AS1	ARSD antisense RNA 1	-2.05381	1.41247	0.985704	2.024	2.024	0.985704	141	57	2.75023	1.09177
100506621	NR_109779	LINC01279	long intergenic non-protein coding RNA 1279	2.90738	2.97996	3.84766	2.30794	2.30794	3.84766	1118	4285	3.58772	13.6033
100506686	NR_040051,NR_040052,NR_040054,NR_040055,NR_040056	IQCH-AS1	IQCH antisense RNA 1	2.02041	0.958556	1.59185	0.577207	0.577207	1.59185	33	84	0.454194	2.25926
100506714	NR_038956,NR_038957	NUP50-AS1	NUP50 antisense RNA 1 (head to head)	-2.7657	2.75794	2.12007	3.58772	3.58772	2.12007	816	277	10.7461	3.7044
100506860	NR_109780	LINC00513	long intergenic non-protein coding RNA 513	-2.79323	1.55809	0.984341	2.46628	2.46628	0.984341	229	58	4.14799	1.08921
100507424	NR_038933	LOC100507424	uncharacterized LOC100507424	2.65988	1.01961	1.94567	0.534313	0.534313	1.94567	23	170	0.416631	3.16554
100507507	NM_001322263	LOC100507507	uncharacterized LOC100507507	-2.17629	4.07901	3.55646	4.67834	4.67834	3.55646	2583	1155	25.0203	11.0758
100529211	NR_037719	TMEM256-PLSCR3	TMEM256-PLSCR3 readthrough (NMD candidate)	-2.79269	1.31559	0.769003	2.25066	2.25066	0.769003	425	96	3.41795	0.766564
100532731	NM_001204062	COMMD3-BMI1	COMMD3-BMI1 readthrough	2.85357	0.0184805	1.51299	0.00022573	0.00022573	1.51299	1	431	0.000312983	2.07
100532736	NM_001204088,NM_001204089	MINOS1-NBL1	MINOS1-NBL1 readthrough	-2.90624	0.733424	0.293513	1.83266	1.83266	0.293513	287	30	2.31408	0.229854
100616209	NR_039666	MIR4461	microRNA 4461	-4239.69	0	0	12.0497	12.0497	0	4916	0	4522.14	0
100750225	NR_045262	PCAT1	prostate cancer associated transcript 1 (non-protein coding)	-2.5196	0.275207	0.0545759	1.38777	1.38777	0.0545759	154	3	1.4429	0.036048
100874392	NR_046228	ANKRD20A12P	ankyrin repeat domain 20 family member A12, pseudogene	-3.54888	1.07814	0.499539	2.3269	2.3269	0.499539	269	32	3.65229	0.439683
101927155	NR_120410,NR_120411,NR_120412	LMO7-AS1	LMO7 antisense RNA 1	4.38096	2.23121	3.53825	1.407	1.407	3.53825	52	372	1.4756	10.9405
101927559	NR_125739	CEBPB-AS1	CEBPB antisense RNA 1	-2.15646	2.79444	2.29456	3.40323	3.40323	2.29456	1668	783	9.2578	4.28978
101928122	NR_109971,NR_109972	LINC01483	long intergenic non-protein coding RNA 1483	-5.57847	0.948381	0.321111	2.80098	2.80098	0.321111	236	12	5.54153	0.2558
101928143	NR_135251	LOC101928143	uncharacterized LOC101928143	-6.85354	2.78764	1.72585	4.50269	4.50269	1.72585	800	100	22.0008	2.5737
101954268	NR_125392	RNVU1-20	RNA, variant U1 small nuclear 20	5.3372	0	2.41608	0	0	2.41608	0	25	0	4.7327
102465448	NR_106806	MIR6748	microRNA 6748	7310.03	0	12.8357	0	0	12.8357	0	7152	0	8170.87
102477328	NR_105007	LINC02056	long intergenic non-protein coding RNA 2056	-2.37689	0.381293	0.107194	1.35627	1.35627	0.107194	49	2	1.39462	0.0748207
102723356	NR_125796,NR_125797	ZFPM2-AS1	ZFPM2 antisense RNA 1	-2.81406	1.6471	1.06197	2.55462	2.55462	1.06197	215	48	4.4955	1.21071
102723769	NR_110761	LOC102723769	uncharacterized LOC102723769	-3.83648	1.36821	0.707212	2.64699	2.64699	0.707212	261	37	4.87306	0.686229
103625684	NR_125730	RNU6-2	RNA, U6 small nuclear 2	-2.07999	7.14888	6.64009	7.69666	7.69666	6.64009	623	250	227.051	92.0956
104326058	NR_126371	SMAD1-AS1	SMAD1 antisense RNA 1	-2.49807	2.00284	1.44851	2.76932	2.76932	1.44851	194	69	5.39516	1.92221
105369848	NR_146531	LINC02407	long intergenic non-protein coding RNA 2407	-4.89998	3.05328	2.11501	4.40779	4.40779	2.11501	2247	399	20.4157	3.68817
105369893	NR_135018	LINC02392	long intergenic non-protein coding RNA 2392	-8.11182	0	0	3.02003	3.02003	0	314	0	6.65339	0
105372493	NR_136535	LOC105372493	uncharacterized LOC105372493	-2.3612	0	0	1.23952	1.23952	0	16	0	1.2098	0
105376554	NR_135109	LOC105376554	uncharacterized LOC105376554	-3.86188	0.859404	0.324779	2.27408	2.27408	0.324779	694	54	3.49563	0.259211
105376805	NR_135056,NR_135057,NR_135058,NR_135059	LOC105376805	uncharacterized LOC105376805	-2.16097	2.60712	2.10988	3.22156	3.22156	2.10988	225	102	7.93044	3.67806
105376843	NR_132278	SNHG25	small nucleolar RNA host gene 25	-3.05306	7.84109	7.07719	8.68745	8.68745	7.07719	2718	544	446.467	124.209
106144537	NR_132376	LINC01173	long intergenic non-protein coding RNA 1173	-3.62487	1.96543	1.24495	3.10288	3.10288	1.24495	144	29	7.17692	1.53353
106635541	NR_132789	SNORA105C	small nucleolar RNA, H/ACA box 105C	-20.001	0	0	4.322	4.322	0	30	0	19.0913	0
106635682	NR_132979	SNORD140	small nucleolar RNA, C/D box 140	2.5822	8.35337	9.06566	7.69705	7.69705	9.06566	598	1114	227.174	504.186
106635684	NR_132981	SNORD141B	small nucleolar RNA, C/D box 141B	3.00136	8.65158	9.48064	7.89502	7.89502	9.48064	916	1419	266.755	678.023
107075116	NR_132748	MIR3142HG	MIR3142 host gene	-2.64152	0.363416	0.0886382	1.49001	1.49001	0.0886382	224	8	1.61782	0.0609483
109729169	NR_146309	LINC02154	long intergenic non-protein coding RNA 2154	-58.9273	2.49586	0.916439	6.7973	6.7973	0.916439	10231	87	118.271	0.981244
109729181	NR_146321	ZNF710-AS1	ZNF710 antisense RNA 1	-2.68525	2.82068	2.19675	3.62181	3.62181	2.19675	790	283	11.0419	3.94317

## Sheet: gomap_stat
Namespace	GOID	Term	count	Genes	Sig.NotIn.GO	Genome.In.GO	Genome.NotIn.GO	PValue	Bonferroni	FDR
biological_process	GO:0009987	cellular process	874	CDH2, CDH4, RASA4B, GPR75-ASB3, CHAF1A, CDH6, SMC4, TMEM256-PLSCR3, PTPRU, GPC6, EDIL3, KIF20A, MBNL2, RASA4, CDK2, TRIB1, SPRY2, CDKN1A, RAMP1, CDKN1B, STAG1, EFS, CDKN2A, TRAIP, CDKN2B, CDKN2C, TNIP1, CDKN3, KLF2, BTN2A2, CORO2B, NDC80, LYPLA1, CDC42EP2, TACC3, FST, CEBPB, CEBPD, RNASEH2A, BATF, CENPA, IFITM2, SMC2, USP16, PAICS, SPAG5, CENPE, CENPF, PDPN, RAD51AP1, CES1, POLD3, POLQ, PLK4, STA…	225	14825	38168	4.61814e-269	4.15125e-265	4.15125e-265
biological_process	GO:0044699	single-organism process	832	CDH2, CDH4, RASA4B, GPR75-ASB3, CHAF1A, CDH6, SMC4, TMEM256-PLSCR3, PTPRU, GPC6, EDIL3, KIF20A, RASA4, CDK2, TRIB1, SPRY2, CDKN1A, RAMP1, CDKN1B, STAG1, EFS, CDKN2A, TRAIP, CDKN2B, CDKN2C, TNIP1, CDKN3, KLF2, BTN2A2, CORO2B, NDC80, LYPLA1, CDC42EP2, TACC3, FST, CEBPB, RNASEH2A, BATF, CENPA, IFITM2, SMC2, USP16, PAICS, SPAG5, CENPE, CENPF, PDPN, RAD51AP1, CES1, POLD3, POLQ, PLK4, STAG2, ADCY3, DBF…	267	13334	39659	8.55036e-263	7.68592e-259	3.84296e-259
cellular_component	GO:0005623	cell	875	CDH2, CDH4, TROAP, RASA4B, GPR75-ASB3, CHAF1A, CDH6, MTRNR2L9, SMC4, MINOS1-NBL1, PTPRU, GPC6, KIF20A, MBNL2, RASA4, CDK2, TRIB1, SPRY2, CDKN1A, RAMP1, CDKN1B, STAG1, EFS, CDKN2A, TRAIP, CDKN2B, CDKN2C, TNIP1, CDKN3, KLF2, CORO2B, NDC80, LYPLA1, CDC42EP2, TACC3, CEBPB, CEBPD, RNASEH2A, BATF, CENPA, IFITM2, SMC2, USP16, PAICS, SPAG5, CENPE, CENPF, PDPN, RAD51AP1, CES1, POLD3, POLQ, PLK4, STAG2, AD…	224	15727	37266	1.48312e-250	1.33318e-246	4.27508e-247
cellular_component	GO:0044464	cell part	874	CDH2, CDH4, TROAP, RASA4B, GPR75-ASB3, CHAF1A, CDH6, MTRNR2L9, SMC4, MINOS1-NBL1, PTPRU, GPC6, KIF20A, MBNL2, RASA4, CDK2, TRIB1, SPRY2, CDKN1A, RAMP1, CDKN1B, STAG1, EFS, CDKN2A, TRAIP, CDKN2B, CDKN2C, TNIP1, CDKN3, KLF2, CORO2B, NDC80, LYPLA1, CDC42EP2, TACC3, CEBPB, CEBPD, RNASEH2A, BATF, CENPA, IFITM2, SMC2, USP16, PAICS, SPAG5, CENPE, CENPF, PDPN, RAD51AP1, CES1, POLD3, POLQ, PLK4, STAG2, AD…	225	15687	37306	1.90236e-250	1.71003e-246	4.27508e-247
biological_process	GO:0044763	single-organism cellular process	782	CDH2, CDH4, RASA4B, GPR75-ASB3, CHAF1A, CDH6, SMC4, TMEM256-PLSCR3, PTPRU, GPC6, KIF20A, RASA4, CDK2, TRIB1, SPRY2, CDKN1A, RAMP1, CDKN1B, STAG1, EFS, CDKN2A, TRAIP, CDKN2B, CDKN2C, TNIP1, CDKN3, KLF2, BTN2A2, CORO2B, NDC80, LYPLA1, CDC42EP2, TACC3, FST, CEBPB, RNASEH2A, BATF, CENPA, IFITM2, SMC2, USP16, PAICS, SPAG5, CENPE, CENPF, PDPN, RAD51AP1, CES1, POLD3, POLQ, PLK4, STAG2, ADCY3, DBF4, FERM…	317	12097	40896	5.06273e-246	4.55088e-242	9.10177e-243
molecular_function	GO:0005488	binding	818	CDH2, CDH4, TROAP, RASA4B, LIMS3L, CHAF1A, CDH6, SMC4, COMMD3-BMI1, PTPRU, GPC6, EDIL3, KIF20A, MBNL2, RASA4, CDK2, TRIB1, SPRY2, CDKN1A, RAMP1, CDKN1B, STAG1, EFS, CDKN2A, TRAIP, CDKN2B, CDKN2C, TNIP1, CDKN3, KLF2, BTN2A2, CORO2B, NDC80, LYPLA1, CDC42EP2, TACC3, FST, CEBPB, CEBPD, RNASEH2A, BATF, CENPA, SMC2, USP16, PAICS, SPAG5, CENPE, CENPF, RAD51AP1, POLD3, POLQ, PLK4, STAG2, ADCY3, DBF4, CBX…	281	13906	39087	4.34031e-237	3.90151e-233	6.50251e-234
cellular_component	GO:0005622	intracellular	790	CDH2, TROAP, RASA4B, GPR75-ASB3, CHAF1A, MTRNR2L9, SMC4, MINOS1-NBL1, GPC6, KIF20A, MBNL2, RASA4, CDK2, TRIB1, SPRY2, CDKN1A, RAMP1, CDKN1B, STAG1, EFS, CDKN2A, TRAIP, CDKN2B, CDKN2C, TNIP1, CDKN3, KLF2, CORO2B, NDC80, LYPLA1, CDC42EP2, TACC3, CEBPB, CEBPD, RNASEH2A, BATF, CENPA, SMC2, USP16, PAICS, SPAG5, CENPE, CENPF, RAD51AP1, CES1, POLD3, POLQ, PLK4, STAG2, ADCY3, DBF4, CBX1, FERMT2, KIF2C, C…	309	13637	39356	1.57098e-218	1.41216e-214	2.01737e-215
molecular_function	GO:0005515	protein binding	702	CDH2, TROAP, LIMS3L, CHAF1A, SMC4, PTPRU, GPC6, EDIL3, KIF20A, CDK2, TRIB1, SPRY2, CDKN1A, RAMP1, CDKN1B, STAG1, EFS, CDKN2A, TRAIP, CDKN2B, CDKN2C, TNIP1, CDKN3, KLF2, BTN2A2, CORO2B, NDC80, LYPLA1, CDC42EP2, TACC3, FST, CEBPB, CEBPD, BATF, CENPA, SMC2, USP16, PAICS, SPAG5, CENPE, CENPF, RAD51AP1, POLD3, POLQ, PLK4, STAG2, ADCY3, CBX1, FERMT2, KIF2C, CCDC85B, TMSB15A, UBE2C, TOPBP1, CHEK1, EMILI…	397	10429	42564	5.24282e-217	4.71277e-213	5.89097e-214
cellular_component	GO:0044424	intracellular part	771	CDH2, TROAP, RASA4B, CHAF1A, MTRNR2L9, SMC4, MINOS1-NBL1, GPC6, KIF20A, MBNL2, RASA4, CDK2, TRIB1, SPRY2, CDKN1A, CDKN1B, STAG1, EFS, CDKN2A, TRAIP, CDKN2B, CDKN2C, TNIP1, CDKN3, KLF2, CORO2B, NDC80, LYPLA1, CDC42EP2, TACC3, CEBPB, CEBPD, RNASEH2A, BATF, CENPA, SMC2, USP16, PAICS, SPAG5, CENPE, CENPF, RAD51AP1, CES1, POLD3, POLQ, PLK4, STAG2, ADCY3, DBF4, CBX1, FERMT2, KIF2C, CCDC85B, TMSB15A, RA…	328	13299	39694	9.62474e-210	8.65168e-206	9.61298e-207
biological_process	GO:0065007	biological regulation	703	CDH2, CDH4, RASA4B, GPR75-ASB3, CDH6, TMEM256-PLSCR3, PTPRU, GPC6, EDIL3, MBNL2, RASA4, CDK2, TRIB1, SPRY2, CDKN1A, RAMP1, CDKN1B, STAG1, EFS, CDKN2A, TRAIP, CDKN2B, CDKN2C, TNIP1, CDKN3, KLF2, BTN2A2, NDC80, LYPLA1, CDC42EP2, TACC3, FST, CEBPB, CEBPD, BATF, CENPA, IFITM2, USP16, SPAG5, CENPE, CENPF, PDPN, RAD51AP1, POLD3, POLQ, PLK4, STAG2, ADCY3, DBF4, CBX1, FERMT2, KIF2C, CCDC85B, TMSB15A, RAB…	396	11109	41884	6.14854e-202	5.52693e-198	5.52693e-199
cellular_component	GO:0043226	organelle	736	CDH2, CHAF1A, CDH6, SMC4, MINOS1-NBL1, GPC6, EDIL3, KIF20A, MBNL2, CDK2, TRIB1, SPRY2, CDKN1A, CDKN1B, STAG1, CDKN2A, TRAIP, CDKN2B, CDKN2C, TNIP1, CDKN3, KLF2, BTN2A2, CORO2B, NDC80, LYPLA1, CDC42EP2, TACC3, CEBPB, CEBPD, RNASEH2A, BATF, CENPA, SMC2, USP16, PAICS, SPAG5, CENPE, CENPF, RAD51AP1, CES1, POLD3, POLQ, PLK4, STAG2, ADCY3, DBF4, CBX1, FERMT2, KIF2C, CCDC85B, TMSB15A, RAB31, UBE2C, TOPB…	363	12531	40462	1.87033e-197	1.68124e-193	1.5284e-194
biological_process	GO:0050789	regulation of biological process	668	CDH2, CDH4, RASA4B, GPR75-ASB3, CDH6, PTPRU, GPC6, EDIL3, MBNL2, RASA4, CDK2, TRIB1, SPRY2, CDKN1A, RAMP1, CDKN1B, STAG1, EFS, CDKN2A, TRAIP, CDKN2B, CDKN2C, TNIP1, CDKN3, KLF2, BTN2A2, NDC80, LYPLA1, CDC42EP2, TACC3, FST, CEBPB, CEBPD, BATF, CENPA, IFITM2, USP16, SPAG5, CENPE, CENPF, PDPN, RAD51AP1, POLQ, PLK4, STAG2, ADCY3, DBF4, CBX1, FERMT2, KIF2C, CCDC85B, TMSB15A, RAB31, UBE2C, CHEK1, EMILI…	431	10575	42418	2.3789e-186	2.13839e-182	1.782e-183
biological_process	GO:0050896	response to stimulus	581	CDH2, CDH4, RASA4B, GPR75-ASB3, CHAF1A, CDH6, PTPRU, GPC6, RASA4, CDK2, TRIB1, SPRY2, CDKN1A, RAMP1, CDKN1B, EFS, CDKN2A, TRAIP, CDKN2B, TNIP1, KLF2, NDC80, CDC42EP2, TACC3, FST, CEBPB, RNASEH2A, BATF, CENPA, IFITM2, USP16, CENPE, CENPF, PDPN, RAD51AP1, CES1, POLD3, POLQ, ADCY3, FERMT2, KIF2C, RAB31, TOPBP1, CHEK1, ZWINT, CHI3L1, FSTL1, PSIP1, LZTS1, SP140, CHRM2, CDCA5, AHNAK2, TUSC2, CHRNA1, GA…	518	8149	44844	1.66063e-176	1.49274e-172	1.14826e-173
cellular_component	GO:0005737	cytoplasm	649	CDH2, TROAP, RASA4B, MTRNR2L9, SMC4, MINOS1-NBL1, GPC6, KIF20A, MBNL2, RASA4, CDK2, TRIB1, SPRY2, CDKN1A, CDKN1B, STAG1, EFS, CDKN2A, TRAIP, CDKN2B, CDKN2C, TNIP1, CDKN3, CORO2B, NDC80, LYPLA1, CDC42EP2, TACC3, CEBPB, BATF, CENPA, SMC2, USP16, PAICS, SPAG5, CENPE, CENPF, CES1, POLD3, PLK4, STAG2, ADCY3, FERMT2, KIF2C, CCDC85B, TMSB15A, RAB31, UBE2C, TOPBP1, CHEK1, ZWINT, CHI3L1, PSIP1, WDHD1, LZT…	450	10368	42625	1.90886e-176	1.71588e-172	1.22563e-173
biological_process	GO:0050794	regulation of cellular process	638	CDH2, CDH4, RASA4B, GPR75-ASB3, CDH6, PTPRU, GPC6, EDIL3, MBNL2, RASA4, CDK2, TRIB1, SPRY2, CDKN1A, RAMP1, CDKN1B, STAG1, EFS, CDKN2A, TRAIP, CDKN2B, CDKN2C, TNIP1, CDKN3, KLF2, BTN2A2, NDC80, LYPLA1, CDC42EP2, TACC3, FST, CEBPB, CEBPD, BATF, CENPA, IFITM2, USP16, SPAG5, CENPE, CENPF, PDPN, RAD51AP1, POLQ, PLK4, STAG2, ADCY3, CBX1, FERMT2, KIF2C, CCDC85B, TMSB15A, RAB31, UBE2C, CHEK1, EMILIN1, ZW…	461	10049	42944	3.45599e-175	3.10659e-171	2.07106e-172
biological_process	GO:0008152	metabolic process	683	CDH2, RASA4B, GPR75-ASB3, CHAF1A, PTPRU, GPC6, KIF20A, MBNL2, RASA4, CDK2, TRIB1, SPRY2, CDKN1A, RAMP1, CDKN1B, STAG1, CDKN2A, TRAIP, CDKN2B, CDKN2C, TNIP1, CDKN3, KLF2, BTN2A2, LYPLA1, CDC42EP2, FST, CEBPB, CEBPD, RNASEH2A, BATF, USP16, PAICS, CENPE, CENPF, PDPN, RAD51AP1, CES1, POLD3, POLQ, PLK4, STAG2, ADCY3, DBF4, CBX1, KIF2C, CCDC85B, RAB31, UBE2C, TOPBP1, CHEK1, CHI3L1, FSTL1, PSIP1, WDHD1,…	416	11637	41356	3.88471e-175	3.49197e-171	2.18248e-172
biological_process	GO:0016043	cellular component organization	499	CDH2, CDH4, CHAF1A, CDH6, SMC4, TMEM256-PLSCR3, KIF20A, RASA4, CDK2, SPRY2, CDKN1A, RAMP1, CDKN1B, STAG1, CDKN2A, CDKN2C, KLF2, CORO2B, NDC80, LYPLA1, CDC42EP2, TACC3, CENPA, SMC2, USP16, SPAG5, CENPE, CENPF, PDPN, POLD3, POLQ, PLK4, STAG2, ADCY3, FERMT2, KIF2C, CCDC85B, TMSB15A, RAB31, UBE2C, CHEK1, EMILIN1, ZWINT, PSIP1, WDHD1, LZTS1, SP140, MTFR2, CDCA5, AHNAK2, OIP5, CHRNA1, GABARAPL2, C1QTNF…	600	5864	47129	9.1483e-175	8.22341e-171	4.8373e-172
biological_process	GO:0071840	cellular component organization or biogenesis	501	CDH2, CDH4, CHAF1A, CDH6, SMC4, TMEM256-PLSCR3, KIF20A, RASA4, CDK2, SPRY2, CDKN1A, RAMP1, CDKN1B, STAG1, CDKN2A, CDKN2C, KLF2, CORO2B, NDC80, LYPLA1, CDC42EP2, TACC3, CENPA, SMC2, USP16, SPAG5, CENPE, CENPF, PDPN, POLD3, POLQ, PLK4, STAG2, ADCY3, FERMT2, KIF2C, CCDC85B, TMSB15A, RAB31, UBE2C, CHEK1, EMILIN1, ZWINT, PSIP1, WDHD1, LZTS1, SP140, MTFR2, CDCA5, AHNAK2, OIP5, CHRNA1, EXOSC8, GABARAPL2…	598	5991	47002	1.38377e-172	1.24387e-168	6.91039e-170
cellular_component	GO:0043227	membrane-bounded organelle	679	CDH2, CHAF1A, CDH6, SMC4, MINOS1-NBL1, GPC6, EDIL3, KIF20A, MBNL2, CDK2, TRIB1, CDKN1A, CDKN1B, STAG1, CDKN2A, TRAIP, CDKN2B, CDKN2C, TNIP1, CDKN3, KLF2, BTN2A2, NDC80, LYPLA1, CEBPB, CEBPD, RNASEH2A, BATF, CENPA, SMC2, USP16, PAICS, SPAG5, CENPE, CENPF, RAD51AP1, CES1, POLD3, POLQ, PLK4, STAG2, ADCY3, DBF4, CBX1, FERMT2, KIF2C, CCDC85B, RAB31, UBE2C, TOPBP1, CHEK1, EMILIN1, ZWINT, CHI3L1, FSTL1,…	420	11629	41364	2.4835e-172	2.23242e-168	1.17496e-169
cellular_component	GO:0043229	intracellular organelle	670	CDH2, CHAF1A, SMC4, MINOS1-NBL1, GPC6, KIF20A, MBNL2, CDK2, TRIB1, SPRY2, CDKN1A, CDKN1B, STAG1, CDKN2A, TRAIP, CDKN2B, CDKN2C, TNIP1, CDKN3, KLF2, CORO2B, NDC80, LYPLA1, CDC42EP2, TACC3, CEBPB, CEBPD, RNASEH2A, BATF, CENPA, SMC2, USP16, SPAG5, CENPE, CENPF, RAD51AP1, CES1, POLD3, POLQ, PLK4, STAG2, ADCY3, DBF4, CBX1, FERMT2, KIF2C, CCDC85B, TMSB15A, RAB31, UBE2C, TOPBP1, CHEK1, ZWINT, CHI3L1, PS…	429	11497	41496	2.21382e-168	1.99e-164	9.95002e-166
biological_process	GO:0071704	organic substance metabolic process	615	CDH2, GPR75-ASB3, CHAF1A, PTPRU, GPC6, MBNL2, RASA4, CDK2, TRIB1, SPRY2, CDKN1A, RAMP1, CDKN1B, STAG1, CDKN2A, TRAIP, CDKN2B, CDKN2C, TNIP1, CDKN3, KLF2, LYPLA1, FST, CEBPB, CEBPD, RNASEH2A, BATF, USP16, PAICS, CENPE, CENPF, PDPN, RAD51AP1, CES1, POLD3, POLQ, PLK4, STAG2, ADCY3, DBF4, CBX1, CCDC85B, RAB31, UBE2C, TOPBP1, CHEK1, CHI3L1, FSTL1, PSIP1, WDHD1, LZTS1, SP140, CHRM2, CDCA5, EXOSC8, GABA…	484	10335	42658	1.70978e-152	1.53693e-148	7.31869e-150
biological_process	GO:0044237	cellular metabolic process	604	CDH2, GPR75-ASB3, CHAF1A, PTPRU, GPC6, MBNL2, RASA4, CDK2, TRIB1, SPRY2, CDKN1A, RAMP1, CDKN1B, STAG1, CDKN2A, TRAIP, CDKN2B, CDKN2C, TNIP1, CDKN3, KLF2, BTN2A2, LYPLA1, FST, CEBPB, CEBPD, RNASEH2A, BATF, USP16, PAICS, CENPE, CENPF, PDPN, RAD51AP1, POLD3, POLQ, PLK4, STAG2, ADCY3, DBF4, CBX1, CCDC85B, RAB31, UBE2C, TOPBP1, CHEK1, CHI3L1, FSTL1, PSIP1, WDHD1, LZTS1, SP140, CHRM2, MTFR2, CDCA5, TUS…	495	10042	42951	9.37602e-151	8.4281e-147	3.83096e-148
biological_process	GO:0051716	cellular response to stimulus	499	CDH2, RASA4B, GPR75-ASB3, CHAF1A, CDH6, PTPRU, GPC6, RASA4, CDK2, TRIB1, SPRY2, CDKN1A, RAMP1, CDKN1B, EFS, CDKN2A, TRAIP, CDKN2B, TNIP1, KLF2, NDC80, CDC42EP2, FST, CEBPB, RNASEH2A, BATF, CENPA, IFITM2, USP16, CENPE, CENPF, PDPN, RAD51AP1, POLD3, POLQ, ADCY3, FERMT2, KIF2C, RAB31, TOPBP1, CHEK1, ZWINT, CHI3L1, FSTL1, LZTS1, CHRM2, CDCA5, CHRNA1, GABARAPL2, DTX2, C1QTNF1, CIDEA, DDIT4L, MRGPRF, M…	600	6825	46168	1.71073e-148	1.53778e-144	6.686e-146
biological_process	GO:0044238	primary metabolic process	598	CDH2, GPR75-ASB3, CHAF1A, PTPRU, GPC6, MBNL2, RASA4, CDK2, TRIB1, SPRY2, CDKN1A, RAMP1, CDKN1B, STAG1, CDKN2A, TRAIP, CDKN2B, CDKN2C, TNIP1, CDKN3, KLF2, LYPLA1, FST, CEBPB, CEBPD, RNASEH2A, BATF, USP16, PAICS, CENPE, CENPF, PDPN, RAD51AP1, CES1, POLD3, POLQ, PLK4, STAG2, ADCY3, DBF4, CBX1, CCDC85B, UBE2C, TOPBP1, CHEK1, CHI3L1, FSTL1, PSIP1, WDHD1, LZTS1, SP140, CHRM2, CDCA5, EXOSC8, GABARAPL2, …	501	9984	43009	9.06812e-148	8.15133e-144	3.39639e-145
cellular_component	GO:0043231	intracellular membrane-bounded organelle	608	CHAF1A, SMC4, MINOS1-NBL1, GPC6, KIF20A, MBNL2, CDK2, TRIB1, CDKN1A, CDKN1B, STAG1, CDKN2A, TRAIP, CDKN2B, CDKN2C, TNIP1, CDKN3, KLF2, NDC80, LYPLA1, CEBPB, CEBPD, RNASEH2A, BATF, CENPA, SMC2, USP16, SPAG5, CENPE, CENPF, RAD51AP1, CES1, POLD3, POLQ, PLK4, STAG2, ADCY3, DBF4, CBX1, FERMT2, KIF2C, CCDC85B, RAB31, UBE2C, TOPBP1, CHEK1, ZWINT, CHI3L1, PSIP1, WDHD1, SP140, NRM, MTFR2, CDCA5, AHNAK2, T…	491	10470	42523	5.53835e-145	4.97842e-141	1.99137e-142
biological_process	GO:0007049	cell cycle	269	CHAF1A, SMC4, KIF20A, CDK2, SPRY2, CDKN1A, CDKN1B, STAG1, CDKN2A, CDKN2B, CDKN2C, CDKN3, NDC80, TACC3, CENPA, SMC2, USP16, SPAG5, CENPE, CENPF, PDPN, POLD3, PLK4, STAG2, ADCY3, DBF4, KIF2C, UBE2C, CHEK1, ZWINT, LZTS1, CDCA5, TUSC2, OIP5, CKS1B, CKS2, NEDD1, PLK3, IQGAP3, NUP35, NEK7, E2F7, KIF18B, SPC24, SIK1, SGOL2, SGOL1, CDCA2, ESCO2, DDX11, DHFR, DNA2, E2F1, ECT2, EREG, EZH2, FANCA, FANCD2, F…	830	1661	51332	8.60124e-145	7.73166e-141	2.97371e-142
biological_process	GO:0043170	macromolecule metabolic process	557	CDH2, GPR75-ASB3, CHAF1A, PTPRU, GPC6, MBNL2, RASA4, CDK2, TRIB1, SPRY2, CDKN1A, RAMP1, CDKN1B, STAG1, CDKN2A, TRAIP, CDKN2B, CDKN2C, TNIP1, CDKN3, KLF2, LYPLA1, FST, CEBPB, CEBPD, RNASEH2A, BATF, USP16, CENPE, CENPF, RAD51AP1, POLD3, POLQ, PLK4, STAG2, ADCY3, DBF4, CBX1, CCDC85B, RAB31, UBE2C, TOPBP1, CHEK1, CHI3L1, FSTL1, PSIP1, WDHD1, LZTS1, SP140, CDCA5, EXOSC8, GABARAPL2, DTX2, C1QTNF1, CIDE…	542	8830	44163	2.20169e-143	1.9791e-139	7.33e-141
cellular_component	GO:0044446	intracellular organelle part	516	CDH2, CHAF1A, SMC4, GPC6, KIF20A, CDK2, SPRY2, CDKN1A, CDKN1B, STAG1, CDKN2A, TRAIP, CDKN2B, NDC80, TACC3, CEBPB, CENPA, SMC2, SPAG5, CENPE, CENPF, CES1, POLD3, POLQ, PLK4, STAG2, DBF4, CBX1, FERMT2, KIF2C, CCDC85B, RAB31, UBE2C, TOPBP1, CHEK1, ZWINT, PSIP1, WDHD1, SP140, NRM, CDCA5, AHNAK2, OIP5, EXOSC8, GABARAPL2, DTX2, CIDEA, CKS1B, TSEN15, RPL39L, ADD3, NEDD1, SPNS2, PLK3, NR2C2AP, COL1A1, CO…	583	7705	45288	1.1677e-139	1.04964e-135	3.74872e-137
cellular_component	GO:0044422	organelle part	521	CDH2, CHAF1A, SMC4, GPC6, KIF20A, CDK2, SPRY2, CDKN1A, CDKN1B, STAG1, CDKN2A, TRAIP, CDKN2B, NDC80, TACC3, CEBPB, CENPA, SMC2, SPAG5, CENPE, CENPF, CES1, POLD3, POLQ, PLK4, STAG2, DBF4, CBX1, FERMT2, KIF2C, CCDC85B, RAB31, UBE2C, TOPBP1, CHEK1, ZWINT, PSIP1, WDHD1, SP140, NRM, CDCA5, AHNAK2, OIP5, EXOSC8, GABARAPL2, DTX2, CIDEA, CKS1B, TSEN15, RPL39L, ADD3, NEDD1, SPNS2, PLK3, NR2C2AP, COL1A1, CO…	578	7916	45077	2.1234e-138	1.90872e-134	6.5818e-136
biological_process	GO:0000278	mitotic cell cycle	211	SMC4, KIF20A, CDK2, SPRY2, CDKN1A, CDKN1B, STAG1, CDKN2A, CDKN2B, CDKN2C, CDKN3, NDC80, CENPA, SMC2, USP16, SPAG5, CENPE, CENPF, PDPN, POLD3, PLK4, STAG2, DBF4, KIF2C, UBE2C, CHEK1, ZWINT, CDCA5, OIP5, CKS1B, NEDD1, PLK3, IQGAP3, NUP35, NEK7, E2F7, KIF18B, SPC24, SIK1, SGOL2, SGOL1, CDCA2, ESCO2, DHFR, DNA2, E2F1, EREG, EZH2, SKA1, SKA3, FEN1, MAPRE3, TPX2, TNIK, FOXM1, SMC5, LPIN1, NCAPD3, NCAPH…	888	991	52002	3.23258e-132	2.90576e-128	9.68588e-130
biological_process	GO:0022402	cell cycle process	229	SMC4, KIF20A, CDK2, SPRY2, CDKN1A, CDKN1B, STAG1, CDKN2A, CDKN2B, CDKN2C, CDKN3, NDC80, TACC3, CENPA, SMC2, USP16, SPAG5, CENPE, CENPF, PDPN, POLD3, PLK4, STAG2, ADCY3, DBF4, KIF2C, UBE2C, CHEK1, ZWINT, CDCA5, OIP5, CKS1B, CKS2, NEDD1, PLK3, IQGAP3, NUP35, NEK7, E2F7, KIF18B, SPC24, SGOL1, CDCA2, DDX11, DHFR, DNA2, E2F1, ECT2, EREG, EZH2, FANCA, FANCD2, FANCG, FAP, DDIAS, SKA1, SKA3, FEN1, MAPRE3…	870	1264	51729	6.10771e-131	5.49022e-127	1.77104e-128
biological_process	GO:0044260	cellular macromolecule metabolic process	514	CDH2, GPR75-ASB3, CHAF1A, PTPRU, GPC6, MBNL2, RASA4, CDK2, TRIB1, SPRY2, CDKN1A, RAMP1, CDKN1B, STAG1, CDKN2A, TRAIP, CDKN2B, CDKN2C, TNIP1, CDKN3, KLF2, LYPLA1, FST, CEBPB, CEBPD, RNASEH2A, BATF, USP16, CENPE, CENPF, RAD51AP1, POLD3, POLQ, PLK4, STAG2, ADCY3, DBF4, CBX1, CCDC85B, RAB31, UBE2C, TOPBP1, CHEK1, CHI3L1, FSTL1, PSIP1, WDHD1, LZTS1, SP140, CDCA5, EXOSC8, GABARAPL2, DTX2, C1QTNF1, CIDE…	585	8151	44842	1.27827e-128	1.14904e-124	3.59074e-126
biological_process	GO:0032501	multicellular organismal process	464	CDH2, CDH4, PTPRU, EDIL3, RASA4, CDK2, TRIB1, SPRY2, CDKN1A, RAMP1, CDKN1B, CDKN2A, TRAIP, CDKN2B, CDKN2C, KLF2, BTN2A2, TACC3, FST, CEBPB, BATF, CENPE, CENPF, PDPN, POLQ, PLK4, STAG2, ADCY3, KIF2C, CHI3L1, LZTS1, CHRM2, TUSC2, CHRNA1, C1QTNF1, CIDEA, RPL39L, TRIM6, CCR1, SPNS2, HSPB6, COL1A1, COL1A2, COL3A1, IQGAP3, COL5A2, COL6A3, COL10A1, COL11A1, COL12A1, COL15A1, COL16A1, SCLT1, CD109, ADAMT…	635	6848	46145	1.51086e-123	1.35811e-119	4.11548e-121
cellular_component	GO:0005634	nucleus	452	CHAF1A, SMC4, GPC6, KIF20A, MBNL2, CDK2, TRIB1, CDKN1A, CDKN1B, STAG1, CDKN2A, TRAIP, CDKN2B, CDKN2C, TNIP1, CDKN3, KLF2, NDC80, CEBPB, CEBPD, RNASEH2A, BATF, CENPA, SMC2, USP16, SPAG5, CENPE, CENPF, RAD51AP1, POLD3, POLQ, PLK4, STAG2, ADCY3, DBF4, CBX1, FERMT2, KIF2C, CCDC85B, UBE2C, TOPBP1, CHEK1, ZWINT, PSIP1, WDHD1, SP140, NRM, CDCA5, AHNAK2, OIP5, EXOSC8, DTX2, CIDEA, CKS1B, TSEN15, CLK1, AD…	647	6630	46363	1.89668e-120	1.70492e-116	5.01448e-118
biological_process	GO:0006996	organelle organization	329	CHAF1A, SMC4, KIF20A, CDK2, SPRY2, CDKN1B, STAG1, CDKN2A, CORO2B, NDC80, CDC42EP2, TACC3, CENPA, SMC2, USP16, SPAG5, CENPE, CENPF, POLD3, PLK4, STAG2, ADCY3, KIF2C, TMSB15A, RAB31, UBE2C, CHEK1, ZWINT, WDHD1, SP140, MTFR2, CDCA5, OIP5, GABARAPL2, CKS2, NEDD1, PLK3, NUP35, SCLT1, SPATA18, NEK7, CSF2, CSF3, FAM109A, KIF18B, SPC24, FAM109B, SGOL1, CXADR, CDCA2, DDX11, DNA2, DNMT1, DPYSL3, E2F1, ECT2…	770	3467	49526	2.77081e-118	2.49068e-114	7.11623e-116
biological_process	GO:0044707	single-multicellular organism process	446	CDH2, CDH4, PTPRU, EDIL3, RASA4, CDK2, TRIB1, SPRY2, CDKN1A, RAMP1, CDKN1B, CDKN2A, TRAIP, CDKN2B, CDKN2C, KLF2, BTN2A2, TACC3, FST, CEBPB, BATF, CENPE, CENPF, PDPN, POLQ, PLK4, STAG2, ADCY3, KIF2C, CHI3L1, LZTS1, CHRM2, TUSC2, CHRNA1, C1QTNF1, CIDEA, TRIM6, CCR1, SPNS2, HSPB6, COL1A1, COL1A2, COL3A1, IQGAP3, COL5A2, COL6A3, COL10A1, COL11A1, COL12A1, COL15A1, COL16A1, SCLT1, CD109, ADAMTS14, CSF…	653	6624	46369	1.29509e-116	1.16416e-112	3.23378e-114
biological_process	GO:1903047	mitotic cell cycle process	181	SMC4, KIF20A, CDK2, SPRY2, CDKN1A, CDKN1B, STAG1, CDKN2A, CDKN2B, CDKN2C, CDKN3, NDC80, CENPA, SMC2, USP16, SPAG5, CENPE, CENPF, PDPN, PLK4, STAG2, DBF4, KIF2C, UBE2C, CHEK1, ZWINT, CDCA5, OIP5, CKS1B, NEDD1, PLK3, IQGAP3, NUP35, E2F7, KIF18B, SPC24, SGOL1, CDCA2, DHFR, E2F1, EREG, EZH2, SKA1, SKA3, MAPRE3, TPX2, FOXM1, SMC5, LPIN1, NCAPD3, NCAPH, ORC6, KIF4A, ASPM, FBXO5, CKAP2, WDR62, RGCC, RAC…	918	833	52160	7.0919e-114	6.37491e-110	1.72295e-111
biological_process	GO:0006950	response to stress	338	CHAF1A, RASA4, CDK2, TRIB1, CDKN1A, CDKN1B, CDKN2A, TNIP1, KLF2, TACC3, CEBPB, RNASEH2A, BATF, IFITM2, USP16, CENPE, RAD51AP1, POLD3, POLQ, ADCY3, KIF2C, TOPBP1, CHEK1, CHI3L1, FSTL1, PSIP1, LZTS1, SP140, CDCA5, AHNAK2, TUSC2, GABARAPL2, C1QTNF1, TRIM6, CCR1, PLK3, COL1A1, COL1A2, COL3A1, NUP35, SPATA18, CD109, CSF2, E2F7, EME1, CTSS, CXADR, CYP1B1, ESCO2, DCN, DDX11, DHFR, NQO1, DNA2, DPP4, DPYS…	761	3879	49114	3.89774e-112	3.50368e-108	9.22021e-110
biological_process	GO:0032502	developmental process	400	CDH2, CDH4, PTPRU, EDIL3, RASA4, CDK2, TRIB1, SPRY2, CDKN1A, RAMP1, CDKN1B, CDKN2A, CDKN2B, CDKN2C, KLF2, CDC42EP2, TACC3, FST, CEBPB, BATF, CENPE, CENPF, PDPN, CES1, POLQ, PLK4, STAG2, FERMT2, CCDC85B, CHI3L1, LZTS1, CHRM2, TUSC2, CHRNA1, CCR1, SPNS2, COL1A1, COL1A2, COL3A1, IQGAP3, COL5A2, COL6A3, COL10A1, COL11A1, COL12A1, COL15A1, SCLT1, CD109, CSF2, CSF3, E2F7, VCAN, CSRP2, SIK1, CXADR, CYP1…	699	5658	47335	2.42958e-108	2.18395e-104	5.59987e-106
biological_process	GO:0044767	single-organism developmental process	396	CDH2, CDH4, PTPRU, EDIL3, RASA4, CDK2, TRIB1, SPRY2, CDKN1A, RAMP1, CDKN1B, CDKN2A, CDKN2B, CDKN2C, KLF2, CDC42EP2, TACC3, FST, CEBPB, BATF, CENPE, CENPF, PDPN, CES1, POLQ, PLK4, STAG2, FERMT2, CCDC85B, CHI3L1, LZTS1, CHRM2, TUSC2, CHRNA1, CCR1, SPNS2, COL1A1, COL1A2, COL3A1, IQGAP3, COL5A2, COL6A3, COL10A1, COL11A1, COL12A1, COL15A1, SCLT1, CD109, CSF2, CSF3, E2F7, VCAN, CSRP2, SIK1, CXADR, CYP1…	703	5573	47420	1.07356e-107	9.65024e-104	2.41256e-105
biological_process	GO:0048518	positive regulation of biological process	385	CDH2, CDH4, RASA4B, EDIL3, RASA4, CDK2, TRIB1, SPRY2, CDKN1A, RAMP1, CDKN1B, STAG1, CDKN2A, CDKN2B, TNIP1, KLF2, CDC42EP2, FST, CEBPB, CEBPD, BATF, USP16, CENPE, PDPN, PLK4, STAG2, ADCY3, DBF4, UBE2C, CHEK1, EMILIN1, CHI3L1, PSIP1, CHRM2, CDCA5, TUSC2, GABARAPL2, C1QTNF1, CIDEA, TRIM6, CCR1, PLK3, COL1A1, COL3A1, IQGAP3, COL16A1, CSF2, CSF3, E2F7, SIK1, CCDC80, CTSS, CYP1B1, CDCA2, DCN, CITED4, D…	714	5287	47706	3.25462e-107	2.92558e-103	7.13557e-105
cellular_component	GO:0043228	non-membrane-bounded organelle	319	CDH2, CHAF1A, SMC4, KIF20A, CDK2, SPRY2, STAG1, CDKN2A, TRAIP, CORO2B, NDC80, CDC42EP2, TACC3, CEBPB, CENPA, SMC2, SPAG5, CENPE, CENPF, POLQ, PLK4, STAG2, CBX1, FERMT2, KIF2C, CCDC85B, TMSB15A, TOPBP1, CHEK1, ZWINT, PSIP1, WDHD1, CDCA5, AHNAK2, OIP5, EXOSC8, CIDEA, TSEN15, RPL39L, ADD3, NEDD1, PLK3, NUP35, SCLT1, NEK7, KIF18B, EME1, SPC24, CKAP2L, SGOL2, SGOL1, CDCA2, ESCO2, DDX11, DNA2, DNMT1, D…	780	3645	49348	1.96997e-105	1.77081e-101	4.11815e-103
cellular_component	GO:0043232	intracellular non-membrane-bounded organelle	319	CDH2, CHAF1A, SMC4, KIF20A, CDK2, SPRY2, STAG1, CDKN2A, TRAIP, CORO2B, NDC80, CDC42EP2, TACC3, CEBPB, CENPA, SMC2, SPAG5, CENPE, CENPF, POLQ, PLK4, STAG2, CBX1, FERMT2, KIF2C, CCDC85B, TMSB15A, TOPBP1, CHEK1, ZWINT, PSIP1, WDHD1, CDCA5, AHNAK2, OIP5, EXOSC8, CIDEA, TSEN15, RPL39L, ADD3, NEDD1, PLK3, NUP35, SCLT1, NEK7, KIF18B, EME1, SPC24, CKAP2L, SGOL2, SGOL1, CDCA2, ESCO2, DDX11, DNA2, DNMT1, D…	780	3645	49348	1.96997e-105	1.77081e-101	4.11815e-103
biological_process	GO:0019222	regulation of metabolic process	424	CDH2, RASA4B, MBNL2, RASA4, CDK2, TRIB1, SPRY2, CDKN1A, RAMP1, CDKN1B, STAG1, CDKN2A, CDKN2B, CDKN2C, TNIP1, CDKN3, KLF2, BTN2A2, LYPLA1, CDC42EP2, FST, CEBPB, CEBPD, BATF, USP16, CENPE, CENPF, RAD51AP1, POLQ, STAG2, ADCY3, DBF4, CBX1, CCDC85B, UBE2C, CHEK1, CHI3L1, FSTL1, PSIP1, LZTS1, SP140, CHRM2, TUSC2, GABARAPL2, C1QTNF1, CIDEA, CKS1B, CKS2, TRIM6, CLK1, CCR1, PLK3, COL1A1, IQGAP3, COL6A3, C…	675	6510	46483	6.39378e-105	5.74737e-101	1.30622e-102
biological_process	GO:0048519	negative regulation of biological process	345	CDH2, RASA4B, PTPRU, RASA4, CDK2, TRIB1, SPRY2, CDKN1A, CDKN1B, CDKN2A, TRAIP, CDKN2B, CDKN2C, TNIP1, CDKN3, KLF2, BTN2A2, LYPLA1, TACC3, FST, CEBPB, IFITM2, CENPF, POLQ, STAG2, CBX1, CCDC85B, TMSB15A, UBE2C, CHEK1, ZWINT, LZTS1, TUSC2, GABARAPL2, C1QTNF1, CIDEA, DDIT4L, TRIM6, CCR1, PLK3, COL1A1, COL3A1, IQGAP3, COL5A2, COL6A3, CD109, CSF2, CSF3, E2F7, CST1, CST4, CIART, SIK1, SH3RF2, CYP1B1, AE…	754	4352	48641	7.61254e-104	6.84291e-100	1.52065e-101
biological_process	GO:0007275	multicellular organismal development	357	CDH2, CDH4, PTPRU, EDIL3, RASA4, CDK2, TRIB1, SPRY2, CDKN1A, RAMP1, CDKN1B, CDKN2A, CDKN2B, CDKN2C, KLF2, TACC3, FST, CEBPB, BATF, CENPE, CENPF, PDPN, POLQ, PLK4, CHI3L1, LZTS1, CHRM2, TUSC2, CHRNA1, CCR1, SPNS2, COL1A1, COL1A2, COL3A1, IQGAP3, COL5A2, COL6A3, COL10A1, COL11A1, COL12A1, COL15A1, SCLT1, CD109, CSF2, CSF3, E2F7, VCAN, CSRP2, SIK1, CXADR, CYP1B1, ESCO2, TMTC3, DCN, AEBP1, DHFR, DPYS…	742	4755	48238	1.27632e-101	1.14728e-97	2.4941e-99
cellular_component	GO:0005694	chromosome	166	CHAF1A, SMC4, CDK2, STAG1, CDKN2A, NDC80, CEBPB, CENPA, SMC2, SPAG5, CENPE, CENPF, POLQ, STAG2, CBX1, KIF2C, TOPBP1, CHEK1, ZWINT, PSIP1, WDHD1, CDCA5, OIP5, ADD3, PLK3, EME1, SPC24, SGOL2, SGOL1, CDCA2, ESCO2, DDX11, DNMT1, E2F1, EZH2, FANCD2, SKA1, SKA3, FEN1, SMC5, NCAPD3, SMCHD1, NCAPH, ORC6, KIF4A, CENPI, ZNF385A, RBMX, UHRF1, MSH6, HIST1H1C, H2AFX, H2AFZ, H3F3A, HELLS, HMGB1, HMGB2, HMGB3, …	933	801	52192	2.81587e-101	2.53118e-97	5.38549e-99
cellular_component	GO:0044428	nuclear part	318	CHAF1A, SMC4, KIF20A, CDK2, CDKN1A, CDKN1B, STAG1, CDKN2A, TRAIP, CDKN2B, NDC80, CEBPB, CENPA, SMC2, SPAG5, CENPF, POLD3, POLQ, PLK4, STAG2, DBF4, CBX1, FERMT2, UBE2C, TOPBP1, CHEK1, PSIP1, WDHD1, SP140, NRM, CDCA5, OIP5, EXOSC8, DTX2, CKS1B, TSEN15, ADD3, NEDD1, PLK3, NR2C2AP, NUP35, NEK7, CSE1L, KIF18B, EME1, SPC24, CIART, SGOL2, SGOL1, CXADR, SH3RF2, CDCA2, ESCO2, DDX11, DHFR, DNA2, DNMT1, DUS…	781	3765	49228	2.94492e-101	2.64719e-97	5.51498e-99
biological_process	GO:0048523	negative regulation of cellular process	327	CDH2, RASA4B, PTPRU, RASA4, CDK2, TRIB1, SPRY2, CDKN1A, CDKN1B, CDKN2A, TRAIP, CDKN2B, CDKN2C, TNIP1, CDKN3, BTN2A2, LYPLA1, TACC3, FST, CEBPB, IFITM2, CENPF, POLQ, STAG2, CBX1, CCDC85B, TMSB15A, UBE2C, CHEK1, ZWINT, LZTS1, GABARAPL2, C1QTNF1, CIDEA, DDIT4L, TRIM6, PLK3, COL1A1, COL3A1, COL5A2, COL6A3, CD109, CSF2, CSF3, E2F7, CST1, CST4, CIART, SIK1, SH3RF2, CYP1B1, AEBP1, DNMT1, DPP4, DPYSL3, J…	772	4013	48980	1.31307e-100	1.18032e-96	2.40882e-98
cellular_component	GO:0043233	organelle lumen	330	CHAF1A, SMC4, GPC6, KIF20A, CDK2, CDKN1A, CDKN1B, STAG1, CDKN2A, TRAIP, CDKN2B, NDC80, CEBPB, CENPA, SMC2, SPAG5, CENPF, CES1, POLD3, POLQ, PLK4, STAG2, DBF4, CBX1, FERMT2, UBE2C, TOPBP1, CHEK1, PSIP1, WDHD1, SP140, NRM, CDCA5, OIP5, EXOSC8, DTX2, CKS1B, TSEN15, ADD3, NEDD1, PLK3, NR2C2AP, COL1A1, COL1A2, COL3A1, COL5A2, COL6A3, NUP35, COL10A1, COL11A1, COL12A1, COL15A1, COL16A1, NEK7, CSE1L, KDE…	769	4097	48896	2.14805e-100	1.93088e-96	3.86177e-98
cellular_component	GO:0044444	cytoplasmic part	457	CDH2, RASA4B, SMC4, MINOS1-NBL1, GPC6, KIF20A, RASA4, CDK2, SPRY2, CDKN1A, CDKN1B, STAG1, CDKN2A, TRAIP, CDKN2B, CDKN2C, CDKN3, NDC80, LYPLA1, CDC42EP2, CENPA, SMC2, PAICS, CENPE, CENPF, CES1, POLD3, PLK4, STAG2, ADCY3, FERMT2, KIF2C, RAB31, UBE2C, TOPBP1, CHEK1, ZWINT, CHI3L1, PSIP1, MTFR2, CDCA5, AHNAK2, TUSC2, EXOSC8, GABARAPL2, C1QTNF1, CIDEA, RPL39L, ADD3, NEDD1, CCR1, SPNS2, PLK3, COL1A1, C…	642	7766	45227	2.7846e-100	2.50307e-96	4.90799e-98
cellular_component	GO:0031974	membrane-enclosed lumen	331	CHAF1A, SMC4, GPC6, KIF20A, CDK2, CDKN1A, CDKN1B, STAG1, CDKN2A, TRAIP, CDKN2B, NDC80, CEBPB, CENPA, SMC2, SPAG5, CENPF, CES1, POLD3, POLQ, PLK4, STAG2, DBF4, CBX1, FERMT2, UBE2C, TOPBP1, CHEK1, PSIP1, WDHD1, SP140, NRM, CDCA5, OIP5, EXOSC8, DTX2, CKS1B, TSEN15, ADD3, NEDD1, PLK3, NR2C2AP, COL1A1, COL1A2, COL3A1, COL5A2, COL6A3, NUP35, COL10A1, COL11A1, COL12A1, COL15A1, COL16A1, NEK7, CSE1L, KDE…	768	4149	48844	1.08901e-99	9.78913e-96	1.88253e-97
cellular_component	GO:0070013	intracellular organelle lumen	326	CHAF1A, SMC4, GPC6, KIF20A, CDK2, CDKN1A, CDKN1B, STAG1, CDKN2A, TRAIP, CDKN2B, NDC80, CEBPB, CENPA, SMC2, SPAG5, CENPF, CES1, POLD3, POLQ, PLK4, STAG2, DBF4, CBX1, FERMT2, UBE2C, TOPBP1, CHEK1, PSIP1, WDHD1, SP140, NRM, CDCA5, OIP5, EXOSC8, DTX2, CKS1B, TSEN15, ADD3, NEDD1, PLK3, NR2C2AP, COL1A1, COL1A2, COL3A1, COL5A2, COL6A3, NUP35, COL10A1, COL11A1, COL12A1, COL15A1, COL16A1, NEK7, CSE1L, KDE…	773	4040	48953	3.39163e-99	3.04874e-95	5.75234e-97
biological_process	GO:0048856	anatomical structure development	362	CDH2, CDH4, PTPRU, RASA4, CDK2, TRIB1, SPRY2, CDKN1A, RAMP1, CDKN1B, CDKN2A, CDKN2B, CDKN2C, KLF2, CDC42EP2, TACC3, FST, CEBPB, BATF, CENPF, PDPN, CES1, POLQ, PLK4, FERMT2, CHI3L1, LZTS1, CHRM2, TUSC2, CHRNA1, CCR1, SPNS2, COL1A1, COL1A2, COL3A1, IQGAP3, COL5A2, COL6A3, COL10A1, COL11A1, COL12A1, COL15A1, SCLT1, CD109, CSF2, CSF3, E2F7, VCAN, CSRP2, SIK1, CXADR, CYP1B1, ESCO2, TMTC3, DCN, AEBP1, …	737	5020	47973	1.68851e-98	1.5178e-94	2.81074e-96
cellular_component	GO:0031981	nuclear lumen	296	CHAF1A, SMC4, KIF20A, CDK2, CDKN1A, CDKN1B, STAG1, CDKN2A, TRAIP, CDKN2B, NDC80, CEBPB, CENPA, SMC2, SPAG5, CENPF, POLD3, POLQ, PLK4, STAG2, DBF4, CBX1, FERMT2, UBE2C, TOPBP1, CHEK1, PSIP1, WDHD1, SP140, NRM, CDCA5, OIP5, EXOSC8, DTX2, CKS1B, TSEN15, ADD3, NEDD1, PLK3, NR2C2AP, NUP35, NEK7, CSE1L, KIF18B, EME1, SPC24, CIART, SGOL2, SGOL1, CXADR, SH3RF2, CDCA2, ESCO2, DDX11, DHFR, DNA2, DNMT1, DUS…	803	3412	49581	5.12412e-96	4.60607e-92	8.37467e-94
biological_process	GO:0031323	regulation of cellular metabolic process	381	CDH2, MBNL2, RASA4, CDK2, TRIB1, SPRY2, CDKN1A, RAMP1, CDKN1B, STAG1, CDKN2A, CDKN2B, CDKN2C, TNIP1, CDKN3, KLF2, BTN2A2, FST, CEBPB, CEBPD, BATF, USP16, CENPE, CENPF, RAD51AP1, POLQ, STAG2, ADCY3, CBX1, CCDC85B, UBE2C, CHEK1, CHI3L1, FSTL1, PSIP1, LZTS1, SP140, CHRM2, TUSC2, GABARAPL2, C1QTNF1, CIDEA, CKS1B, CKS2, TRIM6, CLK1, CCR1, PLK3, COL1A1, IQGAP3, COL6A3, CD109, CSF2, CSF3, E2F7, CST1, CS…	718	5725	47268	1.01463e-94	9.12052e-91	1.62866e-92
biological_process	GO:0023052	signaling	389	CDH2, RASA4B, GPR75-ASB3, CDH6, PTPRU, GPC6, RASA4, CDK2, TRIB1, SPRY2, CDKN1A, RAMP1, CDKN1B, EFS, CDKN2A, TRAIP, CDKN2B, TNIP1, NDC80, CDC42EP2, FST, CEBPB, BATF, CENPA, IFITM2, CENPE, CENPF, PDPN, ADCY3, FERMT2, KIF2C, RAB31, ZWINT, CHI3L1, FSTL1, CHRM2, TUSC2, CHRNA1, DTX2, C1QTNF1, CIDEA, DDIT4L, MRGPRF, MRGPRX3, MRGPRX4, TRIM6, BTBD11, CCR1, SPNS2, PLK3, COL1A1, COL1A2, COL3A1, IQGAP3, NUP3…	710	5995	46998	5.83872e-94	5.24843e-90	9.20777e-92
biological_process	GO:0007154	cell communication	396	CDH2, RASA4B, GPR75-ASB3, CDH6, PTPRU, GPC6, RASA4, CDK2, TRIB1, SPRY2, CDKN1A, RAMP1, CDKN1B, EFS, CDKN2A, TRAIP, CDKN2B, TNIP1, NDC80, CDC42EP2, FST, CEBPB, BATF, CENPA, IFITM2, CENPE, CENPF, PDPN, ADCY3, FERMT2, KIF2C, RAB31, ZWINT, CHI3L1, FSTL1, LZTS1, CHRM2, TUSC2, CHRNA1, GABARAPL2, DTX2, C1QTNF1, CIDEA, DDIT4L, MRGPRF, MRGPRX3, MRGPRX4, TRIM6, BTBD11, CCR1, SPNS2, PLK3, COL1A1, COL1A2, CO…	703	6211	46782	8.6145e-94	7.74358e-90	1.3351e-91
biological_process	GO:0044700	single organism signaling	387	CDH2, RASA4B, GPR75-ASB3, CDH6, PTPRU, GPC6, RASA4, CDK2, TRIB1, SPRY2, CDKN1A, RAMP1, CDKN1B, EFS, CDKN2A, TRAIP, CDKN2B, TNIP1, NDC80, CDC42EP2, FST, CEBPB, BATF, CENPA, IFITM2, CENPE, CENPF, PDPN, ADCY3, FERMT2, KIF2C, RAB31, ZWINT, CHI3L1, FSTL1, CHRM2, TUSC2, CHRNA1, DTX2, C1QTNF1, CIDEA, DDIT4L, MRGPRF, MRGPRX3, MRGPRX4, TRIM6, BTBD11, CCR1, SPNS2, PLK3, COL1A1, COL1A2, COL3A1, IQGAP3, NUP3…	712	5990	47003	7.65196e-93	6.87834e-89	1.16582e-90
biological_process	GO:0007165	signal transduction	370	CDH2, RASA4B, GPR75-ASB3, CDH6, PTPRU, GPC6, RASA4, CDK2, TRIB1, SPRY2, CDKN1A, RAMP1, CDKN1B, EFS, CDKN2A, TRAIP, CDKN2B, TNIP1, NDC80, CDC42EP2, FST, CEBPB, BATF, CENPA, IFITM2, CENPE, CENPF, PDPN, ADCY3, FERMT2, KIF2C, RAB31, ZWINT, CHI3L1, FSTL1, CHRM2, CHRNA1, DTX2, C1QTNF1, CIDEA, DDIT4L, MRGPRF, MRGPRX3, MRGPRX4, TRIM6, BTBD11, CCR1, SPNS2, PLK3, COL1A1, COL1A2, COL3A1, IQGAP3, NUP35, COL1…	729	5519	47474	2.4941e-92	2.24195e-88	3.73658e-90
biological_process	GO:1902589	single-organism organelle organization	250	SMC4, KIF20A, CDK2, SPRY2, CDKN1B, STAG1, CDKN2A, CORO2B, NDC80, CDC42EP2, TACC3, CENPA, SMC2, USP16, SPAG5, CENPE, CENPF, POLD3, PLK4, STAG2, ADCY3, KIF2C, TMSB15A, UBE2C, CHEK1, ZWINT, WDHD1, CDCA5, OIP5, GABARAPL2, CKS2, NEDD1, PLK3, SCLT1, SPATA18, NEK7, CSF3, KIF18B, SPC24, SGOL1, CXADR, CDCA2, DDX11, DNA2, DNMT1, DPYSL3, E2F1, ECT2, LPAR1, ELN, EMP2, CLN8, EREG, EZH2, FANCA, FANCD2, SKA1, S…	849	2481	50512	3.33829e-92	3.00079e-88	4.91933e-90
biological_process	GO:0048522	positive regulation of cellular process	334	CDH2, CDH4, EDIL3, RASA4, CDK2, TRIB1, SPRY2, CDKN1A, RAMP1, CDKN1B, STAG1, CDKN2A, CDKN2B, TNIP1, KLF2, CDC42EP2, CEBPB, CEBPD, BATF, USP16, CENPE, PDPN, PLK4, STAG2, ADCY3, UBE2C, CHEK1, EMILIN1, CHI3L1, PSIP1, CHRM2, CDCA5, C1QTNF1, TRIM6, CCR1, PLK3, COL1A1, COL3A1, IQGAP3, COL16A1, CSF2, CSF3, E2F7, SIK1, CCDC80, CTSS, CYP1B1, CDCA2, DCN, CITED4, NQO1, DNA2, DNMT1, DPP4, DPYSL3, JAG1, DUSP5,…	765	4536	48457	6.41208e-92	5.76382e-88	9.29649e-90
cellular_component	GO:0044427	chromosomal part	148	CHAF1A, SMC4, CDK2, STAG1, CDKN2A, NDC80, CEBPB, CENPA, SMC2, SPAG5, CENPE, CENPF, STAG2, CBX1, KIF2C, CHEK1, ZWINT, PSIP1, WDHD1, CDCA5, OIP5, PLK3, EME1, SPC24, SGOL2, SGOL1, ESCO2, DDX11, DNMT1, E2F1, EZH2, SKA1, SKA3, FEN1, SMC5, NCAPD3, NCAPH, ORC6, CENPI, ZNF385A, RBMX, UHRF1, MSH6, HIST1H1C, H2AFX, H2AFZ, H3F3A, HELLS, HMGB2, HMGN2, BIRC5, SKA2, INCENP, KIF22, CENPW, MAD2L1, MCM2, MCM3, MC…	951	710	52283	3.0921e-90	2.77949e-86	4.41188e-88
biological_process	GO:0000280	nuclear division	132	SMC4, CDK2, STAG1, NDC80, SMC2, USP16, SPAG5, CENPE, CENPF, STAG2, ADCY3, KIF2C, UBE2C, CHEK1, ZWINT, CDCA5, OIP5, CKS2, NEDD1, KIF18B, SPC24, SGOL1, CDCA2, EREG, FANCA, FANCD2, SKA1, SKA3, MAPRE3, TPX2, SMC5, NCAPD3, NCAPH, KIF4A, RAD54B, ASPM, FBXO5, RGCC, RACGAP1, MSH6, HELLS, BIRC2, BIRC5, SKA2, IL1A, IL1B, INCENP, KIF11, KIFC1, KIF22, CENPW, LIF, MAD2L1, MKI67, MSH2, MSX1, MYBL2, PPP1R12A, N…	967	522	52471	3.11624e-89	2.80119e-85	4.37686e-87
biological_process	GO:0048731	system development	317	CDH2, CDH4, PTPRU, RASA4, CDK2, TRIB1, SPRY2, CDKN1A, RAMP1, CDKN1B, CDKN2A, CDKN2B, CDKN2C, KLF2, TACC3, FST, CEBPB, BATF, CENPF, PDPN, POLQ, PLK4, CHI3L1, LZTS1, CHRM2, TUSC2, CHRNA1, CCR1, SPNS2, COL1A1, COL1A2, COL3A1, IQGAP3, COL5A2, COL6A3, COL10A1, COL11A1, COL12A1, COL15A1, SCLT1, CD109, CSF2, CSF3, E2F7, VCAN, SIK1, CXADR, CYP1B1, ESCO2, TMTC3, DCN, AEBP1, DHFR, DPYSL3, JAG1, DUSP5, DUSP…	782	4225	48768	1.72935e-88	1.55451e-84	2.39156e-86
biological_process	GO:0048285	organelle fission	134	SMC4, CDK2, STAG1, NDC80, SMC2, USP16, SPAG5, CENPE, CENPF, STAG2, ADCY3, KIF2C, UBE2C, CHEK1, ZWINT, MTFR2, CDCA5, OIP5, CKS2, NEDD1, KIF18B, SPC24, SGOL1, CDCA2, EREG, FANCA, FANCD2, SKA1, SKA3, MAPRE3, TPX2, SMC5, NCAPD3, NCAPH, KIF4A, RAD54B, ASPM, FBXO5, RGCC, RACGAP1, MSH6, HELLS, BIRC2, BIRC5, SKA2, IL1A, IL1B, INCENP, KIF11, KIFC1, KIF22, CENPW, LIF, MAD2L1, MKI67, MSH2, MSX1, MYBL2, PPP1…	965	557	52436	2.93782e-88	2.64081e-84	4.00122e-86
biological_process	GO:0080090	regulation of primary metabolic process	367	CDH2, MBNL2, RASA4, CDK2, TRIB1, SPRY2, CDKN1A, RAMP1, CDKN1B, STAG1, CDKN2A, CDKN2B, CDKN2C, TNIP1, CDKN3, KLF2, FST, CEBPB, CEBPD, BATF, USP16, CENPE, CENPF, RAD51AP1, POLQ, STAG2, ADCY3, CBX1, CCDC85B, UBE2C, CHEK1, CHI3L1, FSTL1, PSIP1, LZTS1, SP140, CHRM2, GABARAPL2, C1QTNF1, CIDEA, CKS1B, CKS2, TRIM6, CLK1, CCR1, PLK3, COL1A1, IQGAP3, COL6A3, CD109, CSF2, CSF3, E2F7, CST1, CST4, CIART, SIK1…	732	5639	47354	5.75363e-88	5.17194e-84	7.71931e-86
biological_process	GO:0060255	regulation of macromolecule metabolic process	366	CDH2, MBNL2, RASA4, CDK2, TRIB1, SPRY2, CDKN1A, RAMP1, CDKN1B, STAG1, CDKN2A, CDKN2B, CDKN2C, TNIP1, CDKN3, KLF2, FST, CEBPB, CEBPD, BATF, USP16, CENPE, CENPF, RAD51AP1, POLQ, STAG2, ADCY3, CBX1, CCDC85B, UBE2C, CHEK1, CHI3L1, FSTL1, PSIP1, LZTS1, SP140, GABARAPL2, C1QTNF1, CIDEA, CKS1B, CKS2, TRIM6, CLK1, CCR1, PLK3, COL1A1, IQGAP3, COL6A3, CD109, CSF2, CSF3, E2F7, CST1, CST4, CIART, SIK1, SH3RF…	733	5616	47377	7.71771e-88	6.93745e-84	1.02021e-85
cellular_component	GO:0005654	nucleoplasm	256	SMC4, KIF20A, CDK2, CDKN1A, CDKN1B, STAG1, CDKN2A, CDKN2B, CEBPB, CENPA, SMC2, SPAG5, CENPF, POLD3, POLQ, STAG2, DBF4, CBX1, FERMT2, UBE2C, TOPBP1, CHEK1, PSIP1, WDHD1, SP140, NRM, CDCA5, OIP5, DTX2, CKS1B, ADD3, NEDD1, NR2C2AP, NUP35, NEK7, CSE1L, KIF18B, CIART, SGOL2, SGOL1, CXADR, SH3RF2, CDCA2, ESCO2, DDX11, DHFR, DNA2, DNMT1, DUSP4, DUSP5, DUSP6, DUT, E2F1, ZNF367, SPRED2, EZH2, FANCA, FANCD…	843	2818	50175	1.1871e-85	1.06709e-81	1.5465e-83
biological_process	GO:0044710	single-organism metabolic process	350	CDH2, CHAF1A, GPC6, RASA4, CDK2, TRIB1, SPRY2, RAMP1, CDKN2A, TNIP1, LYPLA1, RNASEH2A, BATF, USP16, PAICS, CENPE, PDPN, RAD51AP1, CES1, POLD3, POLQ, STAG2, ADCY3, RAB31, UBE2C, CHEK1, CHI3L1, LZTS1, CHRM2, MTFR2, CDCA5, GABARAPL2, C1QTNF1, CIDEA, CCR1, SPNS2, COL1A1, COL1A2, COL3A1, IQGAP3, COL5A2, COL6A3, NUP35, COL10A1, COL11A1, COL12A1, COL15A1, COL16A1, SPATA18, ADAMTS14, CSF2, KDELC2, E2F7, …	749	5281	47712	3.58146e-85	3.21938e-81	4.59911e-83
biological_process	GO:0019538	protein metabolic process	352	CDH2, GPR75-ASB3, PTPRU, GPC6, RASA4, CDK2, TRIB1, SPRY2, CDKN1A, RAMP1, CDKN1B, STAG1, CDKN2A, TRAIP, CDKN2B, CDKN2C, TNIP1, CDKN3, KLF2, LYPLA1, CEBPB, USP16, CENPE, PLK4, STAG2, ADCY3, UBE2C, CHEK1, CHI3L1, GABARAPL2, DTX2, C1QTNF1, CKS1B, CKS2, RPL39L, TRIM6, CLK1, CCR1, PLK3, COL3A1, IQGAP3, COL6A3, NUP35, COL11A1, SPATA18, CD109, NEK7, ADAMTS14, CSF2, CSF3, VCAN, FBXL16, CST1, CST4, SIK1, C…	747	5374	47619	1.96722e-84	1.76833e-80	2.49061e-82
biological_process	GO:0051301	cell division	134	SMC4, KIF20A, CDK2, CDKN1A, STAG1, CDKN2A, NDC80, SMC2, USP16, SPAG5, CENPE, CENPF, STAG2, KIF2C, UBE2C, CHEK1, ZWINT, CDCA5, OIP5, CKS1B, CKS2, NEDD1, PLK3, NEK7, E2F7, KIF18B, SPC24, SGOL2, SGOL1, CDCA2, ECT2, EREG, SKA1, SKA3, MAPRE3, TPX2, SMC5, NCAPD3, NCAPH, KIF4A, ASPM, FBXO5, CKAP2, RGCC, RACGAP1, HELLS, BIRC5, SKA2, IL1A, IL1B, INCENP, KIF11, KIFC1, CENPW, LIF, LIG1, MAD2L1, MCM5, MSH2, …	965	629	52364	1.70294e-82	1.53077e-78	2.12607e-80
biological_process	GO:0006259	DNA metabolic process	148	CHAF1A, CDK2, CDKN1A, CDKN2A, RNASEH2A, BATF, CENPF, RAD51AP1, POLD3, POLQ, STAG2, DBF4, TOPBP1, CHEK1, CDCA5, CIDEA, CSF2, E2F7, EME1, ESCO2, DNA2, DNMT1, DUT, EREG, EZH2, FANCA, FANCD2, FANCE, FANCB, FANCG, FEN1, FOXM1, SMC5, ORC6, KCTD13, RAD54B, GREM1, GJA1, RGCC, UBE2T, UHRF1, MSH6, PSMC3IP, H2AFX, H3F3A, HELLS, HMGB1, HMGB2, HMGB3, HRAS, ID3, IL6, CXCL8, AREG, KCNK2, KIF22, LIG1, MCM2, MCM3…	951	857	52136	2.21374e-80	1.98993e-76	2.72593e-78
biological_process	GO:0035556	intracellular signal transduction	235	CDH2, RASA4B, GPR75-ASB3, RASA4, CDK2, TRIB1, SPRY2, CDKN1A, CDKN1B, EFS, CDKN2A, TRAIP, TNIP1, NDC80, CDC42EP2, CEBPB, BATF, CENPA, CENPE, CENPF, ADCY3, KIF2C, RAB31, ZWINT, CHI3L1, C1QTNF1, TRIM6, CCR1, PLK3, COL1A2, COL3A1, IQGAP3, CSF2, CSF3, E2F7, SPC24, CNIH3, SIK1, SGOL2, SGOL1, CYP1B1, DUSP4, DUSP5, DUSP6, DUSP8, E2F1, ECT2, ABCA1, LPAR1, SPRED2, EPHA4, EREG, EZH2, F3, FBLN1, SKA1, FKBP1A…	864	2570	50423	1.58225e-78	1.42229e-74	1.92201e-76
cellular_component	GO:0032991	macromolecular complex	321	CDH2, CHAF1A, SMC4, KIF20A, CDK2, SPRY2, CDKN1A, RAMP1, CDKN1B, STAG1, CDKN2A, NDC80, CEBPB, RNASEH2A, CENPA, SMC2, SPAG5, CENPE, CENPF, STAG2, CBX1, FERMT2, KIF2C, UBE2C, CHEK1, EMILIN1, ZWINT, PSIP1, CDCA5, OIP5, CHRNA1, EXOSC8, C1QTNF1, RPL39L, PLK3, COL1A1, COL1A2, COL3A1, COL5A2, COL6A3, COL10A1, COL11A1, COL12A1, COL15A1, COL16A1, SCLT1, NEK7, E2F7, FBXL16, KIF18B, EME1, SPC24, CNIH3, SGOL2…	778	4779	48214	2.3368e-78	2.10055e-74	2.80073e-76
biological_process	GO:0007067	mitotic nuclear division	111	SMC4, CDK2, STAG1, NDC80, SMC2, USP16, SPAG5, CENPE, CENPF, STAG2, KIF2C, UBE2C, CHEK1, ZWINT, CDCA5, OIP5, NEDD1, KIF18B, SPC24, SGOL1, CDCA2, EREG, SKA1, SKA3, MAPRE3, TPX2, SMC5, NCAPD3, NCAPH, KIF4A, ASPM, FBXO5, RGCC, RACGAP1, HELLS, BIRC2, BIRC5, SKA2, IL1A, IL1B, INCENP, KIF11, KIFC1, KIF22, CENPW, MAD2L1, MYBL2, PPP1R12A, NEK2, NUSAP1, PDGFRB, PLK1, MIS18A, ANLN, FAM64A, HAUS6, ERCC6L, NC…	988	402	52591	3.43872e-78	3.09107e-74	4.06719e-76
biological_process	GO:0006807	nitrogen compound metabolic process	377	CHAF1A, GPC6, MBNL2, CDK2, TRIB1, CDKN1A, RAMP1, CDKN1B, STAG1, CDKN2A, CDKN2B, TNIP1, KLF2, LYPLA1, FST, CEBPB, CEBPD, RNASEH2A, BATF, USP16, PAICS, CENPF, RAD51AP1, POLD3, POLQ, STAG2, ADCY3, DBF4, CBX1, CCDC85B, TOPBP1, CHEK1, CHI3L1, FSTL1, PSIP1, WDHD1, LZTS1, SP140, CHRM2, CDCA5, EXOSC8, CIDEA, TSEN15, RPL39L, CLK1, SPNS2, PLK3, NR2C2AP, COL1A1, NUP35, CSF2, CSF3, E2F7, VCAN, EME1, CIART, S…	722	6539	46454	1.42726e-76	1.28297e-72	1.66619e-74
biological_process	GO:0033554	cellular response to stress	199	CHAF1A, CDK2, TRIB1, CDKN1A, CDKN1B, CDKN2A, KLF2, CEBPB, RNASEH2A, BATF, USP16, RAD51AP1, POLD3, POLQ, TOPBP1, CHEK1, LZTS1, CDCA5, GABARAPL2, PLK3, NUP35, SPATA18, E2F7, EME1, CYP1B1, ESCO2, DDX11, DHFR, NQO1, DNA2, DUSP4, DUSP6, E2F1, ECT2, SPRED2, EPHA4, EZH2, F3, FANCA, FANCD2, FANCE, FANCB, FANCG, DDIAS, FEN1, TNIK, FOXM1, SMC5, RAD54B, SVIP, ZNF385A, FAM162A, GCH1, NUPR1, MYOF, GREM1, CD16…	900	1869	51124	7.65051e-76	6.87704e-72	8.81672e-74
biological_process	GO:0006139	nucleobase-containing compound metabolic process	338	CHAF1A, MBNL2, CDK2, TRIB1, CDKN1A, RAMP1, CDKN1B, STAG1, CDKN2A, CDKN2B, TNIP1, KLF2, FST, CEBPB, CEBPD, RNASEH2A, BATF, USP16, PAICS, CENPF, RAD51AP1, POLD3, POLQ, STAG2, ADCY3, DBF4, CBX1, CCDC85B, TOPBP1, CHEK1, FSTL1, PSIP1, WDHD1, LZTS1, SP140, CHRM2, CDCA5, EXOSC8, CIDEA, TSEN15, CLK1, PLK3, NR2C2AP, COL1A1, NUP35, CSF2, CSF3, E2F7, EME1, CIART, SIK1, CYP1B1, ESCO2, DCK, CITED4, AEBP1, DDX…	761	5431	47562	4.21417e-75	3.78812e-71	4.79509e-73
biological_process	GO:0065009	regulation of molecular function	237	RASA4B, RASA4, CDK2, TRIB1, SPRY2, CDKN1A, CDKN1B, CDKN2A, CDKN2B, CDKN2C, CDKN3, LYPLA1, CDC42EP2, CENPE, ADCY3, DBF4, UBE2C, CHI3L1, CHRM2, GABARAPL2, CKS1B, CKS2, TRIM6, IQGAP3, COL6A3, CD109, CSF2, CSF3, CST1, CST4, CNIH3, SIK1, CTSS, SH3RF2, CYP1B1, DHFR, NQO1, DUSP4, DUSP5, DUSP6, DUSP8, E2F1, ECT2, LPAR1, EEF1A2, SPRED2, EMP2, EPHA4, EREG, EZH2, F3, FBLN1, FKBP1A, MAPRE3, TPX2, TNIK, FLT1,…	862	2745	50248	9.69762e-75	8.71719e-71	1.08965e-72
biological_process	GO:1901360	organic cyclic compound metabolic process	350	CHAF1A, MBNL2, CDK2, TRIB1, CDKN1A, RAMP1, CDKN1B, STAG1, CDKN2A, CDKN2B, TNIP1, KLF2, FST, CEBPB, CEBPD, RNASEH2A, BATF, USP16, PAICS, CENPF, RAD51AP1, POLD3, POLQ, STAG2, ADCY3, DBF4, CBX1, CCDC85B, TOPBP1, CHEK1, FSTL1, PSIP1, WDHD1, LZTS1, SP140, CHRM2, CDCA5, EXOSC8, CIDEA, TSEN15, CLK1, PLK3, NR2C2AP, COL1A1, NUP35, CSF2, CSF3, E2F7, EME1, CIART, SIK1, CYP1B1, ESCO2, DCK, CITED4, AEBP1, DDX…	749	5829	47164	2.25334e-74	2.02553e-70	2.50065e-72
biological_process	GO:0046483	heterocycle metabolic process	342	CHAF1A, MBNL2, CDK2, TRIB1, CDKN1A, RAMP1, CDKN1B, STAG1, CDKN2A, CDKN2B, TNIP1, KLF2, FST, CEBPB, CEBPD, RNASEH2A, BATF, USP16, PAICS, CENPF, RAD51AP1, POLD3, POLQ, STAG2, ADCY3, DBF4, CBX1, CCDC85B, TOPBP1, CHEK1, FSTL1, PSIP1, WDHD1, LZTS1, SP140, CHRM2, CDCA5, EXOSC8, CIDEA, TSEN15, CLK1, PLK3, NR2C2AP, COL1A1, NUP35, CSF2, CSF3, E2F7, EME1, CIART, SIK1, CYP1B1, ESCO2, DCK, CITED4, AEBP1, DDX…	757	5604	47389	4.48259e-74	4.0294e-70	4.9139e-72
biological_process	GO:0006725	cellular aromatic compound metabolic process	342	CHAF1A, MBNL2, CDK2, TRIB1, CDKN1A, RAMP1, CDKN1B, STAG1, CDKN2A, CDKN2B, TNIP1, KLF2, FST, CEBPB, CEBPD, RNASEH2A, BATF, USP16, PAICS, CENPF, RAD51AP1, POLD3, POLQ, STAG2, ADCY3, DBF4, CBX1, CCDC85B, TOPBP1, CHEK1, FSTL1, PSIP1, WDHD1, LZTS1, SP140, CHRM2, CDCA5, EXOSC8, CIDEA, TSEN15, CLK1, PLK3, NR2C2AP, COL1A1, NUP35, CSF2, CSF3, E2F7, EME1, CIART, SIK1, CYP1B1, ESCO2, DCK, CITED4, AEBP1, DDX…	757	5622	47371	9.75392e-74	8.76779e-70	1.05636e-71
biological_process	GO:0044267	cellular protein metabolic process	311	CDH2, GPR75-ASB3, PTPRU, RASA4, CDK2, TRIB1, SPRY2, CDKN1A, RAMP1, CDKN1B, STAG1, CDKN2A, TRAIP, CDKN2B, CDKN2C, TNIP1, CDKN3, LYPLA1, USP16, CENPE, PLK4, STAG2, ADCY3, UBE2C, CHEK1, CHI3L1, GABARAPL2, DTX2, C1QTNF1, CKS1B, CKS2, RPL39L, TRIM6, CLK1, CCR1, PLK3, COL3A1, IQGAP3, COL6A3, NUP35, SPATA18, CD109, NEK7, CSF2, CSF3, FBXL16, CST1, CST4, SIK1, CTSS, SH3RF2, CDCA2, ESCO2, DCN, DDX11, DNMT1…	788	4765	48228	9.34326e-73	8.39866e-69	9.9984e-71
biological_process	GO:0034641	cellular nitrogen compound metabolic process	360	CHAF1A, MBNL2, CDK2, TRIB1, CDKN1A, RAMP1, CDKN1B, STAG1, CDKN2A, CDKN2B, TNIP1, KLF2, FST, CEBPB, CEBPD, RNASEH2A, BATF, USP16, PAICS, CENPF, RAD51AP1, POLD3, POLQ, STAG2, ADCY3, DBF4, CBX1, CCDC85B, TOPBP1, CHEK1, FSTL1, PSIP1, WDHD1, LZTS1, SP140, CHRM2, CDCA5, EXOSC8, CIDEA, TSEN15, RPL39L, CLK1, PLK3, NR2C2AP, COL1A1, NUP35, CSF2, CSF3, E2F7, EME1, CIART, SIK1, CYP1B1, ESCO2, DCK, CITED4, AE…	739	6227	46766	9.81998e-73	8.82718e-69	1.03849e-70
cellular_component	GO:0043234	protein complex	286	CDH2, CHAF1A, SMC4, KIF20A, CDK2, SPRY2, CDKN1A, RAMP1, CDKN1B, CDKN2A, NDC80, RNASEH2A, CENPA, SMC2, SPAG5, CENPE, CENPF, FERMT2, KIF2C, UBE2C, EMILIN1, ZWINT, CDCA5, CHRNA1, EXOSC8, C1QTNF1, COL1A1, COL1A2, COL3A1, COL5A2, COL6A3, COL10A1, COL11A1, COL12A1, COL15A1, COL16A1, SCLT1, NEK7, E2F7, FBXL16, KIF18B, SPC24, CNIH3, SGOL2, SGOL1, CXADR, DCN, DNA2, DPYSL3, E2F1, ECT2, EEF1A2, EZH2, FANCA,…	813	4115	48878	9.44061e-72	8.48617e-68	9.86764e-70
biological_process	GO:0051128	regulation of cellular component organization	201	CDH2, CDH4, CDKN1A, CDKN1B, CDKN2A, CDKN2C, LYPLA1, CDC42EP2, SPAG5, CENPE, PDPN, PLK4, FERMT2, CCDC85B, TMSB15A, UBE2C, CHEK1, WDHD1, LZTS1, CDCA5, CIDEA, COL1A1, COL16A1, CSF2, CSF3, DNMT1, DPP4, DPYSL3, E2F1, ECT2, LPAR1, ELN, EPHA4, EREG, EZH2, FAP, FBLN1, SKA1, SKA3, DKK1, TPX2, TNIK, FOXM1, SMC5, ARC, FN1, FLRT3, RICTOR, NEGR1, SVIP, BAMBI, PHF19, FBXO5, SACS, GBP1, FAM162A, GREM1, CKAP2, G…	898	2037	50956	1.74105e-71	1.56503e-67	1.79889e-69
biological_process	GO:0006796	phosphate-containing compound metabolic process	240	CDH2, PTPRU, RASA4, CDK2, TRIB1, SPRY2, CDKN1A, RAMP1, CDKN1B, CDKN2A, CDKN2B, CDKN2C, TNIP1, CDKN3, PAICS, CENPE, PLK4, ADCY3, CHEK1, CHI3L1, CHRM2, C1QTNF1, CKS1B, CKS2, TRIM6, CLK1, CCR1, PLK3, IQGAP3, CD109, NEK7, CSF2, CSF3, SIK1, SH3RF2, CDCA2, DCK, DHFR, DUSP4, DUSP5, DUSP6, DUSP8, DUT, ECT2, ABCA1, LPAR1, EEF1A2, MLKL, SPRED2, EMP2, EPHA4, CLN8, EREG, EZH2, FBLN1, EFEMP1, FKBP1A, MAPRE3, …	859	2941	50052	2.4738e-71	2.2237e-67	2.52693e-69
biological_process	GO:0048583	regulation of response to stimulus	262	CDH2, RASA4B, RASA4, TRIB1, SPRY2, CDKN1A, RAMP1, CDKN1B, CDKN2A, TRAIP, CDKN2B, TNIP1, FST, RAD51AP1, POLQ, CHEK1, CHI3L1, LZTS1, C1QTNF1, CIDEA, DDIT4L, TRIM6, CCR1, SPNS2, COL1A1, COL3A1, IQGAP3, NUP35, CD109, CSF2, CSF3, CNIH3, CTSS, CXADR, CYP1B1, DHFR, JAG1, DUSP4, DUSP5, DUSP6, DUSP8, E2F1, ECT2, ABCA1, LPAR1, SPRED2, EMP2, EPHA4, EREG, EZH2, F3, FAP, FBLN1, FBN1, FKBP1A, DKK1, TNIK, FOXM1…	837	3502	49491	3.63349e-71	3.26614e-67	3.66982e-69
cellular_component	GO:0016020	membrane	434	CDH2, CDH4, RASA4B, CDH6, PTPRU, GPC6, RASA4, LHFPL2, SPRY2, RAMP1, BTN2A2, NDC80, CDC42EP2, IFITM2, PAICS, CENPE, PDPN, STAG2, ADCY3, FERMT2, KIF2C, RAB31, LZTS1, SLC2A6, NRM, CHRM2, CDCA5, AHNAK2, CHRNA1, GABARAPL2, DTX2, C1QTNF1, KCTD12, TM4SF19, MRGPRF, SLC18B1, MRGPRX3, MRGPRX4, ADD3, NEDD1, BTBD11, CCR1, PAQR4, SLC43A2, SPNS2, IQGAP3, COL6A3, NUP35, OCIAD2, SCLT1, SPATA18, TMEM171, CD109, C…	665	8785	44208	1.14869e-70	1.03256e-66	1.14729e-68
biological_process	GO:0006793	phosphorus metabolic process	240	CDH2, PTPRU, RASA4, CDK2, TRIB1, SPRY2, CDKN1A, RAMP1, CDKN1B, CDKN2A, CDKN2B, CDKN2C, TNIP1, CDKN3, PAICS, CENPE, PLK4, ADCY3, CHEK1, CHI3L1, CHRM2, C1QTNF1, CKS1B, CKS2, TRIM6, CLK1, CCR1, PLK3, IQGAP3, CD109, NEK7, CSF2, CSF3, SIK1, SH3RF2, CDCA2, DCK, DHFR, DUSP4, DUSP5, DUSP6, DUSP8, DUT, ECT2, ABCA1, LPAR1, EEF1A2, MLKL, SPRED2, EMP2, EPHA4, CLN8, EREG, EZH2, FBLN1, EFEMP1, FKBP1A, MAPRE3, …	859	2987	50006	4.01955e-70	3.61317e-66	3.97052e-68
cellular_component	GO:0005576	extracellular region	293	CDH2, CDH6, MTRNR2L9, GPC6, EDIL3, RAMP1, BTN2A2, LYPLA1, FST, SMC2, PAICS, CES1, CHEK1, EMILIN1, CHI3L1, FSTL1, C1QTNF1, KCTD12, MRGPRF, NR2C2AP, COL1A1, COL1A2, COL3A1, COL5A2, COL6A3, COL10A1, COL11A1, COL12A1, COL15A1, COL16A1, SCLT1, CD109, ADAMTS14, CSE1L, CSF2, CSF3, VCAN, CST1, CST4, CCDC80, CTSS, CXADR, DCN, AEBP1, DDX11, NQO1, DPP4, DPYSL3, DUT, ELN, LIPH, EREG, ABCA3, ALCAM, F2RL2, F3,…	806	4395	48598	6.68575e-70	6.00982e-66	6.53241e-68
biological_process	GO:0051276	chromosome organization	144	CHAF1A, SMC4, CDK2, CDKN2A, NDC80, CENPA, SMC2, USP16, SPAG5, CENPE, POLD3, STAG2, KIF2C, UBE2C, CHEK1, ZWINT, WDHD1, SP140, CDCA5, OIP5, KIF18B, DDX11, DNA2, DNMT1, EZH2, FANCD2, FEN1, SMC5, NCAPD3, SMCHD1, NCAPH, CENPI, RAD54B, PHF19, FBXO5, ATAD2, UHRF1, MSH6, HIST1H1C, H2AFX, H2AFZ, H3F3A, HELLS, HMGB1, HMGB2, HMGB3, KIFC1, KIF22, CENPW, LIF, LIG1, MAD2L1, MCM2, MCM3, MCM4, MCM5, MCM6, MCM7, …	955	983	52010	7.99475e-70	7.18648e-66	7.7274e-68
biological_process	GO:0006464	cellular protein modification process	264	CDH2, GPR75-ASB3, PTPRU, RASA4, CDK2, TRIB1, SPRY2, CDKN1A, RAMP1, CDKN1B, STAG1, CDKN2A, TRAIP, CDKN2B, CDKN2C, TNIP1, CDKN3, LYPLA1, USP16, CENPE, PLK4, STAG2, ADCY3, UBE2C, CHEK1, CHI3L1, DTX2, C1QTNF1, CKS1B, CKS2, TRIM6, CLK1, CCR1, PLK3, COL3A1, IQGAP3, NUP35, CD109, NEK7, CSF2, CSF3, FBXL16, SIK1, SH3RF2, CDCA2, ESCO2, DCN, DNMT1, DUSP4, DUSP5, DUSP6, DUSP8, ECT2, ABCA1, LPAR1, MLKL, SPRED…	835	3642	49351	4.16611e-69	3.74492e-65	3.94202e-67
biological_process	GO:0036211	protein modification process	264	CDH2, GPR75-ASB3, PTPRU, RASA4, CDK2, TRIB1, SPRY2, CDKN1A, RAMP1, CDKN1B, STAG1, CDKN2A, TRAIP, CDKN2B, CDKN2C, TNIP1, CDKN3, LYPLA1, USP16, CENPE, PLK4, STAG2, ADCY3, UBE2C, CHEK1, CHI3L1, DTX2, C1QTNF1, CKS1B, CKS2, TRIM6, CLK1, CCR1, PLK3, COL3A1, IQGAP3, NUP35, CD109, NEK7, CSF2, CSF3, FBXL16, SIK1, SH3RF2, CDCA2, ESCO2, DCN, DNMT1, DUSP4, DUSP5, DUSP6, DUSP8, ECT2, ABCA1, LPAR1, MLKL, SPRED…	835	3642	49351	4.16611e-69	3.74492e-65	3.94202e-67
biological_process	GO:0090304	nucleic acid metabolic process	308	CHAF1A, MBNL2, CDK2, TRIB1, CDKN1A, CDKN1B, STAG1, CDKN2A, CDKN2B, TNIP1, KLF2, FST, CEBPB, CEBPD, RNASEH2A, BATF, USP16, CENPF, RAD51AP1, POLD3, POLQ, STAG2, DBF4, CBX1, CCDC85B, TOPBP1, CHEK1, FSTL1, PSIP1, WDHD1, LZTS1, SP140, CDCA5, EXOSC8, CIDEA, TSEN15, CLK1, PLK3, NR2C2AP, COL1A1, NUP35, CSF2, CSF3, E2F7, EME1, CIART, SIK1, CYP1B1, ESCO2, CITED4, AEBP1, DHFR, DNA2, DNMT1, JAG1, DUT, E2F1, …	791	4876	48117	7.92984e-69	7.12814e-65	7.42514e-67
molecular_function	GO:0043167	ion binding	345	CDH2, CDH4, RASA4B, LIMS3L, CDH6, SMC4, COMMD3-BMI1, GPC6, EDIL3, KIF20A, MBNL2, RASA4, CDK2, TRIB1, CDKN1A, TRAIP, KLF2, FST, RNASEH2A, SMC2, USP16, PAICS, CENPE, POLQ, PLK4, ADCY3, DBF4, FERMT2, KIF2C, RAB31, UBE2C, CHEK1, FSTL1, SP140, CHRNA1, DTX2, TRIM6, CLK1, IRGQ, PLK3, COL1A1, COL1A2, COL3A1, COL5A2, COL10A1, COL11A1, NEK7, ADAMTS14, VCAN, CSRP2, KIF18B, EME1, SIK1, CCDC80, SH3RF2, CYP1B1…	754	6001	46992	1.46757e-68	1.3192e-64	1.36e-66
molecular_function	GO:0003824	catalytic activity	330	PTPRU, KIF20A, CDK2, TRIB1, CDKN1A, CDKN2A, TRAIP, TNIP1, CDKN3, LYPLA1, RNASEH2A, USP16, PAICS, CENPE, CES1, POLQ, PLK4, ADCY3, KIF2C, RAB31, UBE2C, CHEK1, CHI3L1, EXOSC8, DTX2, CKS1B, TSEN15, TRIM6, CLK1, CCR1, PLK3, NEK7, ADAMTS14, KDELC2, FBXL16, KIF18B, EME1, SIK1, CTSS, SH3RF2, CYP1B1, CYP3A7, ESCO2, PRUNE2, DCK, AEBP1, DDX11, DHFR, NQO1, DNA2, DNMT1, DPP4, DPYD, DPYSL3, DUSP4, DUSP5, DUSP6…	769	5545	47448	1.66562e-68	1.49723e-64	1.52778e-66
biological_process	GO:0009893	positive regulation of metabolic process	256	CDH2, RASA4B, RASA4, CDK2, TRIB1, SPRY2, CDKN1A, RAMP1, CDKN1B, STAG1, CDKN2A, CDKN2B, TNIP1, KLF2, CDC42EP2, CEBPB, CEBPD, BATF, USP16, CENPE, STAG2, ADCY3, DBF4, UBE2C, CHEK1, CHI3L1, PSIP1, CHRM2, GABARAPL2, C1QTNF1, TRIM6, CCR1, PLK3, COL1A1, IQGAP3, CSF2, CSF3, E2F7, CDCA2, DCN, CITED4, DHFR, DNA2, DNMT1, JAG1, DUSP5, DUSP6, E2F1, ECT2, ABCA1, LPAR1, EEF1A2, EMP2, EPHA4, EREG, EZH2, F3, FBLN…	843	3470	49523	3.18891e-68	2.86651e-64	2.89547e-66
biological_process	GO:0043412	macromolecule modification	268	CDH2, GPR75-ASB3, PTPRU, RASA4, CDK2, TRIB1, SPRY2, CDKN1A, RAMP1, CDKN1B, STAG1, CDKN2A, TRAIP, CDKN2B, CDKN2C, TNIP1, CDKN3, LYPLA1, USP16, CENPE, PLK4, STAG2, ADCY3, UBE2C, CHEK1, CHI3L1, DTX2, C1QTNF1, CKS1B, CKS2, TRIM6, CLK1, CCR1, PLK3, COL3A1, IQGAP3, NUP35, CD109, NEK7, CSF2, CSF3, FBXL16, SIK1, SH3RF2, CDCA2, ESCO2, DCN, DNMT1, DUSP4, DUSP5, DUSP6, DUSP8, ECT2, ABCA1, LPAR1, MLKL, SPRED…	831	3792	49201	4.02854e-68	3.62126e-64	3.62126e-66
cellular_component	GO:0044421	extracellular region part	264	CDH2, CDH6, GPC6, EDIL3, RAMP1, BTN2A2, LYPLA1, SMC2, PAICS, CES1, CHEK1, EMILIN1, CHI3L1, FSTL1, C1QTNF1, KCTD12, MRGPRF, NR2C2AP, COL1A1, COL1A2, COL3A1, COL5A2, COL6A3, COL10A1, COL11A1, COL12A1, COL15A1, COL16A1, SCLT1, CD109, ADAMTS14, CSE1L, CSF2, CSF3, VCAN, CST1, CST4, CCDC80, CTSS, CXADR, DCN, AEBP1, DDX11, NQO1, DPP4, DPYSL3, DUT, ELN, LIPH, EREG, ABCA3, ALCAM, F3, FAP, FBLN1, FBN1, EFE…	835	3688	49305	4.6828e-68	4.20937e-64	4.16769e-66
biological_process	GO:0042221	response to chemical	281	CDH4, PTPRU, RASA4, CDK2, TRIB1, SPRY2, CDKN1A, RAMP1, CDKN1B, TRAIP, CDKN2B, KLF2, CEBPB, IFITM2, CES1, ADCY3, FERMT2, RAB31, CHI3L1, FSTL1, CHRNA1, CIDEA, TRIM6, ADD3, CCR1, PLK3, COL1A1, COL1A2, COL3A1, IQGAP3, COL5A2, COL6A3, NUP35, COL16A1, CD109, CSF2, CSF3, CST1, CST4, CTSS, CXADR, CYP1B1, CYP3A7, DCN, CITED4, DDX11, DHFR, NQO1, DNMT1, DPYSL3, JAG1, DUSP4, DUSP5, DUSP6, E2F1, ECT2, ABCA1, …	818	4176	48817	1.72835e-67	1.55361e-63	1.52315e-65
biological_process	GO:0008283	cell proliferation	187	PTPRU, CDK2, TRIB1, SPRY2, CDKN1A, CDKN1B, CDKN2A, TRAIP, CDKN2B, CDKN2C, CDKN3, BTN2A2, TACC3, CEBPB, PDPN, KIF2C, CHEK1, TUSC2, CKS1B, CKS2, CLK1, IQGAP3, CD109, CSE1L, CSF2, CSF3, E2F7, CYP1B1, DNMT1, DPP4, E2F1, ELN, EMP2, EREG, EZH2, F3, FANCA, FAP, FBLN1, TPX2, FOXM1, FLT1, SULF1, FN1, RICTOR, BAMBI, ASPM, EHF, NUPR1, GREM1, GJA1, TNFRSF21, POC1B, ANGPT1, GRK5, RGCC, RACGAP1, UHRF1, CXCL1, …	912	1878	51115	8.72057e-67	7.83892e-63	7.6106e-65
biological_process	GO:0051246	regulation of protein metabolic process	215	CDH2, RASA4, CDK2, TRIB1, SPRY2, CDKN1A, RAMP1, CDKN1B, CDKN2A, CDKN2B, CDKN2C, TNIP1, CDKN3, KLF2, CEBPB, USP16, CENPE, ADCY3, UBE2C, CHEK1, CHI3L1, GABARAPL2, C1QTNF1, CKS1B, CKS2, TRIM6, CCR1, PLK3, IQGAP3, COL6A3, CD109, CSF2, CSF3, CST1, CST4, SH3RF2, CDCA2, DNMT1, DUSP4, DUSP5, DUSP6, DUSP8, ECT2, LPAR1, SPRED2, EMP2, EPHA4, EREG, EZH2, F3, FBLN1, FKBP1A, MAPRE3, DKK1, TPX2, TNIK, FOXM1, SM…	884	2543	50450	8.58144e-66	7.71385e-62	7.41717e-64
cellular_component	GO:0098687	chromosomal region	86	CDK2, STAG1, NDC80, CEBPB, CENPA, SPAG5, CENPE, CENPF, STAG2, CBX1, KIF2C, CHEK1, ZWINT, WDHD1, CDCA5, OIP5, SPC24, SGOL2, SGOL1, ESCO2, DNMT1, SKA1, SKA3, FEN1, SMC5, NCAPD3, CENPI, H2AFX, HELLS, BIRC5, SKA2, INCENP, KIF22, CENPW, MAD2L1, MCM2, MCM3, MCM4, MCM5, MCM6, MCM7, MKI67, MSH2, PPP1R12A, NEK2, PCNA, PLK1, MIS18A, ERCC6L, SPDL1, ZWILCH, CDCA8, CENPQ, RIF1, MIS18BP1, HJURP, CENPN, CASC5, …	1013	264	52729	2.52876e-65	2.2731e-61	2.16486e-63
biological_process	GO:0048513	organ development	232	PTPRU, CDK2, TRIB1, SPRY2, CDKN1A, CDKN1B, CDKN2A, CDKN2B, KLF2, TACC3, FST, CEBPB, BATF, CENPF, PDPN, PLK4, CHI3L1, TUSC2, CHRNA1, CCR1, SPNS2, COL1A1, COL1A2, COL3A1, IQGAP3, COL5A2, COL6A3, COL11A1, CD109, CSF2, CSF3, E2F7, VCAN, SIK1, CXADR, CYP1B1, ESCO2, TMTC3, DCN, AEBP1, JAG1, DUSP6, E2F1, ELN, EPHA4, CLN8, EREG, EZH2, FANCA, FANCG, FBN1, DDIAS, EFEMP1, FKBP1A, ITGA11, PHLDA1, DKK1, FOXM1…	867	3000	49993	1.00998e-64	9.07875e-61	8.56486e-63
biological_process	GO:0030154	cell differentiation	257	CDH2, CDH4, PTPRU, RASA4, TRIB1, SPRY2, CDKN1A, CDKN2A, CDKN2B, CDKN2C, KLF2, TACC3, FST, CEBPB, BATF, CENPF, CES1, PLK4, FERMT2, CCDC85B, LZTS1, TUSC2, CCR1, COL1A1, COL3A1, COL5A2, COL6A3, COL11A1, COL12A1, COL15A1, SCLT1, CD109, CSF2, CSF3, E2F7, VCAN, CSRP2, SIK1, CXADR, ESCO2, TMTC3, DHFR, DPYSL3, JAG1, DUSP5, DUSP6, E2F1, ECT2, ABCA1, LPAR1, EMP2, EPHA4, CLN8, EREG, ALCAM, EZH2, FANCG, FBLN…	842	3661	49332	1.77168e-64	1.59257e-60	1.48838e-62
biological_process	GO:0051179	localization	320	CDH2, PTPRU, GPC6, KIF20A, CDK2, TRIB1, SPRY2, CDKN1A, RAMP1, CDKN1B, CDKN2A, BTN2A2, NDC80, LYPLA1, TACC3, CENPA, SPAG5, CENPE, CENPF, PDPN, ADCY3, FERMT2, KIF2C, TMSB15A, RAB31, ZWINT, CHI3L1, SLC2A6, CDCA5, TUSC2, CHRNA1, GABARAPL2, C1QTNF1, CIDEA, SLC18B1, TRIM6, ADD3, NEDD1, C14orf79, CCR1, SLC43A2, SPNS2, PLK3, COL1A1, COL1A2, COL3A1, NUP35, CSE1L, CSF2, CSF3, FAM109A, VCAN, CNIH3, SIK1, FA…	779	5484	47509	3.43934e-64	3.09162e-60	2.86261e-62
biological_process	GO:0043933	macromolecular complex subunit organization	205	CDH2, CHAF1A, SMC4, CDK2, CDKN1B, CDKN2A, NDC80, CDC42EP2, TACC3, CENPA, SMC2, USP16, SPAG5, POLQ, FERMT2, KIF2C, TMSB15A, UBE2C, CHEK1, PSIP1, WDHD1, SP140, OIP5, C1QTNF1, KCTD12, TRIM6, PLK3, COL1A1, COL1A2, COL3A1, COL5A2, COL16A1, NEK7, ADAMTS14, CSF2, CSF3, KIF18B, CYP1B1, DNMT1, DPYSL3, ECT2, ABCA1, LPAR1, MLKL, ELN, EMP2, EZH2, FANCA, SCUBE3, FKBP1A, DKK1, TPX2, FN1, QPRT, ALOX5AP, KIF4A, …	894	2404	50589	4.31934e-63	3.88266e-59	3.56207e-61
biological_process	GO:0050790	regulation of catalytic activity	199	RASA4B, RASA4, CDK2, TRIB1, SPRY2, CDKN1A, CDKN1B, CDKN2A, CDKN2B, CDKN2C, CDKN3, LYPLA1, CDC42EP2, CENPE, ADCY3, DBF4, UBE2C, CHI3L1, CHRM2, GABARAPL2, CKS1B, CKS2, IQGAP3, COL6A3, CD109, CSF2, CST1, CST4, SH3RF2, DHFR, NQO1, DUSP4, DUSP5, DUSP6, DUSP8, ECT2, LPAR1, EEF1A2, SPRED2, EMP2, EPHA4, EREG, EZH2, F3, FBLN1, FKBP1A, MAPRE3, TPX2, TNIK, FLT1, DNAJC9, FN1, ALOX5AP, RICTOR, FBXO5, FAM162A,…	900	2277	50716	1.01743e-62	9.14565e-59	8.31423e-61
biological_process	GO:0048869	cellular developmental process	264	CDH2, CDH4, PTPRU, RASA4, TRIB1, SPRY2, CDKN1A, CDKN2A, CDKN2B, CDKN2C, KLF2, CDC42EP2, TACC3, FST, CEBPB, BATF, CENPF, PDPN, CES1, PLK4, FERMT2, CCDC85B, LZTS1, TUSC2, CCR1, COL1A1, COL3A1, COL5A2, COL6A3, COL11A1, COL12A1, COL15A1, SCLT1, CD109, CSF2, CSF3, E2F7, VCAN, CSRP2, SIK1, CXADR, ESCO2, TMTC3, DHFR, DPYSL3, JAG1, DUSP5, DUSP6, E2F1, ECT2, ABCA1, LPAR1, EMP2, EPHA4, CLN8, EREG, ALCAM, E…	835	3944	49049	1.66126e-62	1.4933e-58	1.34532e-60
biological_process	GO:0009058	biosynthetic process	332	CHAF1A, GPC6, CDK2, TRIB1, CDKN1A, RAMP1, CDKN1B, STAG1, CDKN2A, CDKN2B, TNIP1, KLF2, FST, CEBPB, CEBPD, RNASEH2A, BATF, USP16, PAICS, CENPF, POLD3, POLQ, STAG2, ADCY3, DBF4, CBX1, CCDC85B, CHEK1, FSTL1, PSIP1, LZTS1, SP140, CHRM2, CIDEA, RPL39L, PLK3, NR2C2AP, COL1A1, NUP35, CSF2, CSF3, E2F7, VCAN, CIART, SIK1, CYP1B1, ESCO2, DCK, DCN, CITED4, AEBP1, DHFR, NQO1, DNA2, DNMT1, DPYD, JAG1, DUT, E2F…	767	5967	47026	2.73863e-62	2.46175e-58	2.19799e-60
biological_process	GO:0032268	regulation of cellular protein metabolic process	202	CDH2, RASA4, CDK2, TRIB1, SPRY2, CDKN1A, RAMP1, CDKN1B, CDKN2A, CDKN2B, CDKN2C, TNIP1, CDKN3, USP16, CENPE, ADCY3, UBE2C, CHEK1, CHI3L1, GABARAPL2, C1QTNF1, CKS1B, CKS2, TRIM6, CCR1, PLK3, IQGAP3, COL6A3, CD109, CSF2, CSF3, CST1, CST4, SH3RF2, CDCA2, DNMT1, DUSP4, DUSP5, DUSP6, DUSP8, ECT2, LPAR1, SPRED2, EMP2, EPHA4, EREG, EZH2, F3, FBLN1, FKBP1A, MAPRE3, DKK1, TPX2, TNIK, FOXM1, SMC5, FLT1, FN1…	897	2377	50616	7.04418e-62	6.33201e-58	5.60355e-60
biological_process	GO:0044249	cellular biosynthetic process	325	CHAF1A, CDK2, TRIB1, CDKN1A, RAMP1, CDKN1B, STAG1, CDKN2A, CDKN2B, TNIP1, KLF2, FST, CEBPB, CEBPD, RNASEH2A, BATF, USP16, PAICS, CENPF, POLD3, POLQ, STAG2, ADCY3, DBF4, CBX1, CCDC85B, CHEK1, FSTL1, PSIP1, LZTS1, SP140, CHRM2, CIDEA, RPL39L, PLK3, NR2C2AP, COL1A1, NUP35, CSF2, CSF3, E2F7, VCAN, CIART, SIK1, CYP1B1, ESCO2, DCK, DCN, CITED4, AEBP1, DHFR, NQO1, DNA2, DNMT1, DPYD, JAG1, DUT, E2F1, ABC…	774	5781	47212	9.55383e-62	8.58794e-58	7.53328e-60
biological_process	GO:0016310	phosphorylation	188	CDH2, RASA4, CDK2, TRIB1, SPRY2, CDKN1A, CDKN1B, CDKN2A, CDKN2B, CDKN2C, TNIP1, CDKN3, CENPE, PLK4, ADCY3, CHEK1, CHI3L1, C1QTNF1, CKS1B, CKS2, TRIM6, CLK1, CCR1, PLK3, IQGAP3, CD109, NEK7, CSF2, CSF3, SIK1, DCK, DUSP4, DUSP5, DUSP6, DUSP8, ECT2, LPAR1, EEF1A2, MLKL, SPRED2, EMP2, EPHA4, EREG, EZH2, FBLN1, EFEMP1, MAPRE3, DKK1, TPX2, TNIK, FOXM1, FLT1, PPIP5K2, FN1, RICTOR, GBP1, GREM1, GK, ANGPT…	911	2060	50933	1.02766e-61	9.23764e-58	8.03273e-60
biological_process	GO:1901576	organic substance biosynthetic process	327	CHAF1A, GPC6, CDK2, TRIB1, CDKN1A, RAMP1, CDKN1B, STAG1, CDKN2A, CDKN2B, TNIP1, KLF2, FST, CEBPB, CEBPD, RNASEH2A, BATF, USP16, PAICS, CENPF, POLD3, POLQ, STAG2, ADCY3, DBF4, CBX1, CCDC85B, CHEK1, FSTL1, PSIP1, LZTS1, SP140, CHRM2, CIDEA, RPL39L, PLK3, NR2C2AP, COL1A1, NUP35, CSF2, CSF3, E2F7, VCAN, CIART, SIK1, CYP1B1, ESCO2, DCK, DCN, CITED4, AEBP1, DHFR, DNA2, DNMT1, DPYD, JAG1, DUT, E2F1, ABC…	772	5881	47112	3.98642e-61	3.5834e-57	3.08913e-59
biological_process	GO:0071822	protein complex subunit organization	168	CDH2, CHAF1A, SMC4, CDKN1B, NDC80, CDC42EP2, TACC3, CENPA, SMC2, USP16, SPAG5, POLQ, FERMT2, KIF2C, TMSB15A, UBE2C, OIP5, C1QTNF1, KCTD12, TRIM6, PLK3, COL1A1, COL1A2, COL3A1, COL5A2, COL16A1, NEK7, ADAMTS14, CSF2, CSF3, KIF18B, CYP1B1, DPYSL3, ECT2, LPAR1, MLKL, ELN, EMP2, FANCA, SCUBE3, FKBP1A, DKK1, TPX2, FN1, QPRT, ALOX5AP, KIF4A, CENPI, RICTOR, KCTD13, SVIP, ASPM, FBXO5, GCH1, NUPR1, GREM1, …	931	1667	51326	2.38988e-60	2.14827e-56	1.83613e-58
biological_process	GO:0010033	response to organic substance	218	PTPRU, RASA4, CDK2, TRIB1, SPRY2, CDKN1A, RAMP1, CDKN1B, TRAIP, CDKN2B, KLF2, CEBPB, IFITM2, ADCY3, FERMT2, RAB31, CHI3L1, FSTL1, CHRNA1, CIDEA, TRIM6, CCR1, COL1A1, COL1A2, COL3A1, IQGAP3, COL5A2, NUP35, COL16A1, CD109, CSF2, CSF3, CTSS, CYP1B1, DCN, CITED4, DDX11, DHFR, NQO1, DNMT1, DPYSL3, JAG1, DUSP4, DUSP5, DUSP6, E2F1, ECT2, ABCA1, TRIML2, EREG, EZH2, F3, FBN1, DDIAS, FKBP1A, DKK1, FOXM1, L…	881	2837	50156	4.6468e-60	4.17701e-56	3.53984e-58
biological_process	GO:0051726	regulation of cell cycle	129	CDK2, CDKN1A, CDKN1B, CDKN2A, CDKN2B, CDKN2C, CDKN3, TACC3, USP16, SPAG5, CENPE, CENPF, PDPN, PLK4, STAG2, UBE2C, CHEK1, ZWINT, CDCA5, CKS1B, CKS2, PLK3, NEK7, E2F7, SIK1, E2F1, ECT2, EREG, EZH2, FAP, DDIAS, MAPRE3, TPX2, TNIK, FOXM1, SMC5, ASPM, FBXO5, NUPR1, GAS2L3, GRK5, RGCC, RACGAP1, HRAS, HES1, BIRC2, BIRC5, ID2, ID3, IL1A, IL1B, CXCL8, IL12A, KIF11, LIF, MAD2L1, MSH2, MSX1, MYBL2, NEK2, OR…	970	937	52056	1.41577e-59	1.27264e-55	1.06945e-57
cellular_component	GO:0005829	cytosol	227	RASA4B, SMC4, RASA4, CDK2, SPRY2, CDKN1A, CDKN1B, STAG1, CDKN2A, CDKN2B, CDKN2C, NDC80, LYPLA1, CDC42EP2, CENPA, SMC2, PAICS, CENPE, CENPF, PLK4, STAG2, FERMT2, KIF2C, UBE2C, CHEK1, ZWINT, PSIP1, CDCA5, EXOSC8, GABARAPL2, C1QTNF1, RPL39L, ADD3, NEDD1, CCR1, IQGAP3, SCLT1, SPC24, SGOL2, SGOL1, DCK, DHFR, NQO1, DPYD, DPYSL3, DUSP6, ECT2, LPAR1, MLKL, SKA1, FKBP1A, LPIN1, DTX4, PPIP5K2, NCAPH, QPRT,…	872	3151	49842	4.14581e-58	3.72667e-54	3.10555e-56
biological_process	GO:0009892	negative regulation of metabolic process	202	RASA4, CDK2, TRIB1, SPRY2, CDKN1A, CDKN1B, CDKN2A, CDKN2B, CDKN2C, TNIP1, BTN2A2, FST, CEBPB, CENPF, POLQ, STAG2, CBX1, CCDC85B, UBE2C, LZTS1, GABARAPL2, CIDEA, TRIM6, CCR1, PLK3, IQGAP3, COL6A3, CD109, E2F7, CST1, CST4, CIART, SIK1, SH3RF2, CYP1B1, AEBP1, NQO1, DNMT1, DUSP4, DUSP5, DUSP6, DUSP8, E2F1, SPRED2, EREG, EZH2, FBLN1, ZNF438, FKBP1A, DKK1, FOXM1, SVIP, PHF19, FBXO5, GBP1, BSCL2, GREM1,…	897	2532	50461	9.34149e-58	8.39706e-54	6.93972e-56
cellular_component	GO:0005856	cytoskeleton	176	CDH2, KIF20A, CDK2, SPRY2, CORO2B, CDC42EP2, TACC3, SPAG5, CENPE, CENPF, PLK4, STAG2, CBX1, FERMT2, KIF2C, CCDC85B, TMSB15A, TOPBP1, CHEK1, ADD3, NEDD1, PLK3, NUP35, SCLT1, NEK7, KIF18B, CKAP2L, SGOL1, DDX11, DPYSL3, ECT2, SKA1, SKA3, MAPRE3, TPX2, TNIK, TTLL5, ARC, DDAH2, KIF4A, POC1A, ASPM, CABYR, FBXO5, PLEK2, CKAP2, GJA1, POC1B, GAS2L3, WDR62, RGCC, RACGAP1, HNRNPA1, BIRC2, HSPA1A, HSPA1B, BI…	923	1924	51069	1.05421e-57	9.47625e-54	7.76742e-56
cellular_component	GO:0015630	microtubule cytoskeleton	132	KIF20A, CDK2, SPRY2, CDC42EP2, TACC3, SPAG5, CENPE, CENPF, PLK4, CBX1, KIF2C, CCDC85B, TOPBP1, CHEK1, NEDD1, PLK3, SCLT1, NEK7, KIF18B, CKAP2L, SGOL1, DDX11, ECT2, SKA1, SKA3, MAPRE3, TPX2, TTLL5, DDAH2, KIF4A, POC1A, ASPM, FBXO5, CKAP2, POC1B, GAS2L3, WDR62, RGCC, RACGAP1, BIRC2, HSPA1A, HSPA1B, BIRC5, ID1, ID2, ID3, SKA2, INCENP, KIF5B, KIF11, KIFC1, KIF22, STMN1, MAD2L1, MBNL1, MCM2, MCM3, PPP…	967	1034	51959	1.46975e-57	1.32116e-53	1.07411e-55
biological_process	GO:0070887	cellular response to chemical stimulus	207	RASA4, CDK2, TRIB1, SPRY2, CDKN1A, RAMP1, CDKN1B, TRAIP, CDKN2B, KLF2, CEBPB, IFITM2, ADCY3, FERMT2, RAB31, CHI3L1, FSTL1, CIDEA, TRIM6, CCR1, PLK3, COL1A1, COL1A2, COL3A1, IQGAP3, COL5A2, NUP35, COL16A1, CD109, CSF2, CSF3, CTSS, CXADR, CYP1B1, CYP3A7, DDX11, DHFR, NQO1, DNMT1, DPYSL3, DUSP4, DUSP5, DUSP6, E2F1, ECT2, ABCA1, LPAR1, EREG, EZH2, F3, FBN1, DDIAS, CPNE2, FKBP1A, DKK1, LPIN1, FLT1, SU…	892	2666	50327	1.71825e-57	1.54453e-53	1.24559e-55
biological_process	GO:0009059	macromolecule biosynthetic process	287	CHAF1A, GPC6, CDK2, TRIB1, CDKN1A, RAMP1, CDKN1B, STAG1, CDKN2A, CDKN2B, TNIP1, KLF2, FST, CEBPB, CEBPD, RNASEH2A, BATF, USP16, CENPF, POLD3, POLQ, STAG2, DBF4, CBX1, CCDC85B, CHEK1, FSTL1, PSIP1, LZTS1, SP140, CIDEA, RPL39L, PLK3, NR2C2AP, COL1A1, NUP35, CSF2, CSF3, E2F7, VCAN, CIART, SIK1, CYP1B1, ESCO2, DCN, CITED4, AEBP1, DHFR, DNA2, DNMT1, JAG1, DUT, E2F1, ABCA1, EEF1A2, ZNF367, EREG, EZH2, …	812	4896	48097	4.93713e-57	4.43799e-53	3.55039e-55
biological_process	GO:0006468	protein phosphorylation	167	CDH2, RASA4, CDK2, TRIB1, SPRY2, CDKN1A, CDKN1B, CDKN2A, CDKN2B, CDKN2C, TNIP1, CDKN3, CENPE, PLK4, ADCY3, CHEK1, CHI3L1, C1QTNF1, CKS1B, CKS2, TRIM6, CLK1, CCR1, PLK3, IQGAP3, CD109, NEK7, CSF2, CSF3, SIK1, DUSP4, DUSP5, DUSP6, DUSP8, ECT2, LPAR1, MLKL, SPRED2, EMP2, EPHA4, EREG, EZH2, FBLN1, EFEMP1, MAPRE3, DKK1, TPX2, TNIK, FOXM1, FLT1, FN1, RICTOR, GBP1, GREM1, ANGPT1, GRK5, RGCC, PKN3, HCLS1…	932	1753	51240	7.57923e-57	6.81297e-53	5.40712e-55
biological_process	GO:0031325	positive regulation of cellular metabolic process	211	CDH2, RASA4, CDK2, TRIB1, SPRY2, CDKN1A, RAMP1, CDKN1B, STAG1, CDKN2A, CDKN2B, TNIP1, KLF2, CEBPB, CEBPD, BATF, USP16, CENPE, STAG2, ADCY3, UBE2C, CHEK1, CHI3L1, PSIP1, CHRM2, C1QTNF1, TRIM6, CCR1, PLK3, COL1A1, IQGAP3, CSF2, CSF3, E2F7, CDCA2, DCN, CITED4, DNA2, DNMT1, JAG1, DUSP5, DUSP6, E2F1, ECT2, ABCA1, LPAR1, EEF1A2, EMP2, EPHA4, EREG, EZH2, F3, FBLN1, FKBP1A, MAPRE3, TPX2, TNIK, FOXM1, SMC…	888	2830	50163	5.71048e-56	5.13315e-52	4.04185e-54
biological_process	GO:0051239	regulation of multicellular organismal process	193	CDH2, CDH4, TRIB1, CDKN1B, CDKN2A, TRAIP, CDKN2B, KLF2, BTN2A2, FST, CEBPB, CENPF, CHI3L1, LZTS1, CHRM2, TUSC2, C1QTNF1, CIDEA, TRIM6, CCR1, HSPB6, COL1A1, COL3A1, IQGAP3, COL5A2, CD109, CSF2, CSF3, CXADR, CYP1B1, DPYSL3, JAG1, DUSP6, ECT2, LPAR1, EMP2, EPHA4, EREG, EZH2, F3, FAP, FBLN1, EFEMP1, DKK1, TNIK, FLT1, SULF1, DTX4, FN1, MAFF, FLRT3, FZD2, NEGR1, BAMBI, ASPM, GBP1, NUPR1, GREM1, GJA1, T…	906	2392	50601	1.02133e-55	9.18073e-52	7.17244e-54
biological_process	GO:0006260	DNA replication	79	CHAF1A, CDK2, RNASEH2A, POLD3, POLQ, STAG2, DBF4, CHEK1, CSF2, E2F7, ESCO2, DNA2, DUT, EREG, FEN1, ORC6, KCTD13, GREM1, HRAS, ID3, IL6, AREG, LIG1, MCM2, MCM3, MCM4, MCM5, MCM6, MCM7, NASP, NFIX, ORC1, GMNN, PCNA, DTL, PDGFRA, GINS2, POLA1, POLD1, POLE, POLE2, MCM10, PRIM1, CCDC88A, PTMS, RAD51, RBBP7, RFC1, RFC2, RFC3, RFC4, RFC5, RRM1, RRM2, FAM111A, CHTF18, CLSPN, BLM, BRCA1, TOP2A, TOP2B, DSC…	1020	289	52704	3.79284e-55	3.40938e-51	2.64293e-53
molecular_function	GO:0097367	carbohydrate derivative binding	184	SMC4, GPC6, KIF20A, CDK2, TRIB1, FST, SMC2, PAICS, CENPE, POLQ, PLK4, ADCY3, KIF2C, RAB31, UBE2C, CHEK1, CHI3L1, FSTL1, CLK1, IRGQ, PLK3, NEK7, VCAN, KIF18B, SIK1, CCDC80, CTSS, DCK, DCN, DDX11, DNA2, DPYSL3, ABCA1, LPAR1, EEF1A2, MLKL, LIPH, EPHA4, ABCA3, TPX2, TNIK, TTLL5, SMC5, FLT1, PPIP5K2, SMCHD1, ATP13A2, KIF4A, RAD54B, SUSD5, GBP1, GBP3, GCH1, PCOLCE2, GK, GRK5, ATAD2, UBE2T, MSH6, PKN3, …	915	2200	50793	4.30994e-55	3.8742e-51	2.98016e-53
biological_process	GO:0065008	regulation of biological quality	230	CDH2, CDH4, TMEM256-PLSCR3, CDK2, CDKN2A, TNIP1, KLF2, CDC42EP2, TACC3, CENPE, PDPN, POLD3, ADCY3, FERMT2, KIF2C, TMSB15A, TUSC2, CHRNA1, C1QTNF1, CIDEA, CCR1, SPNS2, COL1A1, COL1A2, IQGAP3, CSF3, CST4, CNIH3, CXADR, CYP1B1, DNA2, E2F1, ABCA1, LPAR1, ELN, EMP2, CLN8, F2RL2, F3, FBLN1, FBN1, FEN1, FKBP1A, SMC5, ARC, FN1, ATP13A2, MAFF, FLRT3, KIF4A, RICTOR, BAMBI, ASPM, ZNF385A, GCH1, BSCL2, GJA1,…	869	3373	49620	5.195e-55	4.66978e-51	3.56472e-53
biological_process	GO:0010604	positive regulation of macromolecule metabolic process	207	CDH2, RASA4, CDK2, TRIB1, SPRY2, CDKN1A, RAMP1, CDKN1B, STAG1, CDKN2A, CDKN2B, TNIP1, KLF2, CEBPB, CEBPD, BATF, USP16, CENPE, STAG2, ADCY3, UBE2C, CHEK1, CHI3L1, PSIP1, C1QTNF1, TRIM6, CCR1, PLK3, COL1A1, IQGAP3, CSF2, CSF3, E2F7, CDCA2, CITED4, DNA2, DNMT1, JAG1, DUSP5, DUSP6, E2F1, ECT2, LPAR1, EMP2, EPHA4, EREG, EZH2, F3, FBLN1, FKBP1A, MAPRE3, TPX2, TNIK, FOXM1, SMC5, LPIN1, FLT1, FN1, MAFF, …	892	2770	50223	5.56597e-55	5.00325e-51	3.79034e-53
biological_process	GO:0006974	cellular response to DNA damage stimulus	111	CHAF1A, CDK2, CDKN1A, CDKN1B, CDKN2A, RNASEH2A, BATF, USP16, RAD51AP1, POLD3, POLQ, TOPBP1, CHEK1, CDCA5, PLK3, SPATA18, E2F7, EME1, ESCO2, DNA2, E2F1, SPRED2, FANCA, FANCD2, FANCE, FANCB, FANCG, DDIAS, FEN1, FOXM1, SMC5, RAD54B, ZNF385A, NUPR1, UBE2T, UHRF1, MSH6, H2AFX, HMGB1, HMGB2, KIF22, LIG1, MCM7, MSH2, MSX1, PCNA, DTL, GINS2, PLK1, PMAIP1, POLA1, POLD1, POLE, POLE2, PARPBP, FANCL, RFWD3, …	988	732	52261	8.10997e-55	7.29005e-51	5.48124e-53
biological_process	GO:0031399	regulation of protein modification process	161	CDH2, RASA4, CDK2, TRIB1, SPRY2, CDKN1A, RAMP1, CDKN1B, CDKN2A, CDKN2B, CDKN2C, TNIP1, CDKN3, CENPE, ADCY3, UBE2C, CHEK1, CHI3L1, C1QTNF1, CKS1B, CKS2, TRIM6, CCR1, IQGAP3, CD109, CSF2, CSF3, SH3RF2, CDCA2, DNMT1, DUSP4, DUSP5, DUSP6, DUSP8, ECT2, LPAR1, SPRED2, EMP2, EPHA4, EREG, EZH2, FBLN1, FKBP1A, MAPRE3, DKK1, TPX2, TNIK, FOXM1, FLT1, FN1, RICTOR, SVIP, PHF19, FBXO5, GBP1, NUPR1, GREM1, ANGP…	938	1695	51298	1.46722e-54	1.31888e-50	9.8424e-53
biological_process	GO:0010646	regulation of cell communication	211	CDH2, RASA4B, RASA4, TRIB1, SPRY2, RAMP1, CDKN2A, TRAIP, CDKN2B, TNIP1, FST, CHI3L1, LZTS1, C1QTNF1, CIDEA, DDIT4L, TRIM6, CCR1, COL1A1, COL3A1, IQGAP3, CD109, CSF2, CSF3, CNIH3, CYP1B1, JAG1, DUSP4, DUSP5, DUSP6, DUSP8, E2F1, ECT2, ABCA1, LPAR1, SPRED2, EMP2, EPHA4, EREG, EZH2, F3, FBLN1, FBN1, FKBP1A, DKK1, TNIK, FOXM1, FLT1, SULF1, ARC, FN1, RICTOR, FZD2, KCTD13, BAMBI, ASPM, ZNF385A, GBP1, FA…	888	2902	50091	2.64299e-54	2.37579e-50	1.75984e-52
cellular_component	GO:0000775	chromosome, centromeric region	66	STAG1, NDC80, CEBPB, CENPA, SPAG5, CENPE, CENPF, STAG2, CBX1, KIF2C, ZWINT, WDHD1, CDCA5, OIP5, SPC24, SGOL2, SGOL1, ESCO2, DNMT1, SKA1, SKA3, NCAPD3, CENPI, HELLS, BIRC5, SKA2, INCENP, KIF22, CENPW, MAD2L1, MKI67, PPP1R12A, NEK2, PLK1, MIS18A, ERCC6L, SPDL1, ZWILCH, CDCA8, CENPQ, MIS18BP1, HJURP, CENPN, CASC5, SPC25, RAD21, CENPK, CENPH, AURKA, BUB1, BUB1B, TPR, XPO1, CENPM, DSCC1, CENPO, CENPU,…	1033	171	52822	6.90729e-54	6.20897e-50	4.56542e-52
biological_process	GO:0023051	regulation of signaling	208	CDH2, RASA4B, RASA4, TRIB1, SPRY2, RAMP1, CDKN2A, TRAIP, CDKN2B, TNIP1, FST, CHI3L1, C1QTNF1, CIDEA, DDIT4L, TRIM6, CCR1, COL1A1, COL3A1, IQGAP3, CD109, CSF2, CSF3, FAM109A, CNIH3, FAM109B, CYP1B1, JAG1, DUSP4, DUSP5, DUSP6, DUSP8, E2F1, ECT2, ABCA1, LPAR1, SPRED2, EMP2, EPHA4, EREG, EZH2, F3, FBLN1, FBN1, FKBP1A, DKK1, TNIK, FOXM1, FLT1, SULF1, ARC, FN1, RICTOR, FZD2, KCTD13, BAMBI, ASPM, ZNF385…	891	2855	50138	1.31939e-53	1.186e-49	8.65693e-52
biological_process	GO:0034645	cellular macromolecule biosynthetic process	275	CHAF1A, CDK2, TRIB1, CDKN1A, RAMP1, CDKN1B, STAG1, CDKN2A, CDKN2B, TNIP1, KLF2, FST, CEBPB, CEBPD, RNASEH2A, BATF, USP16, CENPF, POLD3, POLQ, STAG2, DBF4, CBX1, CCDC85B, CHEK1, FSTL1, PSIP1, LZTS1, SP140, CIDEA, RPL39L, PLK3, NR2C2AP, COL1A1, CSF2, CSF3, E2F7, VCAN, CIART, SIK1, CYP1B1, ESCO2, DCN, CITED4, AEBP1, DHFR, DNA2, DNMT1, JAG1, DUT, E2F1, ABCA1, EEF1A2, ZNF367, EREG, EZH2, EFEMP1, ZNF43…	824	4745	48248	2.03222e-53	1.82676e-49	1.32374e-51
cellular_component	GO:0044430	cytoskeletal part	145	CDH2, KIF20A, CDK2, SPRY2, TACC3, SPAG5, CENPE, CENPF, PLK4, CBX1, FERMT2, KIF2C, CCDC85B, TOPBP1, CHEK1, NEDD1, PLK3, SCLT1, NEK7, KIF18B, CKAP2L, SGOL1, DDX11, DPYSL3, ECT2, SKA1, SKA3, MAPRE3, TPX2, TTLL5, DDAH2, KIF4A, POC1A, ASPM, FBXO5, CKAP2, GJA1, POC1B, GAS2L3, WDR62, RGCC, RACGAP1, BIRC2, HSPA1A, HSPA1B, BIRC5, ID1, ID2, SKA2, FAM101B, INCENP, KIF5B, KIF11, KIFC1, KIF22, KRT17, KRT34, S…	954	1399	51594	3.85145e-53	3.46207e-49	2.4907e-51
biological_process	GO:0007059	chromosome segregation	73	SMC4, STAG1, NDC80, SMC2, SPAG5, CENPE, CENPF, STAG2, KIF2C, UBE2C, ZWINT, CDCA5, KIF18B, SGOL2, SGOL1, CDCA2, ESCO2, DDX11, ECT2, FANCD2, SKA1, SKA3, SMC5, NCAPD3, NCAPH, FBXO5, RACGAP1, BIRC5, SKA2, INCENP, KIF11, KIFC1, KIF22, CENPW, MAD2L1, NEK2, NUSAP1, PLK1, MIS18A, SPDL1, CDCA8, CEP55, HJURP, NDC1, CENPN, FMN2, CASC5, SPC25, RAD21, NCAPG, BRCA1, BUB1, BUB1B, TOP2A, TOP2B, TPR, TTK, DSCC1, …	1026	250	52743	1.29294e-52	1.16222e-48	8.30157e-51
biological_process	GO:0022607	cellular component assembly	182	CDH2, CDH4, CHAF1A, CDH6, CDKN1B, CDKN2A, CDC42EP2, CENPA, USP16, POLQ, PLK4, FERMT2, TMSB15A, UBE2C, PSIP1, OIP5, GABARAPL2, C1QTNF1, KCTD12, TRIM6, COL1A1, COL1A2, COL16A1, SCLT1, NEK7, CSF2, CSF3, DPYSL3, ECT2, ABCA1, LPAR1, MLKL, ELN, EMP2, FANCA, SCUBE3, FKBP1A, DKK1, TPX2, TNIK, TTLL5, FN1, QPRT, FLRT3, ALOX5AP, KIF4A, CENPI, RICTOR, KCTD13, SVIP, ASPM, FBXO5, SACS, GCH1, NUPR1, GREM1, GJA1…	917	2253	50740	1.98181e-52	1.78145e-48	1.26344e-50
cellular_component	GO:0000793	condensed chromosome	67	SMC4, CDK2, NDC80, CEBPB, CENPA, SMC2, SPAG5, CENPE, CENPF, KIF2C, TOPBP1, CHEK1, ZWINT, CDCA5, ADD3, SPC24, SGOL2, SGOL1, FANCD2, SKA1, SKA3, SMC5, NCAPD3, NCAPH, H2AFX, HMGB1, HMGB2, BIRC5, SKA2, INCENP, CENPW, MAD2L1, MKI67, NEK2, PLK1, ERCC6L, SPDL1, ZWILCH, MIS18BP1, HJURP, CENPN, CASC5, SPC25, RAD21, RAD51, BLM, CENPK, NCAPG, CENPH, BRCA1, AURKA, BUB1, BUB1B, TOP2A, XRCC4, CENPM, CENPO, CEN…	1032	193	52800	2.79977e-52	2.51671e-48	1.77233e-50
biological_process	GO:0044085	cellular component biogenesis	189	CDH2, CDH4, CHAF1A, CDH6, CDKN1B, CDKN2A, CDC42EP2, CENPA, USP16, POLQ, PLK4, FERMT2, TMSB15A, UBE2C, PSIP1, OIP5, EXOSC8, GABARAPL2, C1QTNF1, KCTD12, TRIM6, COL1A1, COL1A2, COL16A1, SCLT1, NEK7, CSF2, CSF3, DPYSL3, ECT2, ABCA1, LPAR1, MLKL, ELN, EMP2, FANCA, SCUBE3, FKBP1A, DKK1, TPX2, TNIK, TTLL5, FN1, QPRT, FLRT3, ALOX5AP, KIF4A, CENPI, RICTOR, KCTD13, SVIP, ASPM, FBXO5, SACS, GCH1, NUPR1, GRE…	910	2441	50552	5.19173e-52	4.66684e-48	3.26353e-50
biological_process	GO:0044770	cell cycle phase transition	91	CDK2, CDKN1A, CDKN1B, CDKN2A, CDKN2B, CDKN2C, CDKN3, CENPE, CENPF, PDPN, PLK4, DBF4, UBE2C, CHEK1, CDCA5, CKS1B, NEDD1, PLK3, IQGAP3, E2F7, DHFR, E2F1, EZH2, FOXM1, SMC5, ORC6, FBXO5, RGCC, BIRC5, HSP90AA1, ID2, MAD2L1, MCM2, MCM3, MCM4, MCM5, MCM6, MCM7, MYBL2, PPP1R12A, NEK2, ORC1, PCNA, PLK1, POLA1, POLE, POLE2, ANLN, RFWD3, FANCI, MCM10, PRIM1, CENPJ, RBBP8, RRM2, CLSPN, BLM, AURKA, BUB1, BUB…	1008	483	52510	1.01642e-51	9.13658e-48	6.34485e-50
biological_process	GO:0019220	regulation of phosphate metabolic process	155	CDH2, RASA4, TRIB1, SPRY2, CDKN1A, RAMP1, CDKN1B, CDKN2A, CDKN2B, CDKN2C, TNIP1, CDKN3, CENPE, ADCY3, UBE2C, CHI3L1, CHRM2, C1QTNF1, CKS1B, CKS2, TRIM6, CCR1, IQGAP3, CD109, CSF2, CSF3, SH3RF2, CDCA2, DUSP4, DUSP5, DUSP6, DUSP8, ECT2, ABCA1, LPAR1, EEF1A2, SPRED2, EMP2, EPHA4, EREG, EZH2, FBLN1, FKBP1A, MAPRE3, DKK1, TPX2, TNIK, FOXM1, FLT1, FN1, RICTOR, FZD2, GBP1, GREM1, ANGPT1, RGCC, HCLS1, NR…	944	1656	51337	1.07259e-51	9.64155e-48	6.64934e-50
biological_process	GO:0031324	negative regulation of cellular metabolic process	181	TRIB1, SPRY2, CDKN1A, CDKN1B, CDKN2A, CDKN2B, CDKN2C, TNIP1, BTN2A2, FST, CEBPB, CENPF, POLQ, STAG2, CBX1, CCDC85B, UBE2C, LZTS1, GABARAPL2, PLK3, COL6A3, CD109, E2F7, CST1, CST4, CIART, SIK1, SH3RF2, CYP1B1, AEBP1, DNMT1, DUSP4, DUSP5, DUSP6, DUSP8, E2F1, SPRED2, EREG, EZH2, FBLN1, ZNF438, FKBP1A, DKK1, FOXM1, SVIP, PHF19, FBXO5, GBP1, GREM1, GJA1, RBMX, ANGPT1, ATAD2, TAGLN3, UHRF1, MSH6, HIST1…	918	2266	50727	1.7853e-51	1.60481e-47	1.09918e-49
biological_process	GO:0044772	mitotic cell cycle phase transition	89	CDK2, CDKN1A, CDKN1B, CDKN2A, CDKN2B, CDKN2C, CDKN3, CENPE, CENPF, PDPN, PLK4, DBF4, UBE2C, CHEK1, CDCA5, CKS1B, NEDD1, PLK3, IQGAP3, E2F7, DHFR, E2F1, EZH2, FOXM1, SMC5, ORC6, FBXO5, RGCC, BIRC5, HSP90AA1, ID2, MAD2L1, MCM2, MCM3, MCM4, MCM5, MCM6, MCM7, MYBL2, PPP1R12A, NEK2, ORC1, PCNA, PLK1, POLA1, POLE, POLE2, ANLN, RFWD3, FANCI, MCM10, PRIM1, CENPJ, RBBP8, RRM2, CLSPN, BLM, AURKA, BUB1, BUB…	1010	459	52534	1.80805e-51	1.62526e-47	1.10562e-49
biological_process	GO:0051174	regulation of phosphorus metabolic process	155	CDH2, RASA4, TRIB1, SPRY2, CDKN1A, RAMP1, CDKN1B, CDKN2A, CDKN2B, CDKN2C, TNIP1, CDKN3, CENPE, ADCY3, UBE2C, CHI3L1, CHRM2, C1QTNF1, CKS1B, CKS2, TRIM6, CCR1, IQGAP3, CD109, CSF2, CSF3, SH3RF2, CDCA2, DUSP4, DUSP5, DUSP6, DUSP8, ECT2, ABCA1, LPAR1, EEF1A2, SPRED2, EMP2, EPHA4, EREG, EZH2, FBLN1, FKBP1A, MAPRE3, DKK1, TPX2, TNIK, FOXM1, FLT1, FN1, RICTOR, FZD2, GBP1, GREM1, ANGPT1, RGCC, HCLS1, NR…	944	1669	51324	2.68178e-51	2.41066e-47	1.62882e-49
biological_process	GO:0007010	cytoskeleton organization	124	KIF20A, CDK2, SPRY2, CDKN1B, CORO2B, NDC80, CDC42EP2, TACC3, CENPA, SPAG5, CENPE, PLK4, KIF2C, TMSB15A, CHEK1, PLK3, NEK7, CSF3, KIF18B, SGOL1, CXADR, DPYSL3, ECT2, LPAR1, ELN, EMP2, CLN8, SKA1, SKA3, TPX2, TNIK, TTLL5, ARC, KIF4A, RICTOR, KCTD13, ASPM, FBXO5, PLEK2, CKAP2, GAS2L3, WDR62, RGCC, RACGAP1, CXCL1, GPSM2, HCLS1, HRAS, BIRC2, BIRC5, ICAM1, ID1, SKA2, FAM101B, ITPKA, KIF11, KIFC1, KRT17…	975	1050	51943	1.07952e-50	9.70383e-47	6.51264e-49
biological_process	GO:0006461	protein complex assembly	131	CDH2, CHAF1A, CDKN1B, CDC42EP2, CENPA, USP16, POLQ, FERMT2, TMSB15A, UBE2C, OIP5, C1QTNF1, KCTD12, TRIM6, COL1A1, COL1A2, COL16A1, NEK7, CSF2, CSF3, DPYSL3, ECT2, MLKL, ELN, FANCA, SCUBE3, FKBP1A, DKK1, TPX2, FN1, QPRT, ALOX5AP, KIF4A, CENPI, RICTOR, KCTD13, SVIP, ASPM, FBXO5, GCH1, NUPR1, GREM1, GJA1, RBMX, ANGPT1, RACGAP1, HIST1H1C, H3F3A, HCLS1, NRG1, HMGB1, HRAS, HES1, BIRC2, BIRC5, HSP90AA1,…	968	1188	51805	1.38096e-50	1.24134e-46	8.2208e-49
biological_process	GO:0070271	protein complex biogenesis	131	CDH2, CHAF1A, CDKN1B, CDC42EP2, CENPA, USP16, POLQ, FERMT2, TMSB15A, UBE2C, OIP5, C1QTNF1, KCTD12, TRIM6, COL1A1, COL1A2, COL16A1, NEK7, CSF2, CSF3, DPYSL3, ECT2, MLKL, ELN, FANCA, SCUBE3, FKBP1A, DKK1, TPX2, FN1, QPRT, ALOX5AP, KIF4A, CENPI, RICTOR, KCTD13, SVIP, ASPM, FBXO5, GCH1, NUPR1, GREM1, GJA1, RBMX, ANGPT1, RACGAP1, HIST1H1C, H3F3A, HCLS1, NRG1, HMGB1, HRAS, HES1, BIRC2, BIRC5, HSP90AA1,…	968	1188	51805	1.38096e-50	1.24134e-46	8.2208e-49
biological_process	GO:0010605	negative regulation of macromolecule metabolic process	179	CDK2, TRIB1, SPRY2, CDKN1A, CDKN1B, CDKN2A, CDKN2B, CDKN2C, TNIP1, FST, CEBPB, CENPF, POLQ, STAG2, CBX1, CCDC85B, UBE2C, GABARAPL2, TRIM6, CCR1, PLK3, IQGAP3, COL6A3, CD109, E2F7, CST1, CST4, CIART, SIK1, SH3RF2, CYP1B1, AEBP1, DNMT1, DUSP4, DUSP5, DUSP6, DUSP8, E2F1, SPRED2, EREG, EZH2, FBLN1, ZNF438, FKBP1A, DKK1, FOXM1, SVIP, PHF19, FBXO5, GBP1, GREM1, GJA1, RBMX, ANGPT1, ATAD2, TAGLN3, UHRF1,…	920	2259	50734	2.03148e-50	1.8261e-46	1.20138e-48
biological_process	GO:0009966	regulation of signal transduction	189	CDH2, RASA4B, RASA4, TRIB1, SPRY2, RAMP1, CDKN2A, TRAIP, CDKN2B, TNIP1, FST, CHI3L1, C1QTNF1, CIDEA, DDIT4L, TRIM6, CCR1, COL1A1, COL3A1, IQGAP3, CD109, CSF2, CSF3, CNIH3, CYP1B1, JAG1, DUSP4, DUSP5, DUSP6, DUSP8, E2F1, ECT2, ABCA1, LPAR1, SPRED2, EMP2, EPHA4, EREG, EZH2, F3, FBLN1, FBN1, FKBP1A, DKK1, TNIK, FOXM1, FLT1, SULF1, ARC, FN1, RICTOR, FZD2, KCTD13, BAMBI, ASPM, ZNF385A, GBP1, FAM162A, …	910	2519	50474	3.88929e-50	3.49609e-46	2.28502e-48
molecular_function	GO:0043168	anion binding	193	SMC4, GPC6, KIF20A, CDK2, TRIB1, FST, SMC2, PAICS, CENPE, POLQ, PLK4, ADCY3, FERMT2, KIF2C, RAB31, UBE2C, CHEK1, FSTL1, CLK1, IRGQ, PLK3, NEK7, KIF18B, SIK1, CCDC80, DCK, DDX11, DHFR, DNA2, DPYD, DPYSL3, ABCA1, LPAR1, EEF1A2, MLKL, LIPH, EPHA4, ABCA3, F3, TPX2, TNIK, TTLL5, SMC5, FLT1, PPIP5K2, SMCHD1, ATP13A2, FOLR3, DDAH2, ALOX5AP, KIF4A, RAD54B, GBP1, GBP3, GCH1, MYOF, PCOLCE2, GK, P4HA3, GRK5…	906	2629	50364	6.03196e-50	5.42213e-46	3.52087e-48
biological_process	GO:0002376	immune system process	188	RASA4, TRIB1, CDKN1A, CDKN1B, CDKN2A, CDKN2B, TNIP1, KLF2, BTN2A2, TACC3, FST, CEBPB, BATF, IFITM2, CENPE, POLQ, ADCY3, KIF2C, TUSC2, TRIM6, CCR1, SPNS2, COL1A1, COL1A2, COL3A1, CD109, CSF2, CSF3, CTSS, CXADR, ESCO2, DPP4, JAG1, DUSP4, DUSP5, DUSP6, EMP2, EREG, DDIAS, FKBP1A, TNIK, FLT1, DTX4, FN1, KIF4A, RICTOR, ZNF385A, GBP1, GBP3, GCH1, GREM1, CYFIP2, AMPD3, TNFRSF21, CD163L1, ANGPT1, MILR1, R…	911	2520	50473	1.61106e-49	1.44818e-45	9.34311e-48
molecular_function	GO:0097159	organic cyclic compound binding	303	SMC4, KIF20A, MBNL2, CDK2, TRIB1, CDKN2A, KLF2, CEBPB, CEBPD, RNASEH2A, BATF, CENPA, SMC2, PAICS, CENPE, RAD51AP1, POLQ, PLK4, ADCY3, DBF4, KIF2C, RAB31, UBE2C, TOPBP1, CHEK1, PSIP1, WDHD1, SP140, EXOSC8, KCTD12, RPL39L, CLK1, IRGQ, PLK3, NEK7, E2F7, KIF18B, EME1, CIART, SIK1, CYP1B1, CYP3A7, DCK, DCN, AEBP1, DDX11, DHFR, NQO1, DNA2, DNMT1, DPYD, DUT, E2F1, ABCA1, EEF1A2, ZNF367, MLKL, EPHA4, ABC…	796	5870	47123	1.98958e-49	1.78843e-45	1.14643e-47
biological_process	GO:0065003	macromolecular complex assembly	141	CDH2, CHAF1A, CDKN1B, CDKN2A, CDC42EP2, CENPA, USP16, POLQ, FERMT2, TMSB15A, UBE2C, PSIP1, OIP5, C1QTNF1, KCTD12, TRIM6, COL1A1, COL1A2, COL16A1, NEK7, CSF2, CSF3, DPYSL3, ECT2, ABCA1, MLKL, ELN, FANCA, SCUBE3, FKBP1A, DKK1, TPX2, FN1, QPRT, ALOX5AP, KIF4A, CENPI, RICTOR, KCTD13, SVIP, ASPM, FBXO5, GCH1, NUPR1, GREM1, GJA1, RBMX, ANGPT1, RACGAP1, HIST1H1C, H3F3A, HCLS1, HELLS, NRG1, HMGB1, HRAS, …	958	1431	51562	2.94455e-49	2.64685e-45	1.68589e-47
biological_process	GO:0050793	regulation of developmental process	169	CDH2, CDH4, TRIB1, SPRY2, CDKN1B, CDKN2A, CDKN2B, CDC42EP2, FST, CEBPB, CENPF, PDPN, FERMT2, CCDC85B, CHI3L1, LZTS1, CCR1, SPNS2, COL1A1, COL3A1, IQGAP3, COL5A2, CD109, CSF2, CSF3, SIK1, CYP1B1, DPYSL3, JAG1, DUSP6, E2F1, ECT2, ABCA1, LPAR1, EMP2, EPHA4, EREG, EZH2, F3, FBLN1, EFEMP1, DKK1, TNIK, FOXM1, FLT1, SULF1, ARC, FN1, MAFF, FLRT3, FZD2, NEGR1, BAMBI, ASPM, ZNF385A, GBP1, NUPR1, GREM1, GJA…	930	2064	50929	3.14805e-49	2.82978e-45	1.791e-47
biological_process	GO:0051171	regulation of nitrogen compound metabolic process	246	MBNL2, CDK2, TRIB1, CDKN1A, RAMP1, CDKN1B, STAG1, CDKN2A, CDKN2B, TNIP1, KLF2, FST, CEBPB, CEBPD, BATF, USP16, CENPF, RAD51AP1, POLQ, STAG2, CBX1, CCDC85B, CHEK1, FSTL1, PSIP1, LZTS1, SP140, CHRM2, CIDEA, CLK1, PLK3, COL1A1, CSF2, CSF3, E2F7, CIART, SIK1, CYP1B1, ESCO2, CITED4, AEBP1, DHFR, NQO1, DNA2, DNMT1, JAG1, E2F1, ABCA1, ZNF367, EREG, EZH2, FBN1, EFEMP1, ZNF438, MAPRE3, DKK1, FOXM1, LPIN1,…	853	4133	48860	4.28113e-49	3.84831e-45	2.42032e-47
molecular_function	GO:1901363	heterocyclic compound binding	300	SMC4, KIF20A, MBNL2, CDK2, TRIB1, CDKN2A, KLF2, CEBPB, CEBPD, RNASEH2A, BATF, CENPA, SMC2, PAICS, CENPE, RAD51AP1, POLQ, PLK4, ADCY3, DBF4, KIF2C, RAB31, UBE2C, TOPBP1, CHEK1, PSIP1, WDHD1, SP140, EXOSC8, KCTD12, RPL39L, CLK1, IRGQ, PLK3, NEK7, E2F7, KIF18B, EME1, CIART, SIK1, CYP1B1, CYP3A7, DCK, DCN, AEBP1, DDX11, DHFR, NQO1, DNA2, DNMT1, DPYD, DUT, E2F1, ABCA1, EEF1A2, ZNF367, MLKL, EPHA4, ABC…	799	5793	47200	4.72494e-49	4.24724e-45	2.65453e-47
cellular_component	GO:0005615	extracellular space	134	GPC6, RAMP1, CES1, CHEK1, CHI3L1, FSTL1, C1QTNF1, COL1A1, COL1A2, COL3A1, COL6A3, COL12A1, COL15A1, CD109, CSF2, CSF3, VCAN, CST1, CST4, CTSS, CXADR, DCN, AEBP1, DPYSL3, LIPH, EREG, ABCA3, F3, FAP, FBLN1, FBN1, EFEMP1, ARSG, DKK1, FLT1, SULF1, DNAJC9, FN1, FLRT3, DKK2, RBMX, ANGPT1, CXCL1, CXCL2, CXCL3, CFH, NRG1, HMGB1, HMGB2, SERPINA9, HSPA1A, HSPA1B, ICAM1, APOD, IGFBP6, IL1A, IL1B, IL6, IL6ST…	965	1307	51686	1.65237e-48	1.48531e-44	9.22554e-47
biological_process	GO:1901700	response to oxygen-containing compound	144	RASA4, CDK2, TRIB1, CDKN1A, CDKN1B, KLF2, CEBPB, ADCY3, RAB31, TRIM6, PLK3, COL1A1, COL1A2, COL3A1, COL5A2, COL16A1, CSF2, CSF3, CYP1B1, DCN, DHFR, NQO1, DNMT1, JAG1, DUSP5, DUSP6, E2F1, ECT2, ABCA1, TRIML2, EREG, EZH2, F3, FBN1, DDIAS, DKK1, FOXM1, LPIN1, GCH1, GJA1, ANGPT1, CXCL1, CXCL2, CXCL3, H2AFZ, NRG1, HMGB2, HRAS, BIRC2, BIRC5, APLP1, ICAM1, ID1, APOD, IL1B, IL6, CXCL8, IL12A, IRAK2, AREG…	955	1525	51468	2.56263e-48	2.30354e-44	1.42194e-46
biological_process	GO:0009605	response to external stimulus	185	CDH4, GPC6, RASA4, TRIB1, CDKN1A, CDKN2B, TNIP1, CEBPB, BATF, IFITM2, CHEK1, CHI3L1, FSTL1, LZTS1, CHRM2, TUSC2, GABARAPL2, C1QTNF1, TRIM6, CCR1, COL1A1, COL3A1, COL5A2, COL6A3, COL11A1, CD109, CSF2, CSF3, SIK1, CTSS, CXADR, DCN, NQO1, DPYSL3, DUSP5, DUSP6, ABCA1, LPAR1, EPHA4, EREG, ALCAM, F3, TNIK, FLT1, FLRT3, ALOX5AP, KIF4A, RICTOR, GBP1, GBP3, GCH1, GREM1, GJA1, CD163L1, ANGPT1, CXCL1, CXCL2…	914	2498	50495	2.92791e-48	2.6319e-44	1.61466e-46
biological_process	GO:0009888	tissue development	155	SPRY2, CDKN1A, CDKN2B, KLF2, FST, CEBPB, CENPF, CES1, CHRNA1, CCR1, COL1A1, COL3A1, IQGAP3, COL5A2, COL11A1, COL12A1, CD109, E2F7, SIK1, CXADR, CYP1B1, TMTC3, DCN, JAG1, DUSP4, DUSP5, DUSP6, ELN, EPHA4, CLN8, EREG, EZH2, EFEMP1, FKBP1A, DKK1, SULF1, ARC, FN1, MAFF, FZD2, BAMBI, PHGDH, LCE2B, EHF, NUPR1, GREM1, GJA1, RGCC, GPSM2, NRG1, HNRNPH3, HES1, ICAM1, ID1, ID2, ID3, APOD, CYR61, LCE1E, LCE1F…	944	1782	51211	5.44708e-48	4.89638e-44	2.9856e-46
biological_process	GO:0019219	regulation of nucleobase-containing compound metabolic process	234	MBNL2, CDK2, TRIB1, CDKN1A, RAMP1, CDKN1B, STAG1, CDKN2A, CDKN2B, TNIP1, KLF2, FST, CEBPB, CEBPD, BATF, USP16, CENPF, RAD51AP1, POLQ, STAG2, CBX1, CCDC85B, CHEK1, FSTL1, PSIP1, LZTS1, SP140, CHRM2, CIDEA, CLK1, PLK3, COL1A1, CSF2, CSF3, E2F7, CIART, SIK1, CYP1B1, ESCO2, CITED4, AEBP1, DHFR, DNA2, DNMT1, JAG1, E2F1, ABCA1, ZNF367, EREG, EZH2, FBN1, EFEMP1, ZNF438, MAPRE3, DKK1, FOXM1, LPIN1, SULF1…	865	3853	49140	7.39336e-48	6.64589e-44	4.02781e-46
biological_process	GO:0042127	regulation of cell proliferation	140	PTPRU, CDK2, TRIB1, SPRY2, CDKN1A, CDKN1B, CDKN2A, CDKN2B, CDKN2C, CDKN3, BTN2A2, CEBPB, CHEK1, IQGAP3, CD109, CSF2, CSF3, E2F7, CYP1B1, DNMT1, DPP4, E2F1, EMP2, EREG, EZH2, F3, FANCA, FAP, FBLN1, FOXM1, FLT1, SULF1, FN1, RICTOR, BAMBI, ASPM, NUPR1, GREM1, GJA1, TNFRSF21, ANGPT1, GRK5, RGCC, CXCL1, CXCL2, CXCL3, HCLS1, NRG1, HMGB2, HRAS, HES1, BIRC2, BIRC5, ICAM1, ID1, ID2, APOD, IGFBP6, CYR61, I…	959	1464	51529	1.62278e-47	1.45872e-43	8.78745e-46
biological_process	GO:0071310	cellular response to organic substance	172	RASA4, CDK2, TRIB1, SPRY2, CDKN1A, RAMP1, CDKN1B, TRAIP, CDKN2B, KLF2, CEBPB, IFITM2, ADCY3, FERMT2, RAB31, CHI3L1, FSTL1, CIDEA, TRIM6, CCR1, COL1A1, COL1A2, COL3A1, IQGAP3, COL5A2, NUP35, COL16A1, CD109, CSF2, CSF3, CTSS, CYP1B1, DDX11, DNMT1, DPYSL3, DUSP4, DUSP5, DUSP6, E2F1, ECT2, ABCA1, EREG, F3, FBN1, DDIAS, FKBP1A, DKK1, LPIN1, FLT1, SULF1, RICTOR, BAMBI, GBP1, MYOF, GREM1, TNFRSF21, RBMX…	927	2206	50787	1.81094e-47	1.62786e-43	9.74764e-46
biological_process	GO:0006928	movement of cell or subcellular component	157	CDH2, CDH4, PTPRU, GPC6, KIF20A, RASA4, TRIB1, CDKN1B, CENPE, PDPN, ADCY3, KIF2C, CCR1, SPNS2, COL1A1, COL1A2, COL3A1, COL5A2, COL6A3, CSF2, VCAN, KIF18B, CXADR, CYP1B1, DPP4, DPYSL3, DUSP5, DUSP6, LPAR1, EMP2, EPHA4, EREG, ALCAM, F3, FAP, FBLN1, ITGA11, TTLL5, FLT1, SULF1, ARC, FN1, FLRT3, KIF4A, KCTD13, BAMBI, ASPM, GREM1, GJA1, ANGPT1, RGCC, RACGAP1, CXCL1, CXCL2, CXCL3, PKN3, NRG1, HMGB1, HMG…	942	1849	51144	2.05294e-47	1.84539e-43	1.09845e-45
biological_process	GO:0042325	regulation of phosphorylation	137	CDH2, RASA4, TRIB1, SPRY2, CDKN1A, CDKN1B, CDKN2A, CDKN2B, CDKN2C, TNIP1, CDKN3, CENPE, ADCY3, UBE2C, CHI3L1, C1QTNF1, CKS1B, CKS2, TRIM6, CCR1, IQGAP3, CD109, CSF2, CSF3, DUSP4, DUSP5, DUSP6, DUSP8, ECT2, LPAR1, EEF1A2, SPRED2, EMP2, EPHA4, EREG, EZH2, FBLN1, MAPRE3, DKK1, TPX2, TNIK, FOXM1, FLT1, FN1, RICTOR, GBP1, GREM1, ANGPT1, RGCC, HCLS1, NRG1, HMGB1, HRAS, HES1, ICAM1, ID1, CYR61, IL1A, IL…	962	1412	51581	4.01662e-47	3.61054e-43	2.13641e-45
biological_process	GO:0007166	cell surface receptor signaling pathway	189	CDH2, CDH6, PTPRU, RASA4, TRIB1, SPRY2, CDKN1A, CDKN1B, TRAIP, CDKN2B, FST, IFITM2, ADCY3, FERMT2, FSTL1, DTX2, CIDEA, TRIM6, BTBD11, CCR1, COL1A1, COL1A2, COL3A1, NUP35, COL16A1, CD109, CSF2, CNIH3, JAG1, DUSP4, DUSP5, DUSP6, E2F1, ECT2, ABCA1, EMP2, EPHA4, EREG, F3, FBLN1, FBN1, EFEMP1, FKBP1A, ITGA11, DKK1, TNIK, FLT1, SULF1, DTX4, ARC, RICTOR, FZD2, BAMBI, ASPM, SUSD5, GBP1, MYOF, GREM1, CYFI…	910	2659	50334	5.9202e-47	5.32166e-43	3.13039e-45
biological_process	GO:0010564	regulation of cell cycle process	89	CDK2, CDKN1A, CDKN1B, CDKN2A, CDKN2B, SPAG5, CENPE, CENPF, PDPN, PLK4, STAG2, UBE2C, CHEK1, CDCA5, PLK3, E2F7, E2F1, ECT2, EREG, EZH2, FAP, MAPRE3, TPX2, FOXM1, SMC5, FBXO5, RGCC, RACGAP1, BIRC5, ID2, IL1A, IL1B, KIF11, LIF, MAD2L1, MSH2, MSX1, NEK2, ORC1, NUSAP1, PDGFRB, PLK1, ANLN, RFWD3, FANCI, PPP2R5B, CENPJ, RPS6KA2, CLSPN, BLM, STIL, BRCA1, AURKA, SVIL, BUB1, BUB1B, TPR, TTK, XPO1, XRCC3, B…	1010	532	52461	7.02679e-47	6.31638e-43	3.69379e-45
cellular_component	GO:0005819	spindle	70	KIF20A, SPAG5, CENPE, CENPF, CBX1, TOPBP1, NEDD1, NEK7, KIF18B, CKAP2L, SGOL1, DDX11, ECT2, SKA1, SKA3, TPX2, KIF4A, POC1A, ASPM, FBXO5, CKAP2, POC1B, WDR62, RACGAP1, BIRC2, BIRC5, SKA2, INCENP, KIF11, KIFC1, KIF22, MAD2L1, NEK2, NUSAP1, PLK1, HAUS6, SPDL1, HAUS4, CDCA8, RIF1, MAP1S, FMN2, KIF15, RPS6KA2, AURKA, TPR, TTK, HAUS3, BORA, FAM83D, KIF18A, PSRC1, CCNB1, KNSTRN, PRC1, SMC3, AURKB, HAUS8…	1029	284	52709	2.59447e-46	2.33217e-42	1.35591e-44
biological_process	GO:0006281	DNA repair	81	CHAF1A, CDK2, RNASEH2A, RAD51AP1, POLD3, POLQ, CHEK1, CDCA5, EME1, ESCO2, DNA2, FANCA, FANCD2, FANCE, FANCB, FANCG, FEN1, FOXM1, SMC5, RAD54B, UBE2T, UHRF1, MSH6, H2AFX, HMGB1, HMGB2, KIF22, LIG1, MSH2, PCNA, DTL, GINS2, POLA1, POLD1, POLE, POLE2, PARPBP, FANCL, RFWD3, RIF1, FANCI, NEIL3, BARD1, RAD21, RAD51, RAD51D, RBBP8, RFC1, RFC2, RFC3, RFC4, RFC5, CLSPN, BLM, DCLRE1B, BRCA1, TNP1, USP1, WHS…	1018	441	52552	2.78138e-45	2.50019e-41	1.44519e-43
biological_process	GO:0001932	regulation of protein phosphorylation	130	CDH2, RASA4, TRIB1, SPRY2, CDKN1A, CDKN1B, CDKN2A, CDKN2B, CDKN2C, TNIP1, CDKN3, CENPE, ADCY3, UBE2C, CHI3L1, C1QTNF1, CKS1B, CKS2, TRIM6, CCR1, IQGAP3, CD109, CSF2, CSF3, DUSP4, DUSP5, DUSP6, DUSP8, ECT2, LPAR1, SPRED2, EMP2, EPHA4, EREG, EZH2, FBLN1, MAPRE3, DKK1, TPX2, TNIK, FOXM1, FLT1, FN1, RICTOR, GBP1, GREM1, ANGPT1, RGCC, HCLS1, NRG1, HMGB1, HRAS, HES1, ICAM1, ID1, CYR61, IL1A, IL1B, IL6,…	969	1323	51670	3.39472e-45	3.05151e-41	1.75374e-43
biological_process	GO:0008219	cell death	156	SPRY2, CDKN1A, CDKN1B, CDKN2A, TRAIP, CEBPB, CHI3L1, CIDEA, PLK3, CSE1L, CSF2, CSF3, SIK1, CYP1B1, PRUNE2, NQO1, DUSP6, E2F1, ECT2, LPAR1, EEF1A2, MLKL, EMP2, CLN8, F3, FAP, DDIAS, PHLDA1, TPX2, TNIK, SULF1, DDAH2, ZNF385A, FAM162A, NUPR1, GREM1, CKAP2, GJA1, CYFIP2, TNFRSF21, ANGPT1, GRK5, RGCC, MSH6, HCLS1, HELLS, NRG1, HK2, HMGB1, HMGB2, HRAS, BIRC2, HSPA1A, HSPA1B, BIRC5, APLP1, ICAM1, ID1, I…	943	1909	51084	3.46191e-45	3.11191e-41	1.76813e-43
biological_process	GO:0016265	death	156	SPRY2, CDKN1A, CDKN1B, CDKN2A, TRAIP, CEBPB, CHI3L1, CIDEA, PLK3, CSE1L, CSF2, CSF3, SIK1, CYP1B1, PRUNE2, NQO1, DUSP6, E2F1, ECT2, LPAR1, EEF1A2, MLKL, EMP2, CLN8, F3, FAP, DDIAS, PHLDA1, TPX2, TNIK, SULF1, DDAH2, ZNF385A, FAM162A, NUPR1, GREM1, CKAP2, GJA1, CYFIP2, TNFRSF21, ANGPT1, GRK5, RGCC, MSH6, HCLS1, HELLS, NRG1, HK2, HMGB1, HMGB2, HRAS, BIRC2, HSPA1A, HSPA1B, BIRC5, APLP1, ICAM1, ID1, I…	943	1909	51084	3.46191e-45	3.11191e-41	1.76813e-43
cellular_component	GO:0071944	cell periphery	264	CDH2, CDH4, RASA4B, CDH6, PTPRU, GPC6, RASA4, SPRY2, RAMP1, CDC42EP2, IFITM2, PDPN, STAG2, ADCY3, FERMT2, LZTS1, SLC2A6, CHRM2, CDCA5, AHNAK2, CHRNA1, C1QTNF1, KCTD12, MRGPRF, MRGPRX3, MRGPRX4, ADD3, NEDD1, CCR1, SLC43A2, IQGAP3, COL6A3, NUP35, COL10A1, CD109, KIF18B, CNIH3, CXADR, DPP4, JAG1, ABCA1, LPAR1, MLKL, SPRED2, LIPH, EMP2, EPHA4, EREG, ABCA3, ALCAM, F2RL2, F3, FANCG, FAP, CPNE2, FEN1, I…	835	4941	48052	8.84935e-45	7.95468e-41	4.49417e-43
biological_process	GO:0016477	cell migration	120	CDH2, PTPRU, GPC6, TRIB1, CCR1, SPNS2, COL1A1, COL1A2, COL3A1, VCAN, CXADR, CYP1B1, DPP4, DPYSL3, LPAR1, EMP2, EPHA4, F3, FAP, FBLN1, ITGA11, FLT1, SULF1, ARC, FN1, KCTD13, BAMBI, ASPM, GREM1, GJA1, ANGPT1, RGCC, CXCL1, CXCL2, CXCL3, PKN3, NRG1, HMGB1, HMGB2, HRAS, HES1, ICAM1, ID1, APOD, CYR61, IL1B, IL6, CXCL8, IL12A, ITGA4, ITGA7, ITGAV, L1CAM, LCP1, MET, MMP1, MMP10, MMP12, ATP1B1, NTF3, PAWR…	979	1131	51862	1.06256e-44	9.55139e-41	5.36595e-43
biological_process	GO:0009889	regulation of biosynthetic process	235	CDK2, TRIB1, CDKN1A, RAMP1, CDKN1B, STAG1, CDKN2A, CDKN2B, TNIP1, KLF2, FST, CEBPB, CEBPD, BATF, USP16, CENPF, STAG2, CBX1, CCDC85B, CHEK1, FSTL1, PSIP1, LZTS1, SP140, CHRM2, CIDEA, PLK3, COL1A1, CSF2, CSF3, E2F7, CIART, SIK1, CYP1B1, ESCO2, CITED4, AEBP1, DHFR, DNA2, DNMT1, JAG1, E2F1, ABCA1, ZNF367, EREG, EZH2, FBN1, EFEMP1, ZNF438, MAPRE3, DKK1, FOXM1, LPIN1, SULF1, DDAH2, MAFF, FZD2, KCTD13, …	864	4070	48923	1.3238e-44	1.18996e-40	6.64785e-43
biological_process	GO:0048870	cell motility	124	CDH2, PTPRU, GPC6, TRIB1, PDPN, ADCY3, CCR1, SPNS2, COL1A1, COL1A2, COL3A1, VCAN, CXADR, CYP1B1, DPP4, DPYSL3, LPAR1, EMP2, EPHA4, F3, FAP, FBLN1, ITGA11, TTLL5, FLT1, SULF1, ARC, FN1, KCTD13, BAMBI, ASPM, GREM1, GJA1, ANGPT1, RGCC, CXCL1, CXCL2, CXCL3, PKN3, NRG1, HMGB1, HMGB2, HRAS, HES1, ICAM1, ID1, APOD, CYR61, IL1B, IL6, CXCL8, IL12A, ITGA4, ITGA7, ITGAV, L1CAM, LCP1, MET, MMP1, MMP10, MMP12…	975	1227	51766	3.2571e-44	2.92781e-40	1.61757e-42
biological_process	GO:0051674	localization of cell	124	CDH2, PTPRU, GPC6, TRIB1, PDPN, ADCY3, CCR1, SPNS2, COL1A1, COL1A2, COL3A1, VCAN, CXADR, CYP1B1, DPP4, DPYSL3, LPAR1, EMP2, EPHA4, F3, FAP, FBLN1, ITGA11, TTLL5, FLT1, SULF1, ARC, FN1, KCTD13, BAMBI, ASPM, GREM1, GJA1, ANGPT1, RGCC, CXCL1, CXCL2, CXCL3, PKN3, NRG1, HMGB1, HMGB2, HRAS, HES1, ICAM1, ID1, APOD, CYR61, IL1B, IL6, CXCL8, IL12A, ITGA4, ITGA7, ITGAV, L1CAM, LCP1, MET, MMP1, MMP10, MMP12…	975	1227	51766	3.2571e-44	2.92781e-40	1.61757e-42
biological_process	GO:1901362	organic cyclic compound biosynthetic process	242	CDK2, TRIB1, CDKN1A, RAMP1, CDKN1B, STAG1, CDKN2A, CDKN2B, TNIP1, KLF2, FST, CEBPB, CEBPD, BATF, USP16, PAICS, CENPF, POLD3, POLQ, STAG2, ADCY3, CBX1, CCDC85B, CHEK1, FSTL1, PSIP1, LZTS1, SP140, CHRM2, CIDEA, PLK3, NR2C2AP, COL1A1, NUP35, CSF3, E2F7, CIART, SIK1, CYP1B1, DCK, CITED4, AEBP1, DHFR, DNMT1, JAG1, DUT, E2F1, ABCA1, ZNF367, EREG, EZH2, EFEMP1, ZNF438, MAPRE3, DKK1, FOXM1, TTLL5, LPIN1,…	857	4309	48684	3.9387e-44	3.5405e-40	1.94533e-42
molecular_function	GO:0044877	macromolecular complex binding	131	CDH2, CHAF1A, EDIL3, KIF20A, CDK2, CDKN1A, CDKN1B, STAG1, CORO2B, FST, CEBPB, CENPA, CENPE, POLQ, STAG2, CBX1, KIF2C, PSIP1, WDHD1, SP140, CDCA5, GABARAPL2, C1QTNF1, COL3A1, COL16A1, KIF18B, CTSS, CXADR, DCN, DNMT1, MLKL, EMP2, EZH2, FAP, FBLN1, FBN1, SKA1, FKBP1A, ITGA11, MAPRE3, NCAPD3, FN1, KIF4A, RICTOR, SACS, NUPR1, PCOLCE2, RBMX, GAS2L3, ATAD2, UBE2T, RACGAP1, UHRF1, MSH6, HIST1H1C, H2AFZ, …	968	1385	51608	6.54845e-44	5.8864e-40	3.21661e-42
cellular_component	GO:0000228	nuclear chromosome	80	CHAF1A, NDC80, CEBPB, CENPA, SMC2, CBX1, TOPBP1, CHEK1, PSIP1, CDCA5, ADD3, EME1, SGOL1, ESCO2, DDX11, E2F1, EZH2, FEN1, NCAPD3, SMCHD1, ORC6, ZNF385A, RBMX, UHRF1, MSH6, HIST1H1C, H2AFX, H2AFZ, H3F3A, HMGB2, BIRC5, INCENP, MCM2, MCM3, MCM4, MCM5, MCM6, MCM7, MSH2, NASP, NEK2, ORC1, PCNA, GINS2, PLK1, EXOSC9, POLA1, POLD1, POLE, POLE2, MIS18BP1, MCM10, ASF1B, H2AFJ, RAD21, RAD51, BLM, DCLRE1B, BR…	1019	449	52544	7.13463e-44	6.41332e-40	3.4855e-42
biological_process	GO:0031326	regulation of cellular biosynthetic process	232	CDK2, TRIB1, CDKN1A, RAMP1, CDKN1B, STAG1, CDKN2A, CDKN2B, TNIP1, KLF2, FST, CEBPB, CEBPD, BATF, USP16, CENPF, STAG2, CBX1, CCDC85B, CHEK1, FSTL1, PSIP1, LZTS1, SP140, CHRM2, CIDEA, PLK3, COL1A1, CSF2, CSF3, E2F7, CIART, SIK1, CYP1B1, ESCO2, CITED4, AEBP1, DHFR, DNA2, DNMT1, JAG1, E2F1, ABCA1, ZNF367, EREG, EZH2, FBN1, EFEMP1, ZNF438, MAPRE3, DKK1, FOXM1, LPIN1, SULF1, DDAH2, MAFF, FZD2, KCTD13, …	867	4028	48965	8.14221e-44	7.31903e-40	3.95623e-42
biological_process	GO:0034654	nucleobase-containing compound biosynthetic process	235	CDK2, TRIB1, CDKN1A, RAMP1, CDKN1B, STAG1, CDKN2A, CDKN2B, TNIP1, KLF2, FST, CEBPB, CEBPD, BATF, USP16, PAICS, CENPF, POLD3, POLQ, STAG2, ADCY3, CBX1, CCDC85B, CHEK1, FSTL1, PSIP1, LZTS1, SP140, CHRM2, CIDEA, PLK3, NR2C2AP, COL1A1, NUP35, CSF3, E2F7, CIART, SIK1, CYP1B1, DCK, CITED4, AEBP1, DHFR, DNMT1, JAG1, DUT, E2F1, ABCA1, ZNF367, EREG, EZH2, EFEMP1, ZNF438, MAPRE3, DKK1, FOXM1, TTLL5, LPIN1,…	864	4120	48873	8.92449e-44	8.02223e-40	4.31302e-42
biological_process	GO:0018130	heterocycle biosynthetic process	237	CDK2, TRIB1, CDKN1A, RAMP1, CDKN1B, STAG1, CDKN2A, CDKN2B, TNIP1, KLF2, FST, CEBPB, CEBPD, BATF, USP16, PAICS, CENPF, POLD3, POLQ, STAG2, ADCY3, CBX1, CCDC85B, CHEK1, FSTL1, PSIP1, LZTS1, SP140, CHRM2, CIDEA, PLK3, NR2C2AP, COL1A1, NUP35, CSF3, E2F7, CIART, SIK1, CYP1B1, DCK, CITED4, AEBP1, DHFR, DNMT1, JAG1, DUT, E2F1, ABCA1, ZNF367, EREG, EZH2, EFEMP1, ZNF438, MAPRE3, DKK1, FOXM1, TTLL5, LPIN1,…	862	4185	48808	1.07512e-43	9.66421e-40	5.16803e-42
biological_process	GO:0040011	locomotion	146	CDH2, CDH4, PTPRU, GPC6, RASA4, TRIB1, IFITM2, PDPN, ADCY3, CCR1, SPNS2, COL1A1, COL1A2, COL3A1, COL5A2, COL6A3, CSF2, VCAN, CXADR, CYP1B1, DPP4, DPYSL3, DUSP5, DUSP6, LPAR1, EMP2, EPHA4, EREG, ALCAM, F3, FAP, FBLN1, ITGA11, TTLL5, FLT1, SULF1, ARC, FN1, FLRT3, KIF4A, KCTD13, BAMBI, ASPM, GREM1, GJA1, ANGPT1, RGCC, CXCL1, CXCL2, CXCL3, PKN3, NRG1, HMGB1, HMGB2, HRAS, HES1, HSPA1A, HSPA1B, HSP90AA…	953	1730	51263	1.0873e-43	9.77376e-40	5.19881e-42
biological_process	GO:0019438	aromatic compound biosynthetic process	237	CDK2, TRIB1, CDKN1A, RAMP1, CDKN1B, STAG1, CDKN2A, CDKN2B, TNIP1, KLF2, FST, CEBPB, CEBPD, BATF, USP16, PAICS, CENPF, POLD3, POLQ, STAG2, ADCY3, CBX1, CCDC85B, CHEK1, FSTL1, PSIP1, LZTS1, SP140, CHRM2, CIDEA, PLK3, NR2C2AP, COL1A1, NUP35, CSF3, E2F7, CIART, SIK1, CYP1B1, DCK, CITED4, AEBP1, DHFR, DNMT1, JAG1, DUT, E2F1, ABCA1, ZNF367, EREG, EZH2, EFEMP1, ZNF438, MAPRE3, DKK1, FOXM1, TTLL5, LPIN1,…	862	4190	48803	1.29638e-43	1.16532e-39	6.16571e-42
biological_process	GO:0009653	anatomical structure morphogenesis	185	CDH2, CDH4, RASA4, SPRY2, RAMP1, KLF2, CDC42EP2, CEBPB, PDPN, FERMT2, CHI3L1, LZTS1, COL1A1, COL1A2, COL3A1, COL5A2, COL6A3, COL11A1, COL12A1, COL15A1, SCLT1, CD109, CSF2, E2F7, CYP1B1, TMTC3, DCN, DPYSL3, JAG1, DUSP4, DUSP5, DUSP6, ECT2, LPAR1, ELN, EMP2, EPHA4, EREG, ALCAM, EZH2, F3, FAP, FBLN1, FBN1, EFEMP1, FKBP1A, NTNG1, DKK1, TNIK, FOXM1, TTLL5, FLT1, SULF1, ARC, FN1, FLRT3, KIF4A, FZD2, BA…	914	2722	50271	2.29517e-43	2.06313e-39	1.08586e-41
biological_process	GO:0071103	DNA conformation change	61	CHAF1A, SMC4, CDKN2A, CENPA, SMC2, CDCA5, OIP5, DDX11, DNA2, NCAPD3, NCAPH, CENPI, RAD54B, HIST1H1C, H3F3A, HELLS, HMGB1, HMGB2, HMGB3, CENPW, MCM2, MCM3, MCM4, MCM5, MCM6, MCM7, NASP, NUSAP1, GINS2, MIS18A, NCAPG2, CENPQ, MIS18BP1, HJURP, ASF1B, CENPN, CASC5, RAD51, RBBP7, BLM, CENPK, NCAPG, CENPH, TOP2A, TOP2B, TPR, CENPM, CENPO, CENPU, PIF1, CHAF1B, CDC45, HIST1H2BC, HIST2H2BE, BRIP1, GINS4, H…	1038	215	52778	2.41992e-43	2.17526e-39	1.13888e-41
biological_process	GO:0044271	cellular nitrogen compound biosynthetic process	252	CDK2, TRIB1, CDKN1A, RAMP1, CDKN1B, STAG1, CDKN2A, CDKN2B, TNIP1, KLF2, FST, CEBPB, CEBPD, BATF, USP16, PAICS, CENPF, POLD3, POLQ, STAG2, ADCY3, CBX1, CCDC85B, CHEK1, FSTL1, PSIP1, LZTS1, SP140, CHRM2, CIDEA, RPL39L, PLK3, NR2C2AP, COL1A1, NUP35, CSF3, E2F7, CIART, SIK1, CYP1B1, DCK, CITED4, AEBP1, DHFR, NQO1, DNMT1, JAG1, DUT, E2F1, ABCA1, EEF1A2, ZNF367, EREG, EZH2, EFEMP1, ZNF438, MAPRE3, DKK1…	847	4667	48326	2.64208e-43	2.37497e-39	1.23696e-41
molecular_function	GO:0016787	hydrolase activity	173	PTPRU, KIF20A, TNIP1, CDKN3, LYPLA1, RNASEH2A, USP16, CENPE, CES1, POLQ, KIF2C, RAB31, CHI3L1, EXOSC8, TSEN15, CCR1, ADAMTS14, KIF18B, EME1, CTSS, PRUNE2, AEBP1, DDX11, DNA2, DPP4, DPYSL3, DUSP4, DUSP5, DUSP6, DUSP8, DUT, ABCA1, EEF1A2, LIPH, ABCA3, F2RL2, FAP, FEN1, ARSG, LPIN1, SULF1, PPIP5K2, ATP13A2, DDAH2, KIF4A, EPHX4, NUDT14, RAD54B, PAMR1, GBP1, GBP3, GCH1, AMPD3, ATAD2, MSH6, HELLS, HRAS…	926	2418	50575	4.04715e-43	3.63798e-39	1.88496e-41
biological_process	GO:0010556	regulation of macromolecule biosynthetic process	224	CDK2, TRIB1, CDKN1A, RAMP1, CDKN1B, STAG1, CDKN2A, CDKN2B, TNIP1, KLF2, FST, CEBPB, CEBPD, BATF, USP16, CENPF, STAG2, CBX1, CCDC85B, CHEK1, FSTL1, PSIP1, LZTS1, SP140, CIDEA, PLK3, COL1A1, CSF2, CSF3, E2F7, CIART, SIK1, CYP1B1, ESCO2, CITED4, AEBP1, DHFR, DNA2, DNMT1, JAG1, E2F1, ZNF367, EREG, EZH2, FBN1, EFEMP1, ZNF438, MAPRE3, DKK1, FOXM1, LPIN1, SULF1, MAFF, FZD2, KCTD13, SVIP, BAMBI, ZNF385A,…	875	3844	49149	6.31773e-43	5.67901e-39	2.92733e-41
biological_process	GO:0032879	regulation of localization	166	CDH2, PTPRU, TRIB1, CDKN1A, CDKN1B, CDKN2A, BTN2A2, LYPLA1, TACC3, SPAG5, PDPN, CDCA5, C1QTNF1, CIDEA, TRIM6, CCR1, PLK3, COL1A1, COL3A1, NUP35, CSF3, CNIH3, SIK1, CTSS, CYP1B1, DPYSL3, E2F1, ECT2, ABCA1, LPAR1, EMP2, F3, FBLN1, FKBP1A, DKK1, FLT1, SULF1, ARC, FN1, SVIP, BAMBI, GBP1, GREM1, GJA1, TSPAN13, TNFRSF21, ANGPT1, RGCC, RACGAP1, CXCL1, CXCL2, CXCL3, HCLS1, NRG1, HK2, HMGB1, HRAS, HES1, H…	933	2258	50735	1.10063e-42	9.89359e-39	5.07364e-41
biological_process	GO:0000226	microtubule cytoskeleton organization	77	KIF20A, CDK2, SPRY2, CDKN1B, NDC80, TACC3, CENPA, SPAG5, CENPE, PLK4, KIF2C, CHEK1, PLK3, NEK7, KIF18B, SGOL1, ECT2, SKA1, SKA3, TPX2, TTLL5, KIF4A, ASPM, FBXO5, CKAP2, GAS2L3, WDR62, RACGAP1, GPSM2, BIRC2, BIRC5, SKA2, KIF11, KIFC1, STMN1, MYBL2, PPP1R12A, NEFL, NEK2, NUSAP1, PLK1, HAUS6, SPDL1, HAUS4, MAP1S, CENPJ, FMN2, CASC5, SPC25, STIL, SRGAP2C, SNCA, BRCA1, AURKA, TPR, TTK, XPO1, XRCC2, XR…	1022	426	52567	1.30891e-42	1.17658e-38	6.00295e-41
biological_process	GO:0044093	positive regulation of molecular function	146	RASA4B, RASA4, SPRY2, CDKN1A, CDKN1B, CDKN2A, CDC42EP2, CENPE, ADCY3, DBF4, UBE2C, CHI3L1, CHRM2, GABARAPL2, TRIM6, IQGAP3, CSF2, CSF3, CTSS, DHFR, DUSP5, DUSP6, ECT2, LPAR1, EEF1A2, EMP2, EPHA4, EREG, EZH2, F3, FBLN1, FKBP1A, MAPRE3, TPX2, TNIK, FLT1, DNAJC9, ARC, FN1, ALOX5AP, RICTOR, FZD2, BAMBI, FBXO5, FAM162A, GCH1, PCOLCE2, GREM1, CYFIP2, ANGPT1, RGCC, RACGAP1, UHRF1, CXCL1, MSH6, NRG1, HMG…	953	1773	51220	1.51487e-42	1.36171e-38	6.91225e-41
cellular_component	GO:0005886	plasma membrane	256	CDH2, CDH4, RASA4B, CDH6, PTPRU, GPC6, RASA4, SPRY2, RAMP1, CDC42EP2, IFITM2, PDPN, STAG2, ADCY3, FERMT2, LZTS1, SLC2A6, CHRM2, CDCA5, AHNAK2, CHRNA1, C1QTNF1, KCTD12, MRGPRF, MRGPRX3, MRGPRX4, ADD3, NEDD1, CCR1, SLC43A2, IQGAP3, COL6A3, NUP35, CD109, KIF18B, CNIH3, CXADR, DPP4, JAG1, ABCA1, LPAR1, MLKL, SPRED2, LIPH, EMP2, EPHA4, EREG, ABCA3, ALCAM, F2RL2, F3, FANCG, FAP, CPNE2, FEN1, ITGA11, PH…	843	4836	48157	1.76964e-42	1.59073e-38	8.03401e-41
biological_process	GO:0051247	positive regulation of protein metabolic process	134	CDH2, RASA4, TRIB1, SPRY2, CDKN1A, RAMP1, CDKN1B, CDKN2A, KLF2, USP16, CENPE, ADCY3, UBE2C, CHI3L1, C1QTNF1, TRIM6, CCR1, PLK3, IQGAP3, CSF2, CSF3, CDCA2, DNMT1, DUSP5, DUSP6, ECT2, LPAR1, EMP2, EPHA4, EREG, EZH2, F3, FBLN1, FKBP1A, MAPRE3, TPX2, TNIK, SMC5, FLT1, FN1, RICTOR, SVIP, PHF19, FBXO5, FAM162A, NUPR1, PCOLCE2, GREM1, GJA1, CYFIP2, ANGPT1, RGCC, UHRF1, HCLS1, NRG1, HMGB1, HNRNPD, HRAS, …	965	1505	51488	2.63613e-42	2.36962e-38	1.19076e-40
biological_process	GO:0009628	response to abiotic stimulus	115	GPC6, CDK2, CDKN1A, CDKN1B, TACC3, RAD51AP1, TOPBP1, CHEK1, CHI3L1, PSIP1, PLK3, COL1A1, COL3A1, NUP35, COL11A1, SIK1, CTSS, DCN, DPP4, E2F1, ECT2, LPAR1, F3, FANCD2, FANCG, DDIAS, FEN1, FAM162A, MYOF, GJA1, RGCC, MSH6, H2AFX, BIRC2, HSPA1A, HSPA1B, HSP90AA1, ICAM1, ID2, IL1A, IL1B, IL6, IL12A, KCNJ2, KCNK2, MFAP4, MKI67, MMP7, MSH2, ATP1B1, NTSR1, OXTR, PAWR, F11R, PCNA, TRPV2, SCARA3, DTL, PDGF…	984	1110	51883	6.78038e-42	6.09488e-38	3.04744e-40
biological_process	GO:0032270	positive regulation of cellular protein metabolic process	129	CDH2, RASA4, TRIB1, SPRY2, CDKN1A, RAMP1, CDKN1B, CDKN2A, USP16, CENPE, ADCY3, UBE2C, CHI3L1, C1QTNF1, TRIM6, CCR1, PLK3, IQGAP3, CSF2, CSF3, CDCA2, DNMT1, DUSP5, DUSP6, ECT2, LPAR1, EMP2, EPHA4, EREG, EZH2, F3, FBLN1, FKBP1A, MAPRE3, TPX2, TNIK, SMC5, FLT1, FN1, RICTOR, SVIP, PHF19, FBXO5, FAM162A, NUPR1, PCOLCE2, GREM1, CYFIP2, ANGPT1, RGCC, UHRF1, HCLS1, NRG1, HMGB1, HNRNPD, HRAS, HES1, BIRC2,…	970	1411	51582	8.5356e-42	7.67265e-38	3.81724e-40
biological_process	GO:0010468	regulation of gene expression	229	MBNL2, CDK2, TRIB1, SPRY2, CDKN1A, CDKN1B, STAG1, CDKN2A, CDKN2B, TNIP1, KLF2, FST, CEBPB, CEBPD, BATF, USP16, CENPF, STAG2, CBX1, CCDC85B, CHEK1, FSTL1, PSIP1, LZTS1, SP140, C1QTNF1, CIDEA, TRIM6, CLK1, CCR1, PLK3, COL1A1, IQGAP3, CSF2, CSF3, E2F7, CIART, SIK1, CYP1B1, TMTC3, CITED4, AEBP1, DHFR, DNMT1, JAG1, E2F1, ZNF367, EREG, EZH2, FBLN1, FBN1, EFEMP1, ZNF438, MAPRE3, DKK1, FOXM1, LPIN1, SULF…	870	4063	48930	9.00249e-42	8.09234e-38	4.00611e-40
biological_process	GO:0012501	programmed cell death	146	SPRY2, CDKN1A, CDKN1B, CDKN2A, TRAIP, CEBPB, CHI3L1, CIDEA, PLK3, CSE1L, CSF2, SIK1, CYP1B1, PRUNE2, NQO1, DUSP6, E2F1, ECT2, LPAR1, EEF1A2, MLKL, CLN8, F3, FAP, DDIAS, PHLDA1, TPX2, TNIK, SULF1, DDAH2, ZNF385A, FAM162A, NUPR1, GREM1, CKAP2, GJA1, CYFIP2, TNFRSF21, ANGPT1, GRK5, RGCC, MSH6, HCLS1, HELLS, NRG1, HK2, HMGB1, HMGB2, HRAS, BIRC2, HSPA1A, HSPA1B, BIRC5, APLP1, ICAM1, ID1, ID3, AMIGO2, …	953	1809	51184	1.29292e-41	1.1622e-37	5.72515e-40
biological_process	GO:2000026	regulation of multicellular organismal development	133	CDH2, CDH4, TRIB1, CDKN1B, CDKN2A, CDKN2B, FST, CEBPB, CENPF, CHI3L1, LZTS1, CCR1, COL1A1, COL3A1, IQGAP3, COL5A2, CD109, CSF3, CYP1B1, DPYSL3, JAG1, DUSP6, ECT2, LPAR1, EMP2, EPHA4, EZH2, F3, EFEMP1, DKK1, TNIK, FLT1, SULF1, FN1, MAFF, FLRT3, FZD2, NEGR1, BAMBI, ASPM, NUPR1, GREM1, GJA1, TNFRSF21, RGCC, HCLS1, NRG1, HMGB1, HMGB2, HMGB3, HES1, ID1, ID2, AMIGO2, CYR61, IL1A, IL1B, IL6, IL6ST, CXCL…	966	1514	51479	2.09853e-41	1.88637e-37	9.24692e-40
biological_process	GO:0051704	multi-organism process	165	TRIB1, TNIP1, CEBPB, BATF, CENPA, IFITM2, ADCY3, PSIP1, CHRM2, TUSC2, RPL39L, TRIM6, NUP35, COL16A1, CSF2, CSF3, CXADR, DCN, DDX11, DPP4, E2F1, ABCA1, EMP2, CLN8, EREG, F3, FANCD2, FANCG, FBLN1, DDIAS, TNIK, TTLL5, DNAJC9, MAFF, ASPM, FBXO5, GBP1, GBP3, GCH1, CD163L1, RACGAP1, CXCL1, CXCL2, CXCL3, MSH6, H2AFX, HMGB2, HNRNPA1, HRAS, BIRC2, HSPA1A, HSPA1B, ICAM1, RAB43, IL1B, IL6, IL6ST, CXCL8, IL1…	934	2298	50695	3.2495e-41	2.92097e-37	1.42486e-39
molecular_function	GO:0036094	small molecule binding	177	SMC4, KIF20A, CDK2, TRIB1, SMC2, PAICS, CENPE, POLQ, PLK4, ADCY3, KIF2C, RAB31, UBE2C, CHEK1, CLK1, IRGQ, PLK3, NEK7, KIF18B, SIK1, DCK, DDX11, DHFR, DNA2, DNMT1, DPYD, ABCA1, LPAR1, EEF1A2, MLKL, EPHA4, ABCA3, TPX2, TNIK, TTLL5, SMC5, FLT1, PPIP5K2, SMCHD1, ATP13A2, FOLR3, DDAH2, ALOX5AP, KIF4A, RAD54B, PHGDH, GBP1, GBP3, GCH1, GK, RBMX, P4HA3, GRK5, ATAD2, UBE2T, UHRF1, MSH6, PKN3, HELLS, HK2, …	922	2615	50378	3.60133e-41	3.23723e-37	1.57147e-39
biological_process	GO:0048468	cell development	157	CDH2, CDH4, RASA4, TRIB1, CDKN1A, KLF2, FERMT2, LZTS1, TUSC2, COL1A1, COL3A1, COL5A2, COL6A3, COL11A1, SCLT1, CSF2, CXADR, TMTC3, DHFR, DPYSL3, JAG1, DUSP5, DUSP6, ECT2, LPAR1, EPHA4, EREG, ALCAM, EZH2, FANCG, FBLN1, DDIAS, NTNG1, DKK1, TNIK, TTLL5, SULF1, FN1, FLRT3, KIF4A, FZD2, NEGR1, BAMBI, ASPM, ZNF385A, PHGDH, FBXO5, GBP1, GREM1, GJA1, TNFRSF21, ANGPT1, RGCC, NRG1, HMGB1, HMGB2, HRAS, HES1,…	942	2098	50895	3.85735e-41	3.46737e-37	1.67506e-39
biological_process	GO:0048584	positive regulation of response to stimulus	151	CDH2, RASA4, SPRY2, CDKN2A, CDKN2B, TNIP1, CHI3L1, C1QTNF1, TRIM6, CCR1, COL1A1, COL3A1, IQGAP3, CSF2, CSF3, CTSS, CYP1B1, JAG1, DUSP4, DUSP5, DUSP6, E2F1, ECT2, LPAR1, SPRED2, EMP2, EPHA4, EREG, EZH2, F3, FKBP1A, TNIK, FOXM1, FLT1, SULF1, ARC, ALOX5AP, RICTOR, FZD2, BAMBI, ASPM, ZNF385A, GBP1, FAM162A, GREM1, GJA1, CYFIP2, DKK2, TNFRSF21, ANGPT1, RGCC, CXCL1, CXCL2, CXCL3, HCLS1, CFH, NRG1, HK2,…	948	1953	51040	4.77363e-41	4.29102e-37	2.06299e-39
molecular_function	GO:0000166	nucleotide binding	165	SMC4, KIF20A, CDK2, TRIB1, SMC2, PAICS, CENPE, POLQ, PLK4, ADCY3, KIF2C, RAB31, UBE2C, CHEK1, CLK1, IRGQ, PLK3, NEK7, KIF18B, SIK1, DCK, DDX11, DHFR, DNA2, DNMT1, DPYD, ABCA1, EEF1A2, MLKL, EPHA4, ABCA3, TPX2, TNIK, TTLL5, SMC5, FLT1, PPIP5K2, SMCHD1, ATP13A2, KIF4A, RAD54B, PHGDH, GBP1, GBP3, GCH1, GK, RBMX, GRK5, ATAD2, UBE2T, UHRF1, MSH6, PKN3, HELLS, HK2, HNRNPA1, HNRNPA2B1, HNRNPD, HNRNPH1, …	934	2311	50682	6.27577e-41	5.64129e-37	2.68633e-39
molecular_function	GO:1901265	nucleoside phosphate binding	165	SMC4, KIF20A, CDK2, TRIB1, SMC2, PAICS, CENPE, POLQ, PLK4, ADCY3, KIF2C, RAB31, UBE2C, CHEK1, CLK1, IRGQ, PLK3, NEK7, KIF18B, SIK1, DCK, DDX11, DHFR, DNA2, DNMT1, DPYD, ABCA1, EEF1A2, MLKL, EPHA4, ABCA3, TPX2, TNIK, TTLL5, SMC5, FLT1, PPIP5K2, SMCHD1, ATP13A2, KIF4A, RAD54B, PHGDH, GBP1, GBP3, GCH1, GK, RBMX, GRK5, ATAD2, UBE2T, UHRF1, MSH6, PKN3, HELLS, HK2, HNRNPA1, HNRNPA2B1, HNRNPD, HNRNPH1, …	934	2311	50682	6.27577e-41	5.64129e-37	2.68633e-39
biological_process	GO:0006915	apoptotic process	144	SPRY2, CDKN1A, CDKN1B, CDKN2A, TRAIP, CEBPB, CHI3L1, CIDEA, PLK3, CSE1L, CSF2, SIK1, CYP1B1, PRUNE2, NQO1, DUSP6, E2F1, ECT2, LPAR1, EEF1A2, CLN8, F3, FAP, DDIAS, PHLDA1, TPX2, TNIK, SULF1, DDAH2, ZNF385A, FAM162A, NUPR1, GREM1, CKAP2, GJA1, CYFIP2, TNFRSF21, ANGPT1, GRK5, RGCC, MSH6, HCLS1, HELLS, NRG1, HK2, HMGB1, HMGB2, HRAS, BIRC2, HSPA1A, HSPA1B, BIRC5, APLP1, ICAM1, ID1, ID3, AMIGO2, CYR61,…	955	1791	51202	7.4506e-41	6.69735e-37	3.1741e-39
molecular_function	GO:0001882	nucleoside binding	145	SMC4, KIF20A, CDK2, TRIB1, SMC2, PAICS, CENPE, POLQ, PLK4, ADCY3, KIF2C, RAB31, UBE2C, CHEK1, CLK1, IRGQ, PLK3, NEK7, KIF18B, SIK1, DCK, DDX11, DNA2, ABCA1, EEF1A2, MLKL, EPHA4, ABCA3, TPX2, TNIK, TTLL5, SMC5, FLT1, PPIP5K2, SMCHD1, ATP13A2, KIF4A, RAD54B, GBP1, GBP3, GCH1, GK, GRK5, ATAD2, UBE2T, MSH6, PKN3, HELLS, HK2, HRAS, HSPA1A, HSPA1B, HSP90AA1, RAB43, IRAK2, ITPKA, KIF5B, KIF11, KIFC1, KI…	954	1821	51172	1.0546e-40	9.47975e-37	4.47158e-39
biological_process	GO:0009719	response to endogenous stimulus	138	PTPRU, RASA4, CDK2, SPRY2, CDKN1A, RAMP1, CDKN1B, CDKN2B, KLF2, CEBPB, ADCY3, FERMT2, RAB31, FSTL1, CHRNA1, CIDEA, COL1A1, COL1A2, COL3A1, COL5A2, COL16A1, CD109, CSF2, EME1, CTSS, CITED4, DHFR, NQO1, DNMT1, JAG1, DUSP5, DUSP6, E2F1, ABCA1, EREG, EZH2, F3, FBN1, FKBP1A, DKK1, FOXM1, LPIN1, SULF1, RICTOR, BAMBI, GREM1, GJA1, ANGPT1, H2AFZ, H3F3A, HCLS1, NRG1, HMGB2, HRAS, HES1, BIRC2, APLP1, ICAM1…	961	1655	51338	1.0714e-40	9.6308e-37	4.5215e-39
molecular_function	GO:0005524	ATP binding	130	SMC4, KIF20A, CDK2, TRIB1, SMC2, PAICS, CENPE, POLQ, PLK4, ADCY3, KIF2C, UBE2C, CHEK1, CLK1, PLK3, NEK7, KIF18B, SIK1, DCK, DDX11, DNA2, ABCA1, MLKL, EPHA4, ABCA3, TPX2, TNIK, TTLL5, SMC5, FLT1, PPIP5K2, SMCHD1, ATP13A2, KIF4A, RAD54B, GK, GRK5, ATAD2, UBE2T, MSH6, PKN3, HELLS, HK2, HSPA1A, HSPA1B, HSP90AA1, IRAK2, ITPKA, KIF5B, KIF11, KIFC1, KIF22, LIG1, MCM2, MCM3, MCM4, MCM5, MCM7, MET, MKI67,…	969	1473	51520	1.21231e-40	1.08974e-36	5.09225e-39
molecular_function	GO:0035639	purine ribonucleoside triphosphate binding	144	SMC4, KIF20A, CDK2, TRIB1, SMC2, PAICS, CENPE, POLQ, PLK4, ADCY3, KIF2C, RAB31, UBE2C, CHEK1, CLK1, IRGQ, PLK3, NEK7, KIF18B, SIK1, DCK, DDX11, DNA2, ABCA1, EEF1A2, MLKL, EPHA4, ABCA3, TPX2, TNIK, TTLL5, SMC5, FLT1, PPIP5K2, SMCHD1, ATP13A2, KIF4A, RAD54B, GBP1, GBP3, GCH1, GK, GRK5, ATAD2, UBE2T, MSH6, PKN3, HELLS, HK2, HRAS, HSPA1A, HSPA1B, HSP90AA1, RAB43, IRAK2, ITPKA, KIF5B, KIF11, KIFC1, KI…	955	1804	51189	1.58816e-40	1.4276e-36	6.63998e-39
molecular_function	GO:0032553	ribonucleotide binding	146	SMC4, KIF20A, CDK2, TRIB1, SMC2, PAICS, CENPE, POLQ, PLK4, ADCY3, KIF2C, RAB31, UBE2C, CHEK1, CLK1, IRGQ, PLK3, NEK7, KIF18B, SIK1, DCK, DDX11, DNA2, ABCA1, EEF1A2, MLKL, EPHA4, ABCA3, TPX2, TNIK, TTLL5, SMC5, FLT1, PPIP5K2, SMCHD1, ATP13A2, KIF4A, RAD54B, GBP1, GBP3, GCH1, GK, GRK5, ATAD2, UBE2T, MSH6, PKN3, HELLS, HK2, HRAS, HSPA1A, HSPA1B, HSP90AA1, RAB43, IRAK2, ITPKA, KIF5B, KIF11, KIFC1, KI…	953	1859	51134	2.3254e-40	2.0903e-36	9.67731e-39
molecular_function	GO:0032550	purine ribonucleoside binding	144	SMC4, KIF20A, CDK2, TRIB1, SMC2, PAICS, CENPE, POLQ, PLK4, ADCY3, KIF2C, RAB31, UBE2C, CHEK1, CLK1, IRGQ, PLK3, NEK7, KIF18B, SIK1, DCK, DDX11, DNA2, ABCA1, EEF1A2, MLKL, EPHA4, ABCA3, TPX2, TNIK, TTLL5, SMC5, FLT1, PPIP5K2, SMCHD1, ATP13A2, KIF4A, RAD54B, GBP1, GBP3, GCH1, GK, GRK5, ATAD2, UBE2T, MSH6, PKN3, HELLS, HK2, HRAS, HSPA1A, HSPA1B, HSP90AA1, RAB43, IRAK2, ITPKA, KIF5B, KIF11, KIFC1, KI…	955	1811	51182	2.38033e-40	2.13968e-36	9.86028e-39
molecular_function	GO:0001883	purine nucleoside binding	144	SMC4, KIF20A, CDK2, TRIB1, SMC2, PAICS, CENPE, POLQ, PLK4, ADCY3, KIF2C, RAB31, UBE2C, CHEK1, CLK1, IRGQ, PLK3, NEK7, KIF18B, SIK1, DCK, DDX11, DNA2, ABCA1, EEF1A2, MLKL, EPHA4, ABCA3, TPX2, TNIK, TTLL5, SMC5, FLT1, PPIP5K2, SMCHD1, ATP13A2, KIF4A, RAD54B, GBP1, GBP3, GCH1, GK, GRK5, ATAD2, UBE2T, MSH6, PKN3, HELLS, HK2, HRAS, HSPA1A, HSPA1B, HSP90AA1, RAB43, IRAK2, ITPKA, KIF5B, KIF11, KIFC1, KI…	955	1814	51179	2.82938e-40	2.54333e-36	1.16134e-38
molecular_function	GO:0032549	ribonucleoside binding	144	SMC4, KIF20A, CDK2, TRIB1, SMC2, PAICS, CENPE, POLQ, PLK4, ADCY3, KIF2C, RAB31, UBE2C, CHEK1, CLK1, IRGQ, PLK3, NEK7, KIF18B, SIK1, DCK, DDX11, DNA2, ABCA1, EEF1A2, MLKL, EPHA4, ABCA3, TPX2, TNIK, TTLL5, SMC5, FLT1, PPIP5K2, SMCHD1, ATP13A2, KIF4A, RAD54B, GBP1, GBP3, GCH1, GK, GRK5, ATAD2, UBE2T, MSH6, PKN3, HELLS, HK2, HRAS, HSPA1A, HSPA1B, HSP90AA1, RAB43, IRAK2, ITPKA, KIF5B, KIF11, KIFC1, KI…	955	1814	51179	2.82938e-40	2.54333e-36	1.16134e-38
molecular_function	GO:0032555	purine ribonucleotide binding	145	SMC4, KIF20A, CDK2, TRIB1, SMC2, PAICS, CENPE, POLQ, PLK4, ADCY3, KIF2C, RAB31, UBE2C, CHEK1, CLK1, IRGQ, PLK3, NEK7, KIF18B, SIK1, DCK, DDX11, DNA2, ABCA1, EEF1A2, MLKL, EPHA4, ABCA3, TPX2, TNIK, TTLL5, SMC5, FLT1, PPIP5K2, SMCHD1, ATP13A2, KIF4A, RAD54B, GBP1, GBP3, GCH1, GK, GRK5, ATAD2, UBE2T, MSH6, PKN3, HELLS, HK2, HRAS, HSPA1A, HSPA1B, HSP90AA1, RAB43, IRAK2, ITPKA, KIF5B, KIF11, KIFC1, KI…	954	1843	51150	3.72383e-40	3.34735e-36	1.52152e-38
molecular_function	GO:0017076	purine nucleotide binding	145	SMC4, KIF20A, CDK2, TRIB1, SMC2, PAICS, CENPE, POLQ, PLK4, ADCY3, KIF2C, RAB31, UBE2C, CHEK1, CLK1, IRGQ, PLK3, NEK7, KIF18B, SIK1, DCK, DDX11, DNA2, ABCA1, EEF1A2, MLKL, EPHA4, ABCA3, TPX2, TNIK, TTLL5, SMC5, FLT1, PPIP5K2, SMCHD1, ATP13A2, KIF4A, RAD54B, GBP1, GBP3, GCH1, GK, GRK5, ATAD2, UBE2T, MSH6, PKN3, HELLS, HK2, HRAS, HSPA1A, HSPA1B, HSP90AA1, RAB43, IRAK2, ITPKA, KIF5B, KIF11, KIFC1, KI…	954	1852	51141	6.20471e-40	5.57741e-36	2.52372e-38
biological_process	GO:0033993	response to lipid	96	PTPRU, CDK2, TRIB1, CDKN1A, CDKN1B, CEBPB, ADCY3, TRIM6, COL1A1, CSF2, CSF3, DCN, CITED4, NQO1, E2F1, ABCA1, TRIML2, EZH2, F3, DKK1, GCH1, CXCL1, CXCL2, CXCL3, H2AFZ, HMGB2, ICAM1, IL1B, IL6, CXCL8, IL12A, IRAK2, AREG, LOXL1, MEST, NR3C2, MMP15, NASP, NEFL, NPC1, NTSR1, OXTR, PAWR, PCNA, PDGFRB, SERPINF1, PLAU, ACP5, ERRFI1, AXL, ERBB2IP, PELI1, PTGER2, PTGER4, PTGS1, PTK7, PTN, RBBP7, RBBP8, BDN…	1003	797	52196	9.53265e-40	8.5689e-36	3.85986e-38
biological_process	GO:2000112	regulation of cellular macromolecule biosynthetic process	214	CDK2, TRIB1, CDKN1A, RAMP1, CDKN1B, STAG1, CDKN2A, CDKN2B, TNIP1, KLF2, FST, CEBPB, CEBPD, BATF, USP16, CENPF, STAG2, CBX1, CCDC85B, CHEK1, FSTL1, PSIP1, LZTS1, SP140, CIDEA, PLK3, COL1A1, CSF2, CSF3, E2F7, CIART, SIK1, CYP1B1, ESCO2, CITED4, AEBP1, DHFR, DNA2, DNMT1, JAG1, E2F1, ZNF367, EREG, EZH2, FBN1, EFEMP1, ZNF438, MAPRE3, DKK1, FOXM1, LPIN1, SULF1, MAFF, FZD2, KCTD13, SVIP, BAMBI, ZNF385A,…	885	3740	49253	9.86455e-40	8.86724e-36	3.97634e-38
molecular_function	GO:0032559	adenyl ribonucleotide binding	130	SMC4, KIF20A, CDK2, TRIB1, SMC2, PAICS, CENPE, POLQ, PLK4, ADCY3, KIF2C, UBE2C, CHEK1, CLK1, PLK3, NEK7, KIF18B, SIK1, DCK, DDX11, DNA2, ABCA1, MLKL, EPHA4, ABCA3, TPX2, TNIK, TTLL5, SMC5, FLT1, PPIP5K2, SMCHD1, ATP13A2, KIF4A, RAD54B, GK, GRK5, ATAD2, UBE2T, MSH6, PKN3, HELLS, HK2, HSPA1A, HSPA1B, HSP90AA1, IRAK2, ITPKA, KIF5B, KIF11, KIFC1, KIF22, LIG1, MCM2, MCM3, MCM4, MCM5, MCM7, MET, MKI67,…	969	1506	51487	1.02147e-39	9.18201e-36	4.09911e-38
molecular_function	GO:0030554	adenyl nucleotide binding	130	SMC4, KIF20A, CDK2, TRIB1, SMC2, PAICS, CENPE, POLQ, PLK4, ADCY3, KIF2C, UBE2C, CHEK1, CLK1, PLK3, NEK7, KIF18B, SIK1, DCK, DDX11, DNA2, ABCA1, MLKL, EPHA4, ABCA3, TPX2, TNIK, TTLL5, SMC5, FLT1, PPIP5K2, SMCHD1, ATP13A2, KIF4A, RAD54B, GK, GRK5, ATAD2, UBE2T, MSH6, PKN3, HELLS, HK2, HSPA1A, HSPA1B, HSP90AA1, IRAK2, ITPKA, KIF5B, KIF11, KIFC1, KIF22, LIG1, MCM2, MCM3, MCM4, MCM5, MCM7, MET, MKI67,…	969	1514	51479	1.69756e-39	1.52594e-35	6.78196e-38
biological_process	GO:0033043	regulation of organelle organization	106	CDKN1B, CDKN2A, CDC42EP2, SPAG5, CENPE, PLK4, TMSB15A, UBE2C, CHEK1, WDHD1, CDCA5, CSF2, CSF3, DNMT1, E2F1, ECT2, LPAR1, ELN, EREG, SKA1, SKA3, TPX2, SMC5, RICTOR, PHF19, FBXO5, FAM162A, CKAP2, RGCC, ATAD2, RACGAP1, HCLS1, NRG1, HK2, HRAS, HES1, HSPA1A, BIRC5, ICAM1, ID1, SKA2, IL1A, IL1B, KIF11, STMN1, LCP1, LIF, MAD2L1, MSH2, MSX1, NEK2, NTF3, F11R, SHANK1, NUSAP1, PDGFRA, PDGFRB, PLK1, PMAIP1,…	993	1001	51992	2.40907e-39	2.16552e-35	9.58193e-38
molecular_function	GO:0019899	enzyme binding	134	CDH2, KIF20A, TRIB1, SPRY2, CDKN1A, CDKN1B, CDKN2A, CDKN2B, CDKN2C, TNIP1, CDC42EP2, CEBPB, CBX1, UBE2C, WDHD1, GABARAPL2, TRIM6, ADD3, IQGAP3, CSE1L, CSF3, VCAN, SIK1, SGOL1, SH3RF2, DPP4, E2F1, ECT2, ABCA1, EEF1A2, MLKL, SPRED2, EMP2, F3, FANCD2, FAP, TPX2, FOXM1, FN1, ALOX5AP, RICTOR, KCTD13, SVIP, CABYR, FBXO5, GBP1, ANGPT1, GRK5, RGCC, UBE2T, RACGAP1, H2AFX, HCLS1, HMGB1, HES1, HSPA1A, HSPA1…	965	1625	51368	5.1657e-39	4.64345e-35	2.04557e-37
biological_process	GO:0043085	positive regulation of catalytic activity	129	RASA4B, RASA4, SPRY2, CDKN1A, CDKN1B, CDKN2A, CDC42EP2, CENPE, ADCY3, DBF4, UBE2C, CHI3L1, CHRM2, GABARAPL2, IQGAP3, CSF2, DHFR, DUSP5, DUSP6, ECT2, LPAR1, EEF1A2, EMP2, EPHA4, EREG, EZH2, F3, FBLN1, MAPRE3, TPX2, TNIK, FLT1, DNAJC9, FN1, ALOX5AP, RICTOR, FBXO5, FAM162A, GCH1, PCOLCE2, GREM1, CYFIP2, ANGPT1, RGCC, RACGAP1, UHRF1, CXCL1, MSH6, NRG1, HMGB1, HMGB2, HRAS, HSPA1A, ICAM1, SERINC2, CYR6…	970	1512	51481	6.37292e-39	5.72861e-35	2.51255e-37
biological_process	GO:0007399	nervous system development	160	CDH2, CDH4, RASA4, CDKN2C, TACC3, CEBPB, LZTS1, CHRM2, COL3A1, COL5A2, COL6A3, SCLT1, CSF2, VCAN, DHFR, DPYSL3, JAG1, DUSP5, DUSP6, E2F1, ECT2, LPAR1, EPHA4, CLN8, EREG, ALCAM, EZH2, PHLDA1, NTNG1, DKK1, TNIK, SULF1, FN1, FLRT3, KIF4A, FZD2, NEGR1, ASPM, PHGDH, GJA1, TNFRSF21, ANGPT1, WDR62, TAGLN3, RACGAP1, CXCL1, H2AFX, H3F3A, NRG1, HMGB1, HMGB2, CCDC85C, HRAS, HES1, HSP90AA1, APLP1, ID1, ID2, …	939	2283	50710	9.94009e-39	8.93514e-35	3.90181e-37
biological_process	GO:0045595	regulation of cell differentiation	124	CDH2, CDH4, TRIB1, SPRY2, CDKN2A, CDKN2B, CEBPB, CCDC85B, LZTS1, CCR1, COL1A1, COL3A1, COL5A2, CD109, CSF2, CSF3, SIK1, DPYSL3, JAG1, DUSP6, E2F1, ECT2, ABCA1, LPAR1, EMP2, EPHA4, EREG, EZH2, FBLN1, EFEMP1, DKK1, TNIK, FN1, MAFF, NEGR1, BAMBI, ASPM, ZNF385A, GBP1, GREM1, GJA1, TNFRSF21, RGCC, HCLS1, NRG1, HMGB2, HMGB3, HES1, BIRC2, ID1, ID2, ID3, CYR61, IL1B, IL6, IL6ST, IL12A, FAM101B, ITGAV, IT…	975	1408	51585	1.20889e-38	1.08667e-34	4.72464e-37
cellular_component	GO:0000779	condensed chromosome, centromeric region	45	NDC80, CEBPB, CENPA, SPAG5, CENPE, CENPF, KIF2C, ZWINT, SPC24, SGOL2, SGOL1, SKA1, SKA3, NCAPD3, BIRC5, SKA2, INCENP, CENPW, MAD2L1, NEK2, PLK1, ERCC6L, SPDL1, ZWILCH, MIS18BP1, HJURP, CENPN, CASC5, SPC25, CENPK, CENPH, AURKA, BUB1, BUB1B, CENPM, CENPO, CENPU, DSN1, NUF2, CCNB1, KNSTRN, AURKB, KNTC1, SEPT7, NCAPD2	1054	103	52890	1.29662e-38	1.16553e-34	5.04559e-37
biological_process	GO:0010467	gene expression	256	MBNL2, CDK2, TRIB1, SPRY2, CDKN1A, CDKN1B, STAG1, CDKN2A, CDKN2B, TNIP1, KLF2, FST, CEBPB, CEBPD, BATF, USP16, CENPF, STAG2, CBX1, CCDC85B, CHEK1, FSTL1, PSIP1, WDHD1, LZTS1, SP140, EXOSC8, C1QTNF1, CIDEA, TSEN15, RPL39L, TRIM6, CLK1, CCR1, PLK3, NR2C2AP, COL1A1, IQGAP3, NUP35, CSF2, CSF3, E2F7, CIART, SIK1, CTSS, CYP1B1, TMTC3, CITED4, AEBP1, DHFR, DNMT1, JAG1, E2F1, EEF1A2, ZNF367, EREG, EZH2, …	843	5148	47845	3.24522e-38	2.91713e-34	1.25738e-36
cellular_component	GO:0031982	vesicle	205	CDH2, CDH6, EDIL3, BTN2A2, LYPLA1, SMC2, PAICS, RAB31, EMILIN1, CHI3L1, FSTL1, AHNAK2, GABARAPL2, KCTD12, MRGPRF, SPNS2, NR2C2AP, COL1A1, COL1A2, COL6A3, COL12A1, COL15A1, SCLT1, CSE1L, FAM109A, CST4, FAM109B, CXADR, AEBP1, DDX11, NQO1, DPP4, DPYSL3, DUT, ABCA1, LPAR1, SPRED2, EMP2, ABCA3, ALCAM, F3, FBLN1, FBN1, EFEMP1, CPNE2, FKBP1A, PHLDA1, FKBP5, TNIK, ARC, FN1, ATP13A2, QPRT, DDAH2, FZD2, NU…	894	3569	49424	3.66521e-38	3.29466e-34	1.41402e-36
biological_process	GO:0051338	regulation of transferase activity	103	RASA4, CDK2, TRIB1, SPRY2, CDKN1A, CDKN1B, CDKN2A, CDKN2B, CDKN2C, CDKN3, CENPE, ADCY3, UBE2C, CHI3L1, CKS1B, CKS2, IQGAP3, CSF2, DUSP4, DUSP5, DUSP6, DUSP8, ECT2, LPAR1, EEF1A2, SPRED2, EMP2, EPHA4, EREG, EZH2, MAPRE3, TPX2, TNIK, FLT1, FBXO5, GREM1, ANGPT1, RGCC, NRG1, HRAS, SERINC2, CYR61, IL1B, IL6, IRAK2, CHCHD10, MAD2L1, MET, MAP3K10, NEFL, NTF3, PDGFRA, PDGFRB, PLK1, ERRFI1, CAMK2N1, PKIB,…	996	976	52017	4.19407e-38	3.77005e-34	1.61113e-36
biological_process	GO:0051240	positive regulation of multicellular organismal process	121	CDH4, TRIB1, FST, CEBPB, CHI3L1, TUSC2, C1QTNF1, TRIM6, CCR1, COL1A1, IQGAP3, CSF2, CSF3, CYP1B1, DPYSL3, JAG1, ECT2, LPAR1, EPHA4, EREG, EZH2, F3, DKK1, FLT1, SULF1, DTX4, FN1, FLRT3, NEGR1, BAMBI, ASPM, GREM1, GJA1, ANGPT1, RGCC, HCLS1, NRG1, HMGB1, HMGB2, HES1, BIRC2, HSPA1A, HSPA1B, ICAM1, ID2, AMIGO2, CYR61, IL1A, IL1B, IL6, IL6ST, CXCL8, IL12A, ITPKA, KRT17, L1CAM, LIF, SMAD1, MET, NEFL, OX…	978	1361	51632	4.63227e-38	4.16394e-34	1.77189e-36
biological_process	GO:0007017	microtubule-based process	82	KIF20A, CDK2, SPRY2, CDKN1B, NDC80, TACC3, CENPA, SPAG5, CENPE, PLK4, KIF2C, CHEK1, PLK3, NEK7, KIF18B, SGOL1, ECT2, SKA1, SKA3, TPX2, TTLL5, KIF4A, ASPM, FBXO5, CKAP2, GAS2L3, WDR62, RACGAP1, GPSM2, BIRC2, BIRC5, SKA2, KIF5B, KIF11, KIFC1, KIF22, KTN1, STMN1, MYBL2, PPP1R12A, NEFL, NEK2, NUSAP1, PLK1, HAUS6, SPDL1, HAUS4, MAP1S, CENPJ, FMN2, KIF15, CASC5, SPC25, STIL, SRGAP2C, SNCA, BRCA1, AURKA…	1017	590	52403	6.30849e-38	5.6707e-34	2.40284e-36
cellular_component	GO:0000776	kinetochore	46	NDC80, CENPA, SPAG5, CENPE, CENPF, KIF2C, ZWINT, SPC24, SGOL2, SGOL1, SKA1, SKA3, CENPI, BIRC5, SKA2, INCENP, KIF22, CENPW, MAD2L1, PPP1R12A, NEK2, PLK1, ERCC6L, SPDL1, ZWILCH, MIS18BP1, HJURP, CENPN, CASC5, SPC25, CENPK, CENPH, BUB1, BUB1B, TPR, XPO1, CENPM, CENPO, CENPU, DSN1, NUF2, CCNB1, KNSTRN, AURKB, KNTC1, SEPT7	1053	121	52872	2.53571e-37	2.27935e-33	9.61752e-36
cellular_component	GO:0044454	nuclear chromosome part	70	CHAF1A, NDC80, CEBPB, CENPA, CBX1, PSIP1, CDCA5, EME1, SGOL1, ESCO2, DDX11, E2F1, EZH2, FEN1, NCAPD3, ORC6, ZNF385A, RBMX, UHRF1, MSH6, HIST1H1C, H2AFX, H2AFZ, H3F3A, HMGB2, INCENP, MCM2, MCM3, MCM4, MCM5, MCM6, MCM7, MSH2, NASP, ORC1, PCNA, GINS2, PLK1, POLA1, POLD1, POLE, POLE2, MIS18BP1, MCM10, ASF1B, H2AFJ, RAD21, RAD51, BLM, DCLRE1B, AURKA, BUB1, BUB1B, PIF1, ANP32E, CHAF1B, CDC45, HIST1H2BC…	1029	413	52580	3.56876e-37	3.20795e-33	1.34788e-35
biological_process	GO:0051252	regulation of RNA metabolic process	201	MBNL2, CDK2, TRIB1, CDKN1B, STAG1, CDKN2A, CDKN2B, TNIP1, KLF2, FST, CEBPB, CEBPD, BATF, USP16, CENPF, STAG2, CBX1, CCDC85B, CHEK1, FSTL1, PSIP1, LZTS1, SP140, CIDEA, CLK1, PLK3, COL1A1, CSF3, E2F7, CIART, SIK1, CYP1B1, CITED4, AEBP1, DHFR, DNMT1, JAG1, E2F1, ZNF367, EREG, EZH2, FBN1, EFEMP1, ZNF438, MAPRE3, DKK1, FOXM1, LPIN1, SULF1, MAFF, FZD2, BAMBI, ZNF385A, PHF19, FBXO5, EHF, NUPR1, GREM1, C…	898	3555	49438	1.8275e-36	1.64274e-32	6.87337e-35
biological_process	GO:0009611	response to wounding	102	CDK2, TNIP1, CENPE, KIF2C, AHNAK2, C1QTNF1, CCR1, COL1A1, COL1A2, COL3A1, CD109, CTSS, CXADR, DCN, DHFR, DPYSL3, EPHA4, EREG, EZH2, F2RL2, F3, FBLN1, FN1, MAFF, ALOX5AP, KIF4A, RICTOR, MYOF, GJA1, ANGPT1, RACGAP1, H3F3A, CFH, NRG1, HRAS, BIRC2, ID3, APOD, CYR61, IL1A, IL1B, IL6, IL6ST, ITGA4, ITGAV, KCNK2, KIF11, KIFC1, KIF22, L1CAM, LCP1, MMP1, MMP12, NEFL, ATP1B1, SERPINB2, PAWR, F11R, PDGFRA, …	997	1005	51988	2.04887e-36	1.84173e-32	7.67388e-35
biological_process	GO:0007155	cell adhesion	119	CDH2, CDH4, TROAP, CDH6, PTPRU, EDIL3, EFS, CDKN2A, TNIP1, BTN2A2, CEBPB, BATF, PDPN, FERMT2, EMILIN1, C1QTNF1, CCR1, COL1A1, COL3A1, COL6A3, COL12A1, COL15A1, COL16A1, VCAN, CCDC80, CXADR, CYP1B1, DPP4, EMP2, EPHA4, ALCAM, FAP, FBLN1, ITGA11, FN1, FLRT3, RICTOR, NEGR1, SUSD5, GBP1, GREM1, CYFIP2, TNFRSF21, ANGPT1, RGCC, NRG1, HES1, APLP1, ICAM1, ID1, APOD, AMIGO2, CYR61, IL1B, IL6, IL6ST, CXCL8,…	980	1382	51611	3.34916e-36	3.01056e-32	1.24919e-34
cellular_component	GO:0012505	endomembrane system	202	GPC6, KIF20A, CDK2, CDKN1B, CDC42EP2, CENPF, CES1, ADCY3, RAB31, TOPBP1, CHI3L1, SP140, NRM, GABARAPL2, DTX2, PLK3, COL1A1, COL1A2, COL3A1, COL5A2, COL6A3, NUP35, COL10A1, COL11A1, COL12A1, COL15A1, COL16A1, OCIAD2, KDELC2, FAM109A, VCAN, FAM109B, CTSS, CXADR, CYP1B1, CYP3A7, ESCO2, DCN, DPYSL3, ECT2, ABCA1, LPAR1, SPRED2, EMP2, EPHA4, CLN8, ABCA3, FANCD2, TMEM130, FKBP1A, FKBP5, ARSG, DKK1, TMCC…	897	3605	49388	3.81945e-36	3.4333e-32	1.41872e-34
biological_process	GO:0022610	biological adhesion	119	CDH2, CDH4, TROAP, CDH6, PTPRU, EDIL3, EFS, CDKN2A, TNIP1, BTN2A2, CEBPB, BATF, PDPN, FERMT2, EMILIN1, C1QTNF1, CCR1, COL1A1, COL3A1, COL6A3, COL12A1, COL15A1, COL16A1, VCAN, CCDC80, CXADR, CYP1B1, DPP4, EMP2, EPHA4, ALCAM, FAP, FBLN1, ITGA11, FN1, FLRT3, RICTOR, NEGR1, SUSD5, GBP1, GREM1, CYFIP2, TNFRSF21, ANGPT1, RGCC, NRG1, HES1, APLP1, ICAM1, ID1, APOD, AMIGO2, CYR61, IL1B, IL6, IL6ST, CXCL8,…	980	1389	51604	5.20926e-36	4.6826e-32	1.927e-34
biological_process	GO:0098813	nuclear chromosome segregation	50	SMC4, NDC80, SMC2, SPAG5, CENPE, KIF2C, UBE2C, ZWINT, CDCA5, KIF18B, SGOL1, ECT2, FANCD2, SMC5, NCAPD3, NCAPH, FBXO5, RACGAP1, KIFC1, KIF22, MAD2L1, NEK2, NUSAP1, PLK1, SPDL1, CDCA8, CEP55, NDC1, FMN2, CASC5, NCAPG, BUB1, BUB1B, TOP2A, TOP2B, TPR, TTK, DSCC1, KIF18A, PSRC1, CCNB1, KNSTRN, SMC3, AURKB, PTTG1, TRIP13, ESPL1, CDC20, NCAPD2, KIF14	1049	173	52820	7.20098e-36	6.47296e-32	2.65285e-34
biological_process	GO:0010941	regulation of cell death	123	SPRY2, CDKN1A, CDKN1B, CDKN2A, CEBPB, CIDEA, PLK3, CSF2, CSF3, SIK1, CYP1B1, NQO1, DUSP6, E2F1, ECT2, LPAR1, EEF1A2, CLN8, F3, FAP, DDIAS, PHLDA1, TNIK, DDAH2, ZNF385A, FAM162A, NUPR1, GREM1, ANGPT1, GRK5, RGCC, HCLS1, HELLS, NRG1, HMGB1, HMGB2, HRAS, BIRC2, HSPA1A, HSPA1B, BIRC5, ICAM1, ID1, ID3, AMIGO2, CYR61, IL1A, IL1B, IL6, IL6ST, IL12A, ITGAV, CERKL, KCNK2, MAD2L1, MET, MAP3K10, MMP3, MSH2,…	976	1488	51505	7.67611e-36	6.90006e-32	2.81635e-34
cellular_component	GO:0031988	membrane-bounded vesicle	196	CDH2, CDH6, EDIL3, BTN2A2, LYPLA1, SMC2, PAICS, RAB31, EMILIN1, CHI3L1, FSTL1, AHNAK2, KCTD12, MRGPRF, NR2C2AP, COL1A1, COL1A2, COL6A3, COL12A1, COL15A1, SCLT1, CSE1L, FAM109A, CST4, FAM109B, CXADR, AEBP1, DDX11, NQO1, DPP4, DPYSL3, DUT, ABCA1, LPAR1, SPRED2, ABCA3, ALCAM, F3, FBLN1, FBN1, EFEMP1, CPNE2, FKBP1A, PHLDA1, FKBP5, TNIK, ARC, FN1, ATP13A2, QPRT, DDAH2, FZD2, NUDT14, NEGR1, QPCT, SVIP,…	903	3448	49545	8.52478e-36	7.66293e-32	3.11501e-34
biological_process	GO:0007346	regulation of mitotic cell cycle	72	CDK2, CDKN1A, CDKN1B, CDKN2A, CDKN2B, CENPE, CENPF, PDPN, UBE2C, CHEK1, ZWINT, CDCA5, PLK3, NEK7, E2F7, SIK1, E2F1, EREG, EZH2, TPX2, TNIK, SMC5, FBXO5, RGCC, HRAS, HES1, BIRC5, ID2, IL1A, IL1B, KIF11, MAD2L1, MSH2, NEK2, NUSAP1, PDGFRB, PLK1, ANLN, ZWILCH, RFWD3, FANCI, CLSPN, BLM, AURKA, BUB1, BUB1B, TOP2A, TOP2B, TPR, TTK, XRCC3, BORA, JADE1, CDC7, CDC45, PSRC1, MASTL, IER3, CCNA2, CCNB1, PKMY…	1027	472	52521	1.30352e-35	1.17173e-31	4.74386e-34
biological_process	GO:0051234	establishment of localization	231	CDH2, KIF20A, CDK2, SPRY2, CDKN1A, RAMP1, CDKN1B, CDKN2A, BTN2A2, NDC80, LYPLA1, TACC3, CENPA, SPAG5, CENPE, CENPF, PDPN, ADCY3, KIF2C, RAB31, ZWINT, CHI3L1, SLC2A6, CDCA5, TUSC2, CHRNA1, GABARAPL2, C1QTNF1, CIDEA, SLC18B1, TRIM6, ADD3, C14orf79, CCR1, SLC43A2, SPNS2, PLK3, COL1A1, COL1A2, COL3A1, NUP35, CSE1L, CSF2, CSF3, FAM109A, CNIH3, SIK1, FAM109B, CTSS, CXADR, E2F1, ECT2, ABCA1, EMP2, CLN8,…	868	4550	48443	2.53219e-35	2.27619e-31	9.17818e-34
biological_process	GO:0048585	negative regulation of response to stimulus	113	CDH2, RASA4B, RASA4, TRIB1, SPRY2, TRAIP, TNIP1, FST, POLQ, LZTS1, C1QTNF1, CIDEA, DDIT4L, COL3A1, CD109, CSF2, DUSP4, DUSP5, DUSP6, DUSP8, SPRED2, EPHA4, EZH2, FAP, FBLN1, FBN1, DKK1, FOXM1, SULF1, KCTD13, SVIP, BAMBI, ZNF385A, GBP1, GREM1, GJA1, DKK2, ANGPT1, TRIM59, GRK5, HELLS, NRG1, HMGB2, HSPA1A, HSPA1B, ICAM1, APOD, IL1A, IL1B, IL6ST, CXCL8, IL13RA2, ITGAV, LIF, MET, NPC1, SERPINB2, PAWR, …	986	1290	51703	5.67924e-35	5.10507e-31	2.05023e-33
biological_process	GO:1902531	regulation of intracellular signal transduction	125	CDH2, RASA4B, RASA4, TRIB1, SPRY2, CDKN2A, TNIP1, CHI3L1, C1QTNF1, TRIM6, CCR1, COL3A1, IQGAP3, CSF2, CSF3, CYP1B1, DUSP4, DUSP5, DUSP6, DUSP8, ECT2, ABCA1, LPAR1, SPRED2, EPHA4, EREG, EZH2, F3, FBLN1, FKBP1A, TNIK, FOXM1, FLT1, FN1, RICTOR, KCTD13, ZNF385A, GBP1, GREM1, GJA1, ANGPT1, TRIM59, RACGAP1, HCLS1, HELLS, NRG1, HMGB1, HRAS, HES1, BIRC2, HSPA1A, HSPA1B, ICAM1, ID1, CYR61, IL1A, IL1B, IL6…	974	1571	51422	6.21666e-35	5.58815e-31	2.23526e-33
biological_process	GO:0072358	cardiovascular system development	94	CDH2, RAMP1, PDPN, CHI3L1, COL1A1, COL1A2, COL3A1, COL11A1, COL15A1, E2F7, VCAN, SIK1, CXADR, CYP1B1, JAG1, DUSP6, EMP2, EREG, F3, FAP, FBN1, FKBP1A, DKK1, FOXM1, FLT1, SULF1, FN1, FZD2, GREM1, GJA1, ANGPT1, RGCC, NRG1, HES1, ID1, ID2, ID3, CYR61, IL1A, IL1B, IL6, CXCL8, ITGA4, ITGA7, ITGAV, KCNK2, LIF, LOXL1, SMAD1, MEIS1, MSX1, NDP, OXCT1, OXTR, PCNA, ANGPTL4, PRRX2, PDGFRA, PDGFRB, SERPINF1, P…	1005	887	52106	6.91117e-35	6.21245e-31	2.46526e-33
biological_process	GO:0072359	circulatory system development	94	CDH2, RAMP1, PDPN, CHI3L1, COL1A1, COL1A2, COL3A1, COL11A1, COL15A1, E2F7, VCAN, SIK1, CXADR, CYP1B1, JAG1, DUSP6, EMP2, EREG, F3, FAP, FBN1, FKBP1A, DKK1, FOXM1, FLT1, SULF1, FN1, FZD2, GREM1, GJA1, ANGPT1, RGCC, NRG1, HES1, ID1, ID2, ID3, CYR61, IL1A, IL1B, IL6, CXCL8, ITGA4, ITGA7, ITGAV, KCNK2, LIF, LOXL1, SMAD1, MEIS1, MSX1, NDP, OXCT1, OXTR, PCNA, ANGPTL4, PRRX2, PDGFRA, PDGFRB, SERPINF1, P…	1005	887	52106	6.91117e-35	6.21245e-31	2.46526e-33
biological_process	GO:0007264	small GTPase mediated signal transduction	94	CDH2, RASA4B, RASA4, CDK2, SPRY2, CDKN1A, CDKN1B, CDKN2A, NDC80, CDC42EP2, CENPA, CENPE, CENPF, KIF2C, RAB31, ZWINT, COL1A2, COL3A1, IQGAP3, CSF2, SPC24, SGOL2, SGOL1, DUSP5, DUSP6, ECT2, ABCA1, LPAR1, EREG, SKA1, FOXM1, CENPI, KCTD13, CYFIP2, ANGPT1, RACGAP1, H3F3A, NRG1, HRAS, BIRC5, RAB43, SKA2, INCENP, KTN1, MAD2L1, PPP1R12A, NEFL, ARHGEF3, GMIP, PDGFRA, RAB6B, PDGFRB, RASD1, PLK1, ERCC6L, SP…	1005	891	52102	9.54006e-35	8.57556e-31	3.38955e-33
biological_process	GO:2001141	regulation of RNA biosynthetic process	194	CDK2, TRIB1, CDKN1B, STAG1, CDKN2A, CDKN2B, TNIP1, KLF2, FST, CEBPB, CEBPD, BATF, USP16, CENPF, STAG2, CBX1, CCDC85B, CHEK1, FSTL1, PSIP1, LZTS1, SP140, CIDEA, PLK3, COL1A1, CSF3, E2F7, CIART, SIK1, CYP1B1, CITED4, AEBP1, DHFR, DNMT1, JAG1, E2F1, ZNF367, EREG, EZH2, FBN1, EFEMP1, ZNF438, MAPRE3, DKK1, FOXM1, LPIN1, SULF1, MAFF, FZD2, BAMBI, ZNF385A, PHF19, FBXO5, EHF, NUPR1, GREM1, CKAP2, RBMX, R…	905	3455	49538	9.81687e-35	8.82438e-31	3.47417e-33
biological_process	GO:1903506	regulation of nucleic acid-templated transcription	193	CDK2, TRIB1, CDKN1B, STAG1, CDKN2A, CDKN2B, TNIP1, KLF2, FST, CEBPB, CEBPD, BATF, USP16, CENPF, STAG2, CBX1, CCDC85B, CHEK1, FSTL1, PSIP1, LZTS1, SP140, CIDEA, PLK3, COL1A1, CSF3, E2F7, CIART, SIK1, CYP1B1, CITED4, AEBP1, DHFR, DNMT1, JAG1, E2F1, ZNF367, EREG, EZH2, FBN1, EFEMP1, ZNF438, MAPRE3, DKK1, FOXM1, LPIN1, SULF1, MAFF, FZD2, BAMBI, ZNF385A, PHF19, FBXO5, EHF, NUPR1, GREM1, CKAP2, RBMX, R…	906	3434	49559	1.35432e-34	1.2174e-30	4.77411e-33
biological_process	GO:0031401	positive regulation of protein modification process	106	CDH2, RASA4, SPRY2, CDKN1A, RAMP1, CDKN2A, CENPE, ADCY3, UBE2C, CHI3L1, C1QTNF1, TRIM6, CCR1, IQGAP3, CSF2, CSF3, CDCA2, DNMT1, DUSP5, DUSP6, ECT2, LPAR1, EMP2, EPHA4, EREG, EZH2, FKBP1A, MAPRE3, TPX2, TNIK, FLT1, RICTOR, SVIP, PHF19, FBXO5, NUPR1, GREM1, ANGPT1, RGCC, HCLS1, NRG1, HMGB1, HRAS, HES1, BIRC2, ICAM1, CYR61, IL1A, IL1B, IL6, IL6ST, IL12A, IRAK2, LIF, MET, MAP3K10, PPP1R12A, NEFL, NTF…	993	1155	51838	2.25498e-34	2.027e-30	7.91797e-33
biological_process	GO:0006261	DNA-dependent DNA replication	43	CDK2, RNASEH2A, POLD3, POLQ, STAG2, E2F7, DNA2, FEN1, ORC6, LIG1, MCM2, MCM3, MCM4, MCM5, MCM6, MCM7, ORC1, PCNA, GINS2, POLA1, POLD1, POLE, POLE2, MCM10, PRIM1, RAD51, RFC1, RFC2, RFC3, RFC4, RFC5, BLM, TOP2A, TOP2B, CDT1, CDC7, CDC45, GINS4, MCM8, SMC3, CCNE2, GINS1, CDC6	1056	118	52875	2.77532e-34	2.49473e-30	9.70714e-33
biological_process	GO:0006310	DNA recombination	54	BATF, RAD51AP1, POLD3, POLQ, CHEK1, EME1, DNA2, FEN1, SMC5, RAD54B, MSH6, PSMC3IP, H2AFX, HMGB1, HMGB2, HMGB3, LIG1, MSH2, PCNA, GINS2, POLA1, POLD1, POLE, POLE2, PARPBP, PRIM1, RAD21, RAD51, RAD51D, RBBP8, RFC1, RFC2, RFC3, RFC4, RFC5, BLM, BRCA1, TOP2A, TOP2B, WHSC1, XRCC2, XRCC3, XRCC4, PIF1, CDC7, CDC45, RHNO1, MND1, GINS4, RAD54L, MCM8, EXO1, TRIP13, RECQL4	1045	237	52756	2.84295e-34	2.55553e-30	9.90516e-33
biological_process	GO:1902578	single-organism localization	211	CDH2, CDK2, SPRY2, CDKN1A, RAMP1, CDKN1B, CDKN2A, BTN2A2, NDC80, LYPLA1, TACC3, CENPA, SPAG5, CENPE, PDPN, ADCY3, FERMT2, KIF2C, TMSB15A, RAB31, CHI3L1, SLC2A6, CDCA5, TUSC2, CHRNA1, GABARAPL2, C1QTNF1, CIDEA, SLC18B1, TRIM6, ADD3, CCR1, SLC43A2, SPNS2, NUP35, CSE1L, CSF2, CSF3, FAM109A, CNIH3, SIK1, FAM109B, CTSS, CXADR, E2F1, ECT2, ABCA1, EMP2, CLN8, ABCA3, FBLN1, FKBP1A, DKK1, TNIK, ARC, FN1, …	888	4014	48979	4.9911e-34	4.4865e-30	1.73224e-32
cellular_component	GO:0000777	condensed chromosome kinetochore	40	NDC80, CENPA, SPAG5, CENPE, CENPF, KIF2C, ZWINT, SPC24, SGOL2, SGOL1, SKA1, SKA3, BIRC5, SKA2, INCENP, CENPW, MAD2L1, NEK2, PLK1, ERCC6L, SPDL1, ZWILCH, MIS18BP1, HJURP, CENPN, CASC5, SPC25, CENPK, CENPH, BUB1, BUB1B, CENPM, CENPO, CENPU, DSN1, NUF2, CCNB1, KNSTRN, KNTC1, SEPT7	1059	94	52899	5.49338e-34	4.938e-30	1.89923e-32
biological_process	GO:0043067	regulation of programmed cell death	116	SPRY2, CDKN1A, CDKN1B, CDKN2A, CEBPB, CIDEA, PLK3, CSF2, SIK1, CYP1B1, NQO1, DUSP6, E2F1, ECT2, LPAR1, EEF1A2, CLN8, F3, FAP, DDIAS, PHLDA1, TNIK, DDAH2, ZNF385A, FAM162A, NUPR1, GREM1, ANGPT1, GRK5, RGCC, HCLS1, HELLS, NRG1, HMGB1, HMGB2, HRAS, BIRC2, HSPA1A, HSPA1B, BIRC5, ICAM1, ID1, ID3, AMIGO2, CYR61, IL1A, IL1B, IL6, IL6ST, IL12A, ITGAV, CERKL, MAD2L1, MET, MAP3K10, MSH2, MSX1, NEFL, NTF3, …	983	1403	51590	8.81844e-34	7.92689e-30	3.03712e-32
biological_process	GO:0051302	regulation of cell division	58	CDKN1A, CENPE, UBE2C, CHEK1, CDCA5, PLK3, E2F7, KIF18B, ECT2, EREG, MAPRE3, SMC5, ASPM, FBXO5, RGCC, RACGAP1, BIRC5, IL1A, IL1B, KIF11, LIF, MAD2L1, MSH2, MSX1, NEK2, NUSAP1, PDGFRB, PLK1, ANLN, PTN, RPS6KA2, BLM, SOX17, STIL, AURKA, SVIL, BUB1, BUB1B, TGFB2, TPR, TTK, XRCC3, BORA, PSRC1, MASTL, CCNB1, CCND2, PKMYT1, AURKB, PTTG1, KIF23, KIF20B, ESPL1, CDC6, CDC20, KIF14, CDC25B, CDC25C	1041	296	52697	9.39261e-34	8.44302e-30	3.22253e-32
biological_process	GO:0010647	positive regulation of cell communication	122	CDH2, RASA4, SPRY2, CDKN2A, CDKN2B, CHI3L1, C1QTNF1, TRIM6, CCR1, COL1A1, COL3A1, IQGAP3, CSF2, CSF3, CYP1B1, JAG1, DUSP5, DUSP6, E2F1, ECT2, LPAR1, SPRED2, EMP2, EPHA4, EREG, EZH2, F3, FKBP1A, DKK1, TNIK, FLT1, SULF1, ARC, RICTOR, FZD2, BAMBI, ASPM, ZNF385A, FAM162A, GREM1, GJA1, DKK2, ANGPT1, HCLS1, NRG1, HK2, HMGB1, HRAS, HES1, BIRC2, HSPA1A, HSPA1B, ICAM1, CYR61, IL1A, IL1B, IL6, IL6ST, IL12A…	977	1548	51445	1.02211e-33	9.18774e-30	3.49344e-32
biological_process	GO:0051641	cellular localization	172	CDH2, PTPRU, SPRY2, CDKN1A, RAMP1, CDKN2A, BTN2A2, NDC80, LYPLA1, TACC3, CENPA, SPAG5, CENPE, CENPF, ADCY3, FERMT2, KIF2C, TMSB15A, RAB31, ZWINT, CHI3L1, CDCA5, GABARAPL2, C1QTNF1, CIDEA, TRIM6, NEDD1, C14orf79, CCR1, PLK3, COL1A1, CSE1L, CSF3, FAM109A, FAM109B, ESCO2, E2F1, ECT2, ABCA1, EMP2, EZH2, FBLN1, FKBP1A, TNIK, FN1, KIF4A, SVIP, BAMBI, ASPM, ZNF385A, GBP1, GREM1, GJA1, TNFRSF21, ANGPT1, …	927	2882	50111	1.44148e-33	1.29575e-29	4.90815e-32
biological_process	GO:0023056	positive regulation of signaling	121	CDH2, RASA4, SPRY2, CDKN2A, CDKN2B, CHI3L1, C1QTNF1, TRIM6, CCR1, COL1A1, COL3A1, IQGAP3, CSF2, CSF3, CYP1B1, JAG1, DUSP5, DUSP6, E2F1, ECT2, LPAR1, SPRED2, EMP2, EPHA4, EREG, EZH2, F3, FKBP1A, DKK1, TNIK, FLT1, SULF1, ARC, RICTOR, FZD2, BAMBI, ASPM, ZNF385A, FAM162A, GREM1, GJA1, DKK2, ANGPT1, HCLS1, NRG1, HMGB1, HRAS, HES1, BIRC2, HSPA1A, HSPA1B, ICAM1, CYR61, IL1A, IL1B, IL6, IL6ST, IL12A, IRA…	978	1531	51462	1.52665e-33	1.37231e-29	5.17852e-32
biological_process	GO:0044092	negative regulation of molecular function	100	RASA4, TRIB1, SPRY2, CDKN1A, CDKN1B, CDKN2A, CDKN2B, CDKN2C, UBE2C, COL6A3, CD109, CST1, CST4, SIK1, SH3RF2, CYP1B1, NQO1, DUSP4, DUSP5, DUSP6, DUSP8, E2F1, SPRED2, EZH2, FKBP1A, FBXO5, HRAS, SERPINA9, BIRC2, BIRC5, ID1, ID2, ID3, IL1B, IL6, IRAK2, ITGA4, ANOS1, CHCHD10, MAD2L1, MAP3K10, MSX1, MYO1D, PPP1R12A, NEK2, NPR3, SERPINB2, F11R, ANGPTL4, CRIM1, GMIP, OAZ3, SERPINF1, PI3, SERPINE2, PLK1, …	999	1054	51939	1.71325e-33	1.54004e-29	5.78963e-32
biological_process	GO:0042981	regulation of apoptotic process	115	SPRY2, CDKN1A, CDKN1B, CDKN2A, CEBPB, CIDEA, PLK3, CSF2, SIK1, CYP1B1, NQO1, DUSP6, E2F1, ECT2, LPAR1, EEF1A2, CLN8, F3, FAP, DDIAS, PHLDA1, TNIK, DDAH2, ZNF385A, FAM162A, NUPR1, GREM1, ANGPT1, GRK5, RGCC, HCLS1, HELLS, NRG1, HMGB1, HMGB2, HRAS, BIRC2, HSPA1A, HSPA1B, BIRC5, ICAM1, ID1, ID3, AMIGO2, CYR61, IL1A, IL1B, IL6, IL6ST, IL12A, ITGAV, CERKL, MAD2L1, MAP3K10, MSH2, MSX1, NEFL, NTF3, NTSR1…	984	1393	51600	1.97064e-33	1.77141e-29	6.63449e-32
biological_process	GO:0006355	regulation of transcription, DNA-templated	190	CDK2, TRIB1, CDKN1B, STAG1, CDKN2A, CDKN2B, TNIP1, KLF2, FST, CEBPB, CEBPD, BATF, USP16, CENPF, STAG2, CBX1, CCDC85B, CHEK1, FSTL1, PSIP1, LZTS1, SP140, CIDEA, PLK3, COL1A1, CSF3, E2F7, CIART, SIK1, CYP1B1, CITED4, AEBP1, DHFR, DNMT1, JAG1, E2F1, ZNF367, EREG, EZH2, FBN1, EFEMP1, ZNF438, MAPRE3, DKK1, FOXM1, LPIN1, SULF1, MAFF, FZD2, BAMBI, ZNF385A, PHF19, FBXO5, EHF, NUPR1, GREM1, CKAP2, RBMX, R…	909	3415	49578	2.33078e-33	2.09514e-29	7.81768e-32
biological_process	GO:0000003	reproduction	94	SMC4, CDK2, CEBPB, SMC2, STAG2, ADCY3, CKS2, RPL39L, SGOL2, SGOL1, CXADR, E2F1, EREG, FANCA, FANCD2, FANCG, DDIAS, TTLL5, NCAPD3, CENPI, RAD54B, ASPM, FBXO5, RACGAP1, MSH6, PSMC3IP, H2AFX, HMGB2, ICAM1, IL1A, IL1B, KIFC1, LIF, SMAD1, MKI67, MMP7, MSH2, MSX1, NEK2, OXTR, PDGFRA, OAZ3, SERPINF1, PI3, SERPINE2, PLAU, PLK1, FANCL, NDC1, ASF1B, AXL, FMN2, KIAA1524, RAD21, RAD51, RAD51D, RBBP8, RPS6KA2…	1005	938	52055	3.72277e-33	3.3464e-29	1.24401e-31
biological_process	GO:0009056	catabolic process	146	GPC6, CDK2, TRIB1, CDKN1B, CDKN2A, LYPLA1, RNASEH2A, USP16, CENPE, CES1, UBE2C, CHI3L1, LZTS1, EXOSC8, GABARAPL2, CIDEA, PLK3, COL1A1, COL1A2, COL3A1, COL5A2, COL6A3, COL10A1, COL11A1, COL12A1, COL15A1, COL16A1, SPATA18, ADAMTS14, VCAN, FBXL16, CTSS, CYP1B1, DCN, DNA2, DPYD, DUT, LIPH, CLN8, FAP, FEN1, SMC5, LPIN1, QPRT, DDAH2, KCTD13, SVIP, FBXO5, BSCL2, GJA1, GK, AMPD3, GPD2, CD163L1, UHRF1, CY…	953	2202	50791	8.48477e-33	7.62696e-29	2.8248e-31
biological_process	GO:0006952	defense response	128	RASA4, CDKN1A, CDKN1B, TNIP1, CEBPB, BATF, IFITM2, ADCY3, CHI3L1, SP140, TUSC2, TRIM6, CCR1, CSF2, CTSS, CXADR, DPP4, DUSP4, DUSP5, DUSP6, EREG, F3, TNIK, DTX4, FN1, ALOX5AP, RICTOR, GBP1, GBP3, GCH1, NUPR1, GJA1, CYFIP2, CD163L1, ANGPT1, CXCL1, CXCL2, CXCL3, CFH, NRG1, HMGB1, HMGB2, HRAS, BIRC2, HSP90AA1, ICAM1, APOD, IL1A, IL1B, IL6, IL6ST, CXCL8, IL12A, IRAK2, NRROS, SMAD1, MMP7, MMP17, NEFL, …	971	1748	51245	1.70347e-32	1.53125e-28	5.65037e-31
biological_process	GO:1901701	cellular response to oxygen-containing compound	96	RASA4, CDK2, TRIB1, KLF2, CEBPB, ADCY3, RAB31, COL1A1, COL1A2, COL3A1, COL5A2, COL16A1, CSF2, CSF3, CYP1B1, DHFR, NQO1, DNMT1, DUSP5, DUSP6, E2F1, ECT2, ABCA1, EREG, EZH2, F3, FBN1, DDIAS, LPIN1, GCH1, ANGPT1, H2AFZ, NRG1, HMGB2, HRAS, BIRC5, APLP1, ICAM1, ID1, IL1B, IL6, CXCL8, IL12A, IRAK2, MET, MMP3, NEFL, NPTX1, OXCT1, PAWR, PDGFRA, PDGFRB, ENPP1, SERPINF1, ATP6V0C, PLAU, ATP6V0A1, ERRFI1, AX…	1003	1014	51979	4.40082e-32	3.9559e-28	1.45437e-30
molecular_function	GO:0042802	identical protein binding	103	CHAF1A, NDC80, CEBPB, PAICS, CENPF, CBX1, TOPBP1, EMILIN1, CIDEA, HSPB6, COL1A1, COL1A2, E2F7, FAM109A, FAM109B, CXADR, DCK, NQO1, DPP4, DPYD, ECT2, EPHA4, FAP, FBLN1, QPRT, FLRT3, ALOX5AP, KCTD13, GBP1, GCH1, UHRF1, MSH6, GPSM2, HES1, BIRC5, HSP90AA1, APLP1, ID1, IL6ST, IMPA2, IRAK2, KCNJ2, L1CAM, LCP1, MAD2L1, SMAD1, MCM6, MAP3K10, MSH2, NDP, NEFL, NPR3, NTSR1, ODC1, SHANK1, PCNA, PDGFRA, ENPP1…	996	1172	51821	5.81408e-32	5.22628e-28	1.91439e-30
biological_process	GO:0044843	cell cycle G1/S phase transition	53	CDK2, CDKN1A, CDKN1B, CDKN2A, CDKN2B, CDKN2C, CDKN3, PDPN, DBF4, CDCA5, CKS1B, PLK3, IQGAP3, E2F7, DHFR, E2F1, EZH2, ORC6, FBXO5, RGCC, ID2, MCM2, MCM3, MCM4, MCM5, MCM6, MCM7, ORC1, PCNA, POLA1, POLE, POLE2, RFWD3, MCM10, PRIM1, RBBP8, RRM2, TYMS, JADE1, FAM83D, CDT1, CDC7, CDC45, MCM8, CCNA1, CCNB1, PKMYT1, CCNE2, SLFN11, CDK1, CDC6, KIF14, CDC25A	1046	256	52737	7.01866e-32	6.30907e-28	2.29157e-30
molecular_function	GO:0032403	protein complex binding	90	CDH2, EDIL3, KIF20A, CDK2, CDKN1A, CDKN1B, CORO2B, FST, CENPE, KIF2C, GABARAPL2, C1QTNF1, COL3A1, COL16A1, KIF18B, CTSS, CXADR, DCN, MLKL, EMP2, FAP, FBLN1, FBN1, SKA1, FKBP1A, ITGA11, MAPRE3, FN1, KIF4A, SACS, PCOLCE2, GAS2L3, RACGAP1, UHRF1, MSH6, H2AFZ, H3F3A, HCLS1, HMGN2, BIRC5, HSP90AA1, ICAM1, ID1, SKA2, CYR61, KIF5B, KIF11, KIFC1, KIF22, L1CAM, LCP1, MSH2, MYO1D, NASP, ATP1B1, NID1, SHANK…	1009	894	52099	7.03607e-32	6.32473e-28	2.29157e-30
molecular_function	GO:0030234	enzyme regulator activity	90	RASA4B, RASA4, TRIB1, SPRY2, CDKN1A, CDKN1B, CDKN2A, CDKN2B, CDKN2C, CDC42EP2, DBF4, CKS1B, CKS2, IQGAP3, COL6A3, CD109, CST1, CST4, SH3RF2, ECT2, SPRED2, FBLN1, FN1, ALOX5AP, RICTOR, PCOLCE2, GREM1, RGCC, RACGAP1, CXCL1, GPSM2, NRG1, SERPINA9, BIRC2, BIRC5, HSP90AA1, ANOS1, MMP15, MMP17, PPP1R12A, ATP1B1, SERPINB2, PCNA, ANGPTL4, PCOLCE, CRIM1, GMIP, OAZ3, SERPINF1, PI3, SERPINE2, ERRFI1, PPP2R5…	1009	894	52099	7.03607e-32	6.32473e-28	2.29157e-30
cellular_component	GO:0005815	microtubule organizing center	75	CDK2, TACC3, SPAG5, PLK4, CCDC85B, TOPBP1, CHEK1, NEDD1, PLK3, SCLT1, NEK7, CKAP2L, SGOL1, TTLL5, DDAH2, POC1A, CKAP2, POC1B, RGCC, HSPA1A, HSPA1B, BIRC5, ID1, ID2, KIF5B, KIFC1, MBNL1, MCM3, PPP1R12A, NEK2, PCNA, DTL, PLK1, HAUS6, ERCC6L, SPDL1, HAUS4, CEP55, CENPJ, KIF15, RAD51, RAD51D, NCAPG, CCDC14, DCLRE1B, STIL, AURKA, BUB1B, TNFAIP3, TOP2A, XRCC2, XRCC4, HAUS3, CENPU, CEP70, KIF18A, CDC45,…	1024	603	52390	7.25244e-32	6.51922e-28	2.35351e-30
biological_process	GO:0097659	nucleic acid-templated transcription	193	CDK2, TRIB1, CDKN1B, STAG1, CDKN2A, CDKN2B, TNIP1, KLF2, FST, CEBPB, CEBPD, BATF, USP16, CENPF, STAG2, CBX1, CCDC85B, CHEK1, FSTL1, PSIP1, LZTS1, SP140, CIDEA, PLK3, NR2C2AP, COL1A1, CSF3, E2F7, CIART, SIK1, CYP1B1, CITED4, AEBP1, DHFR, DNMT1, JAG1, E2F1, ZNF367, EREG, EZH2, EFEMP1, ZNF438, MAPRE3, DKK1, FOXM1, TTLL5, LPIN1, MAFF, FZD2, BAMBI, ZNF385A, PHF19, FBXO5, EHF, NUPR1, GREM1, CKAP2, RBMX…	906	3602	49391	8.24863e-32	7.4147e-28	2.66716e-30
biological_process	GO:0000819	sister chromatid segregation	41	SMC4, NDC80, SMC2, SPAG5, CENPE, KIF2C, UBE2C, ZWINT, CDCA5, KIF18B, SMC5, NCAPD3, NCAPH, FBXO5, KIFC1, KIF22, MAD2L1, NEK2, NUSAP1, PLK1, SPDL1, CDCA8, CEP55, NCAPG, BUB1, BUB1B, TOP2A, TOP2B, TPR, TTK, DSCC1, KIF18A, PSRC1, CCNB1, KNSTRN, SMC3, PTTG1, ESPL1, CDC20, NCAPD2, KIF14	1058	120	52873	8.39987e-32	7.55064e-28	2.70632e-30
biological_process	GO:0022008	neurogenesis	122	CDH2, CDH4, RASA4, CDKN2C, TACC3, CEBPB, LZTS1, COL3A1, COL5A2, COL6A3, SCLT1, CSF2, VCAN, DHFR, DPYSL3, JAG1, DUSP5, DUSP6, ECT2, LPAR1, EPHA4, CLN8, EREG, ALCAM, EZH2, PHLDA1, NTNG1, TNIK, FN1, FLRT3, KIF4A, FZD2, NEGR1, ASPM, PHGDH, GJA1, TNFRSF21, ANGPT1, WDR62, RACGAP1, NRG1, HMGB1, HMGB2, HRAS, HES1, HSP90AA1, ID1, ID2, ID3, APOD, IL1B, IL6, IL6ST, ITGAV, ITPKA, ANOS1, AREG, KIF5B, L1CAM, S…	977	1630	51363	9.11606e-32	8.19442e-28	2.92658e-30
biological_process	GO:0016070	RNA metabolic process	218	MBNL2, CDK2, TRIB1, CDKN1B, STAG1, CDKN2A, CDKN2B, TNIP1, KLF2, FST, CEBPB, CEBPD, RNASEH2A, BATF, USP16, CENPF, STAG2, CBX1, CCDC85B, CHEK1, FSTL1, PSIP1, WDHD1, LZTS1, SP140, EXOSC8, CIDEA, TSEN15, CLK1, PLK3, NR2C2AP, COL1A1, NUP35, CSF3, E2F7, CIART, SIK1, CYP1B1, CITED4, AEBP1, DHFR, DNA2, DNMT1, JAG1, E2F1, ZNF367, EREG, EZH2, EFEMP1, ZNF438, FEN1, MAPRE3, DKK1, FOXM1, TTLL5, LPIN1, MAFF, F…	881	4401	48592	1.13134e-31	1.01696e-27	3.61909e-30
biological_process	GO:0006351	transcription, DNA-templated	192	CDK2, TRIB1, CDKN1B, STAG1, CDKN2A, CDKN2B, TNIP1, KLF2, FST, CEBPB, CEBPD, BATF, USP16, CENPF, STAG2, CBX1, CCDC85B, CHEK1, FSTL1, PSIP1, LZTS1, SP140, CIDEA, PLK3, NR2C2AP, COL1A1, CSF3, E2F7, CIART, SIK1, CYP1B1, CITED4, AEBP1, DHFR, DNMT1, JAG1, E2F1, ZNF367, EREG, EZH2, EFEMP1, ZNF438, MAPRE3, DKK1, FOXM1, TTLL5, LPIN1, MAFF, FZD2, BAMBI, ZNF385A, PHF19, FBXO5, EHF, NUPR1, GREM1, CKAP2, RBMX…	907	3586	49407	1.28816e-31	1.15793e-27	4.10613e-30
biological_process	GO:0045859	regulation of protein kinase activity	86	RASA4, TRIB1, SPRY2, CDKN1A, CDKN1B, CDKN2A, CDKN2B, CDKN2C, CDKN3, CENPE, ADCY3, UBE2C, CHI3L1, CKS1B, CKS2, IQGAP3, CSF2, DUSP4, DUSP5, DUSP6, DUSP8, ECT2, LPAR1, SPRED2, EMP2, EPHA4, EREG, EZH2, MAPRE3, TPX2, TNIK, FLT1, GREM1, ANGPT1, RGCC, NRG1, HRAS, CYR61, IL1B, IL6, IRAK2, MET, MAP3K10, NEFL, NTF3, PDGFRA, PDGFRB, PLK1, ERRFI1, CAMK2N1, PKIB, CCDC88A, RELN, CEMIP, ZFYVE28, TRIB3, RAC2, RG…	1013	821	52172	1.37543e-31	1.23637e-27	4.3688e-30
biological_process	GO:0000082	G1/S transition of mitotic cell cycle	52	CDK2, CDKN1A, CDKN1B, CDKN2A, CDKN2B, CDKN2C, CDKN3, PDPN, DBF4, CDCA5, CKS1B, PLK3, IQGAP3, E2F7, DHFR, E2F1, EZH2, ORC6, FBXO5, RGCC, ID2, MCM2, MCM3, MCM4, MCM5, MCM6, MCM7, ORC1, PCNA, POLA1, POLE, POLE2, RFWD3, MCM10, PRIM1, RBBP8, RRM2, TYMS, JADE1, CDT1, CDC7, CDC45, MCM8, CCNA1, CCNB1, PKMYT1, CCNE2, SLFN11, CDK1, CDC6, KIF14, CDC25A	1047	247	52746	1.38063e-31	1.24105e-27	4.36988e-30
biological_process	GO:0032774	RNA biosynthetic process	196	CDK2, TRIB1, CDKN1B, STAG1, CDKN2A, CDKN2B, TNIP1, KLF2, FST, CEBPB, CEBPD, BATF, USP16, CENPF, STAG2, CBX1, CCDC85B, CHEK1, FSTL1, PSIP1, LZTS1, SP140, CIDEA, PLK3, NR2C2AP, COL1A1, NUP35, CSF3, E2F7, CIART, SIK1, CYP1B1, CITED4, AEBP1, DHFR, DNMT1, JAG1, E2F1, ZNF367, EREG, EZH2, EFEMP1, ZNF438, MAPRE3, DKK1, FOXM1, TTLL5, LPIN1, MAFF, FZD2, BAMBI, ZNF385A, PHF19, FBXO5, EHF, NUPR1, GREM1, CKAP…	903	3724	49269	1.99382e-31	1.79224e-27	6.28857e-30
biological_process	GO:0043549	regulation of kinase activity	88	RASA4, TRIB1, SPRY2, CDKN1A, CDKN1B, CDKN2A, CDKN2B, CDKN2C, CDKN3, CENPE, ADCY3, UBE2C, CHI3L1, CKS1B, CKS2, IQGAP3, CSF2, DUSP4, DUSP5, DUSP6, DUSP8, ECT2, LPAR1, EEF1A2, SPRED2, EMP2, EPHA4, EREG, EZH2, MAPRE3, TPX2, TNIK, FLT1, GREM1, ANGPT1, RGCC, NRG1, HRAS, CYR61, IL1B, IL6, IRAK2, MET, MAP3K10, NEFL, NTF3, PDGFRA, PDGFRB, PLK1, ERRFI1, CAMK2N1, PKIB, CCDC88A, RELN, CEMIP, ZFYVE28, TRIB3, …	1011	870	52123	2.61639e-31	2.35187e-27	8.22333e-30
biological_process	GO:0051321	meiotic cell cycle	48	SMC4, CDK2, SMC2, STAG2, ADCY3, CKS2, SGOL2, SGOL1, EREG, FANCA, FANCD2, NCAPD3, RAD54B, ASPM, FBXO5, MSH6, PSMC3IP, H2AFX, LIF, MKI67, MSH2, MSX1, NEK2, PLK1, NDC1, FMN2, RAD21, RAD51, RAD51D, RBBP8, RPS6KA2, AURKA, TOP2A, TOP2B, XRCC2, XRCC3, MND1, RAD54L, MASTL, CCNA1, SMC3, EXO1, PTTG1, TRIP13, ESPL1, CDC20, NCAPD2, CDC25B	1051	203	52790	4.1097e-31	3.69421e-27	1.28718e-29
biological_process	GO:0080134	regulation of response to stress	110	CDKN2A, TNIP1, RAD51AP1, POLQ, CHEK1, LZTS1, C1QTNF1, TRIM6, NUP35, CD109, CTSS, DHFR, DUSP4, DUSP6, SPRED2, EPHA4, EREG, F3, FAP, TNIK, FOXM1, ALOX5AP, RICTOR, SVIP, ZNF385A, GCH1, GREM1, GJA1, CD163L1, CFH, HK2, HMGB1, HRAS, BIRC2, HSPA1A, HSPA1B, HSP90AA1, APOD, IL1A, IL1B, IL6, IL6ST, IL12A, IRAK2, KCNK2, MET, MAP3K10, MMP3, MSX1, ATP1B1, NPC1, SERPINB2, PCNA, GMIP, SCARA3, PDGFRA, ASB2, SERP…	989	1385	51608	1.24454e-30	1.11872e-26	3.88444e-29
cellular_component	GO:0005813	centrosome	66	CDK2, TACC3, PLK4, CCDC85B, TOPBP1, CHEK1, NEDD1, PLK3, SCLT1, CKAP2L, SGOL1, TTLL5, DDAH2, POC1A, CKAP2, POC1B, RGCC, HSPA1A, HSPA1B, BIRC5, ID1, ID2, MBNL1, MCM3, PPP1R12A, NEK2, PCNA, DTL, PLK1, HAUS6, ERCC6L, HAUS4, CEP55, CENPJ, KIF15, RAD51D, NCAPG, CCDC14, DCLRE1B, STIL, AURKA, TNFAIP3, TOP2A, XRCC2, XRCC4, HAUS3, CEP70, CDC45, CEP78, MASTL, LRRCC1, CCNB1, WDR34, CCNF, CCNB2, AURKB, HAUS8,…	1033	474	52519	1.34078e-30	1.20522e-26	4.17033e-29
biological_process	GO:0000070	mitotic sister chromatid segregation	39	SMC4, NDC80, SMC2, SPAG5, CENPE, KIF2C, UBE2C, ZWINT, CDCA5, KIF18B, SMC5, NCAPD3, NCAPH, FBXO5, KIFC1, KIF22, MAD2L1, NEK2, NUSAP1, PLK1, SPDL1, CDCA8, CEP55, NCAPG, BUB1, BUB1B, TPR, TTK, DSCC1, KIF18A, PSRC1, CCNB1, KNSTRN, SMC3, PTTG1, ESPL1, CDC20, NCAPD2, KIF14	1060	112	52881	1.63217e-30	1.46716e-26	5.05916e-29
biological_process	GO:0051248	negative regulation of protein metabolic process	93	TRIB1, SPRY2, CDKN1A, CDKN1B, CDKN2A, CDKN2B, CDKN2C, TNIP1, UBE2C, GABARAPL2, COL6A3, CD109, CST1, CST4, SH3RF2, DNMT1, DUSP4, DUSP5, DUSP6, DUSP8, SPRED2, FBLN1, FKBP1A, DKK1, FOXM1, SVIP, FBXO5, GBP1, GREM1, ANGPT1, NRG1, SERPINA9, BIRC2, HSPA1A, HSPA1B, BIRC5, APOD, IL1B, IL6, ITGAV, ANOS1, LIF, MAD2L1, MYO1D, NTF3, SERPINB2, CRIM1, ENPP1, SERPINF1, PI3, SERPINE2, PLK1, ERRFI1, CAMK2N1, PKIB,…	1006	1016	51977	4.54989e-30	4.0899e-26	1.40546e-28
biological_process	GO:0051094	positive regulation of developmental process	97	CDH2, CDH4, TRIB1, CDKN2A, CDKN2B, FST, CEBPB, CHI3L1, CCR1, COL1A1, IQGAP3, CSF2, CSF3, CYP1B1, DPYSL3, JAG1, ECT2, LPAR1, EPHA4, EZH2, F3, DKK1, FLT1, FN1, FLRT3, NEGR1, BAMBI, ASPM, ZNF385A, GREM1, GJA1, RGCC, HCLS1, NRG1, HMGB2, HES1, ID2, AMIGO2, CYR61, IL1A, IL1B, IL6, IL6ST, CXCL8, IL12A, ITPKA, KRT17, L1CAM, LIF, SMAD1, NEFL, OXTR, SHANK1, ANGPTL4, TRPV2, PDGFRB, SERPINF1, SERPINE2, PPP2R…	1002	1106	51887	4.9383e-30	4.43904e-26	1.52022e-28
biological_process	GO:0009967	positive regulation of signal transduction	109	CDH2, RASA4, SPRY2, CDKN2A, CDKN2B, CHI3L1, C1QTNF1, TRIM6, CCR1, COL1A1, COL3A1, IQGAP3, CSF2, CSF3, CYP1B1, JAG1, DUSP5, DUSP6, E2F1, ECT2, LPAR1, SPRED2, EMP2, EPHA4, EREG, EZH2, F3, FKBP1A, TNIK, FLT1, SULF1, ARC, RICTOR, FZD2, BAMBI, ASPM, ZNF385A, FAM162A, GREM1, GJA1, DKK2, ANGPT1, HCLS1, NRG1, HMGB1, HRAS, HES1, BIRC2, HSPA1A, HSPA1B, ICAM1, CYR61, IL1A, IL1B, IL6, IL6ST, IL12A, IRAK2, L1…	990	1393	51600	7.58024e-30	6.81388e-26	2.32555e-28
biological_process	GO:0051130	positive regulation of cellular component organization	93	CDH2, CDH4, CDKN1B, CDC42EP2, PLK4, UBE2C, CDCA5, COL1A1, COL16A1, CSF2, CSF3, DNMT1, DPYSL3, E2F1, LPAR1, EPHA4, EREG, EZH2, SMC5, FN1, FLRT3, RICTOR, NEGR1, BAMBI, PHF19, FAM162A, GREM1, ANGPT1, RGCC, HCLS1, NRG1, HK2, HRAS, HES1, BIRC5, ICAM1, ID1, AMIGO2, IL1A, IL1B, ITPKA, KIF5B, L1CAM, LCP1, LIF, MMP1, MMP3, MSX1, NEFL, NTF3, OXTR, SHANK1, NUSAP1, TRPV2, PDGFRB, SERPINF1, SERPINE2, PLK1, PM…	1006	1036	51957	1.73521e-29	1.55978e-25	5.30537e-28
cellular_component	GO:0043230	extracellular organelle	158	CDH2, CDH6, EDIL3, BTN2A2, LYPLA1, SMC2, PAICS, EMILIN1, CHI3L1, FSTL1, KCTD12, MRGPRF, NR2C2AP, COL1A2, COL6A3, COL12A1, COL15A1, SCLT1, CSE1L, CST4, AEBP1, DDX11, NQO1, DPP4, DUT, ALCAM, F3, FBLN1, FBN1, EFEMP1, CPNE2, FKBP1A, FKBP5, TNIK, FN1, QPRT, DDAH2, NUDT14, NEGR1, QPCT, SVIP, PHGDH, FAM162A, MYOF, PCOLCE2, GJA1, CYFIP2, GK, RBMX, ANGPT1, ATAD2, RACGAP1, EFEMP2, H2AFX, H2AFZ, H3F3A, CFH,…	941	2725	50268	1.96083e-29	1.76259e-25	5.9547e-28
cellular_component	GO:1903561	extracellular vesicle	158	CDH2, CDH6, EDIL3, BTN2A2, LYPLA1, SMC2, PAICS, EMILIN1, CHI3L1, FSTL1, KCTD12, MRGPRF, NR2C2AP, COL1A2, COL6A3, COL12A1, COL15A1, SCLT1, CSE1L, CST4, AEBP1, DDX11, NQO1, DPP4, DUT, ALCAM, F3, FBLN1, FBN1, EFEMP1, CPNE2, FKBP1A, FKBP5, TNIK, FN1, QPRT, DDAH2, NUDT14, NEGR1, QPCT, SVIP, PHGDH, FAM162A, MYOF, PCOLCE2, GJA1, CYFIP2, GK, RBMX, ANGPT1, ATAD2, RACGAP1, EFEMP2, H2AFX, H2AFZ, H3F3A, CFH,…	941	2725	50268	1.96083e-29	1.76259e-25	5.9547e-28
biological_process	GO:0006357	regulation of transcription from RNA polymerase II promoter	123	STAG1, CDKN2A, CDKN2B, TNIP1, KLF2, FST, CEBPB, CEBPD, BATF, USP16, STAG2, CHEK1, FSTL1, PSIP1, PLK3, CSF3, E2F7, AEBP1, DHFR, DNMT1, JAG1, E2F1, ZNF367, EZH2, FBN1, DKK1, FOXM1, LPIN1, SULF1, MAFF, PHF19, FBXO5, EHF, GREM1, CKAP2, RBMX, RGCC, ATAD2, TAGLN3, UHRF1, HIST1H1C, H2AFZ, HCLS1, HMGB1, HMGB2, HNRNPA2B1, HRAS, HES1, ID1, ID2, ID3, MURC, CYR61, IL1A, IL1B, IL6, ZNF710, LIF, SMAD1, MEIS1, …	976	1777	51216	4.11298e-29	3.69716e-25	1.24483e-27
molecular_function	GO:0098772	molecular function regulator	99	RASA4B, RASA4, TRIB1, SPRY2, CDKN1A, CDKN1B, CDKN2A, CDKN2B, CDKN2C, CDC42EP2, DBF4, CKS1B, CKS2, IQGAP3, COL6A3, SCLT1, CD109, CST1, CST4, CNIH3, SH3RF2, ECT2, SPRED2, FBLN1, FKBP1A, DKK1, FN1, ALOX5AP, RICTOR, PCOLCE2, GREM1, TSPAN13, RGCC, RACGAP1, CXCL1, GPSM2, NRG1, SERPINA9, BIRC2, BIRC5, HSP90AA1, ANOS1, KCNK2, MMP15, MMP17, PPP1R12A, ATP1B1, SERPINB2, ARHGEF3, PCNA, ANGPTL4, PCOLCE, CRIM1…	1000	1187	51806	4.47167e-29	4.01958e-25	1.34885e-27
molecular_function	GO:0003677	DNA binding	146	CDKN2A, KLF2, CEBPB, CEBPD, BATF, CENPA, RAD51AP1, POLQ, KIF2C, TOPBP1, PSIP1, WDHD1, SP140, E2F7, EME1, CIART, AEBP1, DDX11, DNA2, DNMT1, E2F1, ZNF367, EZH2, FANCG, ZNF438, FEN1, FOXM1, ORC6, MAFF, KIF4A, RAD54B, ZNF385A, EHF, NUPR1, RBMX, UHRF1, MSH6, PSMC3IP, HIST1H1C, H2AFX, H2AFZ, H3F3A, HMGB1, HMGB2, HMGB3, HMGN2, HNRNPA1, HNRNPA2B1, HNRNPD, HES1, ZNF710, KIF22, CENPW, LBR, LIG1, SMAD1, MCM…	953	2408	50585	5.48861e-29	4.93371e-25	1.65007e-27
biological_process	GO:0042592	homeostatic process	111	KLF2, POLD3, ADCY3, CHRNA1, C1QTNF1, CIDEA, CCR1, SPNS2, CST4, CXADR, DNA2, ABCA1, LPAR1, CLN8, FEN1, FKBP1A, SMC5, ATP13A2, GJA1, GK, AMPD3, POC1B, HCLS1, HK2, HMGB1, HMGB2, BIRC5, ICAM1, ID2, IL1A, IL1B, IL6, KCNJ2, LIG1, SMAD1, MET, NR3C2, ATP1B1, NPC1, NPTX1, NTSR1, OXCT1, OXTR, PCNA, ANGPTL4, PDGFRA, PDGFRB, ENPP1, SERPINF1, ATP6V0C, PIK3CD, PLAU, ATP6V0A1, PMAIP1, ACP5, POLA1, POLD1, POLE, …	988	1479	51514	5.71607e-29	5.13818e-25	1.71273e-27
biological_process	GO:0051336	regulation of hydrolase activity	101	RASA4B, RASA4, SPRY2, CDKN1B, CDKN2A, CDC42EP2, ADCY3, GABARAPL2, IQGAP3, COL6A3, CD109, CST1, CST4, SH3RF2, ECT2, LPAR1, EPHA4, EZH2, F3, FBLN1, FKBP1A, FLT1, DNAJC9, FN1, RICTOR, FAM162A, PCOLCE2, CYFIP2, RACGAP1, UHRF1, MSH6, HMGB1, HMGB2, HRAS, SERPINA9, BIRC2, HSPA1A, BIRC5, ICAM1, CYR61, IL6, ANOS1, MSH2, MYO1D, PPP1R12A, ATP1B1, NTF3, SERPINB2, ARHGEF3, PAWR, F11R, PCNA, ANGPTL4, PCOLCE, C…	998	1244	51749	8.23005e-29	7.39799e-25	2.4578e-27
biological_process	GO:0010562	positive regulation of phosphorus metabolic process	96	CDH2, RASA4, SPRY2, CDKN1A, RAMP1, CENPE, ADCY3, CHI3L1, CHRM2, C1QTNF1, TRIM6, CCR1, IQGAP3, CSF2, CSF3, CDCA2, DUSP5, DUSP6, ECT2, ABCA1, LPAR1, EEF1A2, EMP2, EPHA4, EREG, EZH2, MAPRE3, TPX2, TNIK, FLT1, RICTOR, FZD2, GREM1, ANGPT1, RGCC, HCLS1, NRG1, HMGB1, HRAS, HES1, ICAM1, CYR61, IL1A, IL1B, IL6, IL6ST, IL12A, IRAK2, AREG, LIF, MET, MAP3K10, PPP1R12A, NEFL, NTF3, NTSR1, PAWR, PDGFRA, PDGFRB…	1003	1130	51863	9.38135e-29	8.43289e-25	2.78313e-27
biological_process	GO:0045937	positive regulation of phosphate metabolic process	96	CDH2, RASA4, SPRY2, CDKN1A, RAMP1, CENPE, ADCY3, CHI3L1, CHRM2, C1QTNF1, TRIM6, CCR1, IQGAP3, CSF2, CSF3, CDCA2, DUSP5, DUSP6, ECT2, ABCA1, LPAR1, EEF1A2, EMP2, EPHA4, EREG, EZH2, MAPRE3, TPX2, TNIK, FLT1, RICTOR, FZD2, GREM1, ANGPT1, RGCC, HCLS1, NRG1, HMGB1, HRAS, HES1, ICAM1, CYR61, IL1A, IL1B, IL6, IL6ST, IL12A, IRAK2, AREG, LIF, MET, MAP3K10, PPP1R12A, NEFL, NTF3, NTSR1, PAWR, PDGFRA, PDGFRB…	1003	1130	51863	9.38135e-29	8.43289e-25	2.78313e-27
biological_process	GO:0033036	macromolecule localization	154	CDH2, PTPRU, KIF20A, CDKN1A, RAMP1, CDKN2A, BTN2A2, LYPLA1, TACC3, CENPA, SPAG5, CENPF, FERMT2, TMSB15A, RAB31, CHI3L1, CDCA5, GABARAPL2, C1QTNF1, CIDEA, TRIM6, NEDD1, SPNS2, PLK3, COL1A1, NUP35, CSE1L, CSF3, ESCO2, E2F1, ECT2, ABCA1, EMP2, ABCA3, EZH2, FBLN1, FBN1, FKBP1A, TNIK, FN1, SVIP, BAMBI, ZNF385A, PITPNC1, GBP1, BSCL2, GREM1, GJA1, TNFRSF21, ANGPT1, RGCC, RACGAP1, HCLS1, NRG1, HK2, HMGB1…	945	2652	50341	9.90154e-29	8.90049e-25	2.92779e-27
biological_process	GO:0002682	regulation of immune system process	110	RASA4, TRIB1, CDKN1A, CDKN1B, CDKN2A, TNIP1, BTN2A2, CEBPB, TRIM6, CCR1, SPNS2, COL3A1, CSF2, CSF3, CTSS, CXADR, DPP4, JAG1, DUSP4, DUSP5, DUSP6, EREG, FKBP1A, TNIK, RICTOR, GBP1, GREM1, CYFIP2, TNFRSF21, CD163L1, ANGPT1, MILR1, RGCC, CXCL1, CXCL2, CXCL3, HCLS1, CFH, NRG1, HMGB1, HMGB2, HMGB3, HRAS, HES1, BIRC2, HSPA1A, HSPA1B, HSP90AA1, ICAM1, ID2, APOD, IL1B, IL6, IL6ST, CXCL8, IL12A, IL13RA2, …	989	1473	51520	1.53877e-28	1.3832e-24	4.53509e-27
biological_process	GO:0048699	generation of neurons	113	CDH2, CDH4, RASA4, CEBPB, LZTS1, COL3A1, COL5A2, COL6A3, SCLT1, CSF2, DHFR, DPYSL3, JAG1, DUSP5, DUSP6, ECT2, LPAR1, EPHA4, CLN8, EREG, ALCAM, EZH2, PHLDA1, NTNG1, TNIK, FN1, FLRT3, KIF4A, FZD2, NEGR1, ASPM, PHGDH, GJA1, TNFRSF21, ANGPT1, RACGAP1, NRG1, HMGB1, HMGB2, HRAS, HES1, HSP90AA1, ID1, ID2, ID3, APOD, IL1B, IL6, IL6ST, ITGAV, ITPKA, ANOS1, AREG, KIF5B, L1CAM, STMN1, LIF, MEIS1, MET, NEFL,…	986	1550	51443	1.71088e-28	1.53791e-24	5.02586e-27
biological_process	GO:0006323	DNA packaging	41	CHAF1A, SMC4, CDKN2A, CENPA, SMC2, CDCA5, OIP5, NCAPD3, NCAPH, CENPI, HIST1H1C, H3F3A, HELLS, CENPW, MCM2, NASP, NUSAP1, MIS18A, NCAPG2, CENPQ, MIS18BP1, HJURP, ASF1B, CENPN, CASC5, RBBP7, CENPK, NCAPG, CENPH, TOP2A, TPR, CENPM, CENPO, CENPU, CHAF1B, HIST1H2BC, HIST2H2BE, HAT1, CCNB1, HIST1H2BJ, NCAPD2	1058	152	52841	1.74001e-28	1.56409e-24	5.09476e-27
biological_process	GO:0014070	response to organic cyclic compound	81	PTPRU, CDK2, CDKN1A, CDKN1B, CDKN2B, KLF2, ADCY3, CHRNA1, CIDEA, COL1A1, CYP1B1, CITED4, DHFR, NQO1, DUSP6, EZH2, F3, FOXM1, H2AFZ, HMGB2, BIRC2, APLP1, ICAM1, ID1, IL1B, IL6, AREG, SMAD1, MKI67, NR3C2, MMP12, MMP15, NASP, NEFL, NPC1, OXTR, P2RX5, PAWR, PDGFRB, SERPINF1, PLAU, PMAIP1, ERRFI1, PELI1, PTGER2, PTGS1, PTN, RAD51, RBBP7, RBBP8, BDNF, CCL2, CCL3, BLM, BMP2, SLC8A1, SMO, SNCA, SPP1, BRC…	1018	814	52179	2.12831e-28	1.91314e-24	6.21148e-27
cellular_component	GO:0000785	chromatin	59	CHAF1A, STAG1, CDKN2A, CEBPB, CENPA, STAG2, CBX1, CHEK1, PSIP1, CDCA5, OIP5, PLK3, EME1, ESCO2, DDX11, DNMT1, E2F1, EZH2, NCAPD3, ZNF385A, RBMX, UHRF1, MSH6, HIST1H1C, H2AFX, H2AFZ, H3F3A, HELLS, HMGB2, HMGN2, INCENP, KIF22, MCM2, MCM7, NASP, PLK1, POLA1, EXOSC4, PARPBP, ASF1B, H2AFJ, FAM111A, TMPO, TNP1, TOP2B, DSCC1, ANP32E, CHAF1B, HIST1H2BC, HIST2H2BE, ENC1, HAT1, TIMELESS, CCND2, HIST1H2BJ, …	1040	404	52589	2.38175e-28	2.14095e-24	6.92865e-27
cellular_component	GO:0031012	extracellular matrix	59	GPC6, EMILIN1, COL1A1, COL1A2, COL3A1, COL5A2, COL6A3, COL10A1, COL11A1, COL12A1, COL15A1, COL16A1, ADAMTS14, VCAN, CCDC80, DCN, AEBP1, ELN, F3, FBLN1, FBN1, EFEMP1, FKBP1A, FN1, OLFML2B, EFEMP2, APLP1, CYR61, ANOS1, LAMC2, LOXL1, MFAP4, MMP1, MMP3, MMP7, MMP10, MMP12, MMP15, MMP17, NDP, NID1, ANGPTL4, PCOLCE, SERPINF1, PI3, SERPINE2, ERBB2IP, RELN, BGN, SNCA, SOD3, SPOCK1, TGFB2, THBS1, TIMP3, W…	1040	406	52587	2.99462e-28	2.69186e-24	8.68342e-27
cellular_component	GO:0065010	extracellular membrane-bounded organelle	155	CDH2, CDH6, EDIL3, BTN2A2, LYPLA1, SMC2, PAICS, EMILIN1, CHI3L1, FSTL1, KCTD12, MRGPRF, NR2C2AP, COL1A2, COL6A3, COL12A1, COL15A1, SCLT1, CSE1L, CST4, AEBP1, DDX11, NQO1, DPP4, DUT, ALCAM, F3, FBLN1, FBN1, EFEMP1, CPNE2, FKBP1A, FKBP5, TNIK, FN1, QPRT, DDAH2, NUDT14, NEGR1, QPCT, SVIP, PHGDH, FAM162A, MYOF, PCOLCE2, GJA1, CYFIP2, GK, RBMX, ANGPT1, ATAD2, RACGAP1, EFEMP2, H2AFX, H2AFZ, H3F3A, CFH,…	944	2712	50281	3.12813e-28	2.81187e-24	9.01242e-27
cellular_component	GO:0070062	extracellular exosome	155	CDH2, CDH6, EDIL3, BTN2A2, LYPLA1, SMC2, PAICS, EMILIN1, CHI3L1, FSTL1, KCTD12, MRGPRF, NR2C2AP, COL1A2, COL6A3, COL12A1, COL15A1, SCLT1, CSE1L, CST4, AEBP1, DDX11, NQO1, DPP4, DUT, ALCAM, F3, FBLN1, FBN1, EFEMP1, CPNE2, FKBP1A, FKBP5, TNIK, FN1, QPRT, DDAH2, NUDT14, NEGR1, QPCT, SVIP, PHGDH, FAM162A, MYOF, PCOLCE2, GJA1, CYFIP2, GK, RBMX, ANGPT1, ATAD2, RACGAP1, EFEMP2, H2AFX, H2AFZ, H3F3A, CFH,…	944	2712	50281	3.12813e-28	2.81187e-24	9.01242e-27
biological_process	GO:0032269	negative regulation of cellular protein metabolic process	87	TRIB1, SPRY2, CDKN1A, CDKN1B, CDKN2A, CDKN2B, CDKN2C, TNIP1, UBE2C, GABARAPL2, COL6A3, CD109, CST1, CST4, SH3RF2, DNMT1, DUSP4, DUSP5, DUSP6, DUSP8, SPRED2, FBLN1, FKBP1A, DKK1, FOXM1, SVIP, FBXO5, GBP1, GREM1, ANGPT1, SERPINA9, BIRC2, HSPA1A, HSPA1B, BIRC5, IL1B, IL6, ANOS1, LIF, MAD2L1, MYO1D, NTF3, SERPINB2, CRIM1, ENPP1, SERPINF1, PI3, SERPINE2, PLK1, ERRFI1, CAMK2N1, PKIB, PBK, PMEPA1, CASC5…	1012	949	52044	3.52573e-28	3.16928e-24	1.01255e-26
biological_process	GO:0071900	regulation of protein serine/threonine kinase activity	60	TRIB1, SPRY2, CDKN1A, CDKN1B, CDKN2A, CDKN2B, CDKN2C, CDKN3, UBE2C, CHI3L1, CKS1B, CKS2, IQGAP3, DUSP4, DUSP5, DUSP6, DUSP8, LPAR1, SPRED2, EPHA4, EREG, EZH2, MAPRE3, FLT1, RGCC, HRAS, IL1B, IRAK2, MET, MAP3K10, NTF3, PDGFRB, PLK1, PKIB, CEMIP, TRIB3, RGS3, RGS4, SAA1, BLM, STIL, BMP2, SNCA, THBS1, TNFAIP3, CXCR4, SPRY4, PSRC1, CAV1, PDE5A, RIPK2, CCNA2, CCND2, PKMYT1, CCNE2, CDK1, CDC6, CDC25A, …	1039	425	52568	3.94143e-28	3.54295e-24	1.12833e-26
molecular_function	GO:0005102	receptor binding	105	EDIL3, RAMP1, CDC42EP2, CEBPB, GABARAPL2, COL3A1, COL16A1, CSF2, CSF3, CXADR, DPP4, ABCA1, SPRED2, EMP2, EPHA4, EREG, ALCAM, FAP, FBLN1, FBN1, EFEMP1, FKBP1A, DKK1, FN1, BAMBI, GREM1, GJA1, ANGPT1, CXCL1, CXCL2, CXCL3, NRG1, HMGB1, HMGB2, HSPA1A, HSPA1B, APLP1, ICAM1, CYR61, IL1A, IL1B, IL6, IL6ST, CXCL8, IL12A, AREG, KRT17, L1CAM, LIF, NDP, NTF3, SHANK1, PCNA, PDGFRA, PDGFRB, ENPP1, PENK, SERPIN…	994	1380	51613	7.69109e-28	6.91352e-24	2.19477e-26
biological_process	GO:0030198	extracellular matrix organization	57	EMILIN1, COL1A1, COL1A2, COL3A1, COL5A2, COL6A3, COL10A1, COL11A1, COL12A1, COL15A1, COL16A1, ADAMTS14, VCAN, CCDC80, CTSS, CYP1B1, DCN, DPP4, ELN, FAP, FBLN1, FBN1, EFEMP1, FKBP1A, ITGA11, SULF1, FN1, OLFML2B, GREM1, RGCC, EFEMP2, ICAM1, CYR61, ITGA4, ITGA7, ITGAV, LAMC2, LCP1, LOXL1, MFAP4, MMP1, MMP3, MMP7, MMP10, MMP12, MMP15, NID1, F11R, SULF2, BGN, BMP2, SNCA, SPP1, TGFB2, THBS1, KAZALD1, R…	1042	385	52608	1.14344e-27	1.02784e-23	3.25266e-26
biological_process	GO:0043086	negative regulation of catalytic activity	80	RASA4, TRIB1, SPRY2, CDKN1A, CDKN1B, CDKN2A, CDKN2B, CDKN2C, UBE2C, COL6A3, CD109, CST1, CST4, SH3RF2, NQO1, DUSP4, DUSP5, DUSP6, DUSP8, SPRED2, FKBP1A, FBXO5, HRAS, SERPINA9, BIRC2, BIRC5, IL1B, IL6, ANOS1, CHCHD10, MAD2L1, MYO1D, PPP1R12A, NPR3, SERPINB2, F11R, ANGPTL4, CRIM1, GMIP, OAZ3, SERPINF1, PI3, SERPINE2, PLK1, ERRFI1, CAMK2N1, PKIB, CASC5, PTN, ZFYVE28, TRIB3, RGS3, RGS4, SERPINB4, SH2…	1019	816	52177	1.15532e-27	1.03852e-23	3.27609e-26
biological_process	GO:0006810	transport	209	KIF20A, CDK2, CDKN1A, RAMP1, CDKN1B, CDKN2A, BTN2A2, LYPLA1, TACC3, CENPF, PDPN, ADCY3, RAB31, CHI3L1, SLC2A6, TUSC2, CHRNA1, GABARAPL2, C1QTNF1, CIDEA, SLC18B1, TRIM6, ADD3, C14orf79, CCR1, SLC43A2, SPNS2, PLK3, COL1A1, COL1A2, COL3A1, NUP35, CSE1L, CSF2, CSF3, FAM109A, CNIH3, SIK1, FAM109B, CTSS, CXADR, E2F1, ECT2, ABCA1, EMP2, CLN8, ABCA3, FBLN1, FKBP1A, DKK1, ARC, FN1, ATP13A2, FOLR3, KIF4A, …	890	4432	48561	1.18587e-27	1.06598e-23	3.35214e-26
biological_process	GO:0043062	extracellular structure organization	57	EMILIN1, COL1A1, COL1A2, COL3A1, COL5A2, COL6A3, COL10A1, COL11A1, COL12A1, COL15A1, COL16A1, ADAMTS14, VCAN, CCDC80, CTSS, CYP1B1, DCN, DPP4, ELN, FAP, FBLN1, FBN1, EFEMP1, FKBP1A, ITGA11, SULF1, FN1, OLFML2B, GREM1, RGCC, EFEMP2, ICAM1, CYR61, ITGA4, ITGA7, ITGAV, LAMC2, LCP1, LOXL1, MFAP4, MMP1, MMP3, MMP7, MMP10, MMP12, MMP15, NID1, F11R, SULF2, BGN, BMP2, SNCA, SPP1, TGFB2, THBS1, KAZALD1, R…	1042	386	52607	1.28442e-27	1.15456e-23	3.61932e-26
biological_process	GO:0051270	regulation of cellular component movement	74	PTPRU, TRIB1, CDKN1B, PDPN, CCR1, COL1A1, COL3A1, CYP1B1, DPYSL3, LPAR1, EMP2, F3, FBLN1, FLT1, SULF1, FN1, GREM1, GJA1, ANGPT1, RGCC, CXCL1, CXCL2, CXCL3, HMGB1, HRAS, ICAM1, APOD, CYR61, IL1B, IL6, CXCL8, IL12A, ITGA4, ITGAV, KCNJ2, STMN1, MET, MMP10, NTF3, PAWR, PDGFRA, PDGFRB, SERPINF1, PIK3CD, PLAU, PODXL, DOCK10, PRKX, RELN, CEMIP, PTGER4, ZSWIM6, RAC2, CCL2, CCL3, CCL20, CXCL6, CXCL5, CXCL…	1025	698	52295	1.66865e-27	1.49995e-23	4.68733e-26
biological_process	GO:0060429	epithelium development	92	SPRY2, CDKN1A, CDKN2B, KLF2, FST, CEBPB, CES1, IQGAP3, CD109, E2F7, TMTC3, JAG1, EPHA4, EREG, EZH2, DKK1, SULF1, MAFF, FZD2, PHGDH, LCE2B, EHF, GREM1, GJA1, GPSM2, NRG1, HNRNPH3, HES1, ICAM1, ID1, ID2, ID3, CYR61, LCE1E, LCE1F, LCE2A, LCE2C, LCE2D, LCE3A, IL1B, IL6, AREG, KRT17, KRT34, LAMC2, LCP1, LIF, SMAD1, MET, MMP12, MSX1, PPP1R12A, NTF3, F11R, PCNA, SERPINE2, PLS3, PODXL, ERRFI1, MREG, PRKX…	1007	1088	51905	2.00364e-27	1.80107e-23	5.61082e-26
biological_process	GO:0051052	regulation of DNA metabolic process	50	CDK2, CDKN1A, CDKN2A, RAD51AP1, POLQ, STAG2, CHEK1, CIDEA, CSF2, E2F7, ESCO2, DNA2, EREG, FOXM1, KCTD13, GREM1, GJA1, RGCC, MSH6, HMGB1, HRAS, ID3, IL6, CXCL8, AREG, KCNK2, MSH2, GMNN, PCNA, PDGFRA, PDGFRB, MIS18A, PARPBP, RIF1, CCDC88A, RAD51, BLM, BRCA1, TOP2A, TPR, USP1, WHSC1, DSCC1, DEK, PIF1, CDT1, CDC7, IER3, SMC3, CDC6	1049	282	52711	2.04791e-27	1.84087e-23	5.71699e-26
biological_process	GO:0042327	positive regulation of phosphorylation	88	CDH2, RASA4, SPRY2, CDKN1A, CENPE, ADCY3, CHI3L1, C1QTNF1, TRIM6, CCR1, IQGAP3, CSF2, CSF3, DUSP5, DUSP6, ECT2, LPAR1, EEF1A2, EMP2, EPHA4, EREG, EZH2, MAPRE3, TPX2, TNIK, FLT1, RICTOR, GREM1, ANGPT1, RGCC, HCLS1, NRG1, HMGB1, HRAS, HES1, ICAM1, CYR61, IL1A, IL1B, IL6, IL6ST, IL12A, IRAK2, AREG, LIF, MET, MAP3K10, NEFL, NTF3, PDGFRA, PDGFRB, PLK1, CCDC88A, RELN, PSAP, CEMIP, BDNF, SAA1, CCL2, CCL…	1011	999	51994	2.22631e-27	2.00123e-23	6.19577e-26
biological_process	GO:0006508	proteolysis	111	CDK2, TRIB1, CDKN1B, CDKN2A, TNIP1, USP16, CENPE, UBE2C, GABARAPL2, PLK3, COL6A3, CD109, ADAMTS14, FBXL16, CST1, CST4, CTSS, AEBP1, DPP4, F3, FAP, FBLN1, SMC5, FN1, KCTD13, SVIP, PAMR1, FBXO5, FAM162A, PCOLCE2, CYFIP2, RBMX, UHRF1, CFH, HMGB1, SERPINA9, BIRC2, BIRC5, CYR61, IL1B, IL6, ANOS1, MAD2L1, MMP1, MMP3, MMP7, MMP10, MMP12, MMP15, MMP17, NEK2, SERPINB2, PAWR, PCOLCE, CRIM1, DTL, ASB2, SERP…	988	1552	51441	2.41613e-27	2.17186e-23	6.70326e-26
biological_process	GO:0040012	regulation of locomotion	73	PTPRU, TRIB1, IFITM2, CCR1, COL1A1, COL3A1, CYP1B1, DPYSL3, LPAR1, EMP2, F3, FBLN1, FLT1, SULF1, FN1, GREM1, ANGPT1, RGCC, CXCL1, CXCL2, CXCL3, HMGB1, HRAS, ICAM1, APOD, CYR61, IL1B, IL6, CXCL8, IL12A, ITGA4, ITGAV, MET, MMP10, NTF3, PAWR, PDGFRA, PDGFRB, SERPINF1, PIK3CD, PLAU, PODXL, DOCK10, PRKX, RELN, CEMIP, PTGER4, ZSWIM6, RAC2, CCL2, CCL3, CCL20, CXCL6, CXCL5, CXCL12, SEMA3F, BMP2, SRGAP2C,…	1026	684	52309	2.68944e-27	2.41754e-23	7.43859e-26
molecular_function	GO:0016462	pyrophosphatase activity	78	KIF20A, CENPE, POLQ, KIF2C, RAB31, KIF18B, PRUNE2, DDX11, DNA2, DUT, ABCA1, EEF1A2, ABCA3, ATP13A2, KIF4A, NUDT14, RAD54B, GBP1, GBP3, ATAD2, MSH6, HELLS, HRAS, HSPA1A, HSPA1B, HSP90AA1, RAB43, KIF5B, KIF11, KIFC1, KIF22, MCM2, MCM3, MCM4, MCM5, MCM6, MCM7, MSH2, MYO1D, ATP1B1, RAB6B, RASD1, GINS2, ENPP1, ATP6V0C, ATP6V0A1, ERCC6L, KIF15, ATP10A, RAB3A, RAC2, RAD51, RAD51D, RFC1, RFC2, RFC3, RFC4…	1021	789	52204	3.43598e-27	3.0886e-23	9.47424e-26
biological_process	GO:0060548	negative regulation of cell death	83	SPRY2, CDKN1A, CDKN1B, CEBPB, CIDEA, PLK3, CSF2, CSF3, CLN8, DDIAS, DDAH2, ZNF385A, GREM1, ANGPT1, GRK5, HCLS1, HELLS, NRG1, HMGB2, HRAS, BIRC2, HSPA1A, HSPA1B, BIRC5, ICAM1, ID1, AMIGO2, CYR61, IL1A, IL1B, IL6, IL6ST, ITGAV, CERKL, MAD2L1, MET, MSH2, MSX1, NEFL, NPC1, NTF3, NTSR1, SERPINB2, ANGPTL4, PDGFRB, SERPINF1, PLK1, G2E3, AXL, PSAP, FMN2, MEIS3, BARD1, PYCR1, BCL2A1, BDKRB2, BDNF, CCL2, C…	1016	896	52097	3.59418e-27	3.23081e-23	9.88015e-26
molecular_function	GO:0016818	hydrolase activity, acting on acid anhydrides, in phosphorus-containing anhydrides	78	KIF20A, CENPE, POLQ, KIF2C, RAB31, KIF18B, PRUNE2, DDX11, DNA2, DUT, ABCA1, EEF1A2, ABCA3, ATP13A2, KIF4A, NUDT14, RAD54B, GBP1, GBP3, ATAD2, MSH6, HELLS, HRAS, HSPA1A, HSPA1B, HSP90AA1, RAB43, KIF5B, KIF11, KIFC1, KIF22, MCM2, MCM3, MCM4, MCM5, MCM6, MCM7, MSH2, MYO1D, ATP1B1, RAB6B, RASD1, GINS2, ENPP1, ATP6V0C, ATP6V0A1, ERCC6L, KIF15, ATP10A, RAB3A, RAC2, RAD51, RAD51D, RFC1, RFC2, RFC3, RFC4…	1021	791	52202	3.98323e-27	3.58052e-23	1.09162e-25
biological_process	GO:0071495	cellular response to endogenous stimulus	98	RASA4, CDK2, SPRY2, CDKN1A, RAMP1, CDKN1B, CDKN2B, KLF2, CEBPB, ADCY3, FERMT2, RAB31, FSTL1, CIDEA, COL1A1, COL1A2, COL3A1, COL5A2, COL16A1, CD109, CSF2, EME1, CTSS, DNMT1, DUSP5, DUSP6, E2F1, EREG, FBN1, FKBP1A, DKK1, LPIN1, SULF1, RICTOR, BAMBI, GREM1, ANGPT1, H2AFZ, NRG1, HRAS, HES1, APLP1, ICAM1, ID1, CYR61, IL1B, IL6, CXCL8, SMAD1, MCM7, NR3C2, MSX1, NEFL, NPC1, OXTR, PAWR, F11R, PDE1C, CTDS…	1001	1241	51752	4.12973e-27	3.71221e-23	1.12833e-25
cellular_component	GO:0044425	membrane part	264	CDH2, CDH4, RASA4B, CDH6, GPC6, RASA4, LHFPL2, SPRY2, RAMP1, BTN2A2, IFITM2, PDPN, ADCY3, FERMT2, LZTS1, SLC2A6, NRM, CHRM2, CHRNA1, GABARAPL2, C1QTNF1, KCTD12, TM4SF19, MRGPRF, SLC18B1, MRGPRX3, MRGPRX4, BTBD11, CCR1, PAQR4, SLC43A2, SPNS2, IQGAP3, SCLT1, TMEM171, CD109, CNIH3, CXADR, CYP1B1, CYP3A7, TMTC3, APCDD1L, DPP4, ABCA1, LPAR1, EMP2, TMEM154, EPHA4, CLN8, EREG, ABCA3, ALCAM, F2RL2, F3, F…	835	6381	46612	4.42548e-27	3.97806e-23	1.20547e-25
biological_process	GO:0000075	cell cycle checkpoint	47	CDK2, CDKN1A, CDKN1B, CDKN2B, UBE2C, CHEK1, ZWINT, PLK3, DNA2, E2F1, FANCG, H2AFX, HRAS, BIRC5, MAD2L1, MSH2, DTL, PLK1, SPDL1, ZWILCH, RFWD3, FANCI, CASC5, RBBP8, CLSPN, BLM, DCLRE1B, BRCA1, BUB1, BUB1B, TOP2A, TOP2B, TPR, TTK, XRCC3, CDT1, CDC45, RHNO1, IER3, CCNA2, CCNB1, CCNE2, AURKB, KNTC1, CDK1, CDC6, CDC20	1052	245	52748	4.51528e-27	4.05878e-23	1.22622e-25
molecular_function	GO:0016817	hydrolase activity, acting on acid anhydrides	78	KIF20A, CENPE, POLQ, KIF2C, RAB31, KIF18B, PRUNE2, DDX11, DNA2, DUT, ABCA1, EEF1A2, ABCA3, ATP13A2, KIF4A, NUDT14, RAD54B, GBP1, GBP3, ATAD2, MSH6, HELLS, HRAS, HSPA1A, HSPA1B, HSP90AA1, RAB43, KIF5B, KIF11, KIFC1, KIF22, MCM2, MCM3, MCM4, MCM5, MCM6, MCM7, MSH2, MYO1D, ATP1B1, RAB6B, RASD1, GINS2, ENPP1, ATP6V0C, ATP6V0A1, ERCC6L, KIF15, ATP10A, RAB3A, RAC2, RAD51, RAD51D, RFC1, RFC2, RFC3, RFC4…	1021	794	52199	4.9676e-27	4.46538e-23	1.34499e-25
biological_process	GO:0042060	wound healing	73	CDK2, CENPE, KIF2C, AHNAK2, C1QTNF1, COL1A1, COL1A2, COL3A1, CD109, CXADR, DCN, EREG, EZH2, F2RL2, F3, FBLN1, FN1, MAFF, KIF4A, MYOF, GJA1, ANGPT1, RACGAP1, H3F3A, NRG1, HRAS, APOD, CYR61, IL1A, IL1B, IL6, ITGA4, ITGAV, KIF11, KIFC1, KIF22, L1CAM, LCP1, MMP1, MMP12, ATP1B1, SERPINB2, F11R, PDGFRA, PDGFRB, SERPINE2, PIK3CD, PLAU, SRGN, AXL, PSAP, KIF15, PTK7, RAC2, CCL20, SLC8A1, STXBP1, TEK, TGFB…	1026	696	52297	7.03193e-27	6.321e-23	1.8982e-25
molecular_function	GO:0046872	metal ion binding	194	CDH2, CDH4, RASA4B, LIMS3L, CDH6, COMMD3-BMI1, EDIL3, MBNL2, RASA4, CDK2, CDKN1A, TRAIP, KLF2, RNASEH2A, USP16, ADCY3, DBF4, FSTL1, SP140, DTX2, TRIM6, COL1A1, COL1A2, COL3A1, COL5A2, COL10A1, COL11A1, NEK7, ADAMTS14, VCAN, CSRP2, EME1, SIK1, SH3RF2, CYP1B1, CYP3A7, ESCO2, PRUNE2, AEBP1, DDX11, DNA2, DNMT1, DPYD, JAG1, DUT, ZNF367, FBLN1, FBN1, EFEMP1, ZNF438, SCUBE3, FEN1, ITGA11, ARSG, SULF1, D…	905	4004	48989	7.5331e-27	6.7715e-23	2.0274e-25
biological_process	GO:0007126	meiotic nuclear division	40	SMC4, CDK2, SMC2, ADCY3, CKS2, SGOL1, EREG, FANCA, FANCD2, NCAPD3, RAD54B, ASPM, FBXO5, MSH6, LIF, MKI67, MSH2, MSX1, PLK1, NDC1, FMN2, RAD21, RAD51, RAD51D, RPS6KA2, AURKA, TOP2A, TOP2B, XRCC2, XRCC3, RAD54L, MASTL, CCNA1, SMC3, PTTG1, TRIP13, ESPL1, CDC20, NCAPD2, CDC25B	1059	160	52833	9.39792e-27	8.44779e-23	2.52173e-25
biological_process	GO:0030182	neuron differentiation	105	CDH2, CDH4, RASA4, CEBPB, LZTS1, COL3A1, COL5A2, COL6A3, SCLT1, CSF2, DHFR, DPYSL3, JAG1, DUSP5, DUSP6, ECT2, LPAR1, EPHA4, CLN8, EREG, ALCAM, EZH2, PHLDA1, NTNG1, TNIK, FN1, FLRT3, KIF4A, FZD2, NEGR1, ASPM, PHGDH, GJA1, ANGPT1, NRG1, HMGB1, HRAS, HES1, HSP90AA1, ID1, ID2, ID3, APOD, IL1B, IL6, ITGAV, ITPKA, ANOS1, AREG, KIF5B, L1CAM, STMN1, LIF, MEIS1, MET, NEFL, NFIX, NPTX1, NTF3, SHANK1, TRPV2…	994	1436	51557	1.44779e-26	1.30142e-22	3.87327e-25
biological_process	GO:0001934	positive regulation of protein phosphorylation	85	CDH2, RASA4, SPRY2, CDKN1A, CENPE, ADCY3, CHI3L1, C1QTNF1, TRIM6, CCR1, IQGAP3, CSF2, CSF3, DUSP5, DUSP6, ECT2, LPAR1, EMP2, EPHA4, EREG, EZH2, MAPRE3, TPX2, TNIK, FLT1, RICTOR, GREM1, ANGPT1, RGCC, HCLS1, NRG1, HMGB1, HRAS, HES1, ICAM1, CYR61, IL1A, IL1B, IL6, IL6ST, IL12A, IRAK2, LIF, MET, MAP3K10, NEFL, NTF3, PDGFRA, PDGFRB, PLK1, CCDC88A, RELN, PSAP, CEMIP, BDNF, SAA1, CCL2, CCL3, CCL20, CLSP…	1014	961	52032	1.45417e-26	1.30715e-22	3.87879e-25
biological_process	GO:0030334	regulation of cell migration	67	PTPRU, TRIB1, CCR1, COL1A1, COL3A1, CYP1B1, DPYSL3, LPAR1, EMP2, F3, FBLN1, FLT1, SULF1, FN1, GREM1, ANGPT1, RGCC, CXCL1, CXCL2, CXCL3, HMGB1, HRAS, ICAM1, APOD, CYR61, IL1B, IL6, CXCL8, IL12A, ITGA4, ITGAV, MET, MMP10, NTF3, PAWR, PDGFRA, PDGFRB, SERPINF1, PIK3CD, PLAU, PODXL, DOCK10, PRKX, RELN, CEMIP, PTGER4, ZSWIM6, RAC2, CCL2, CCL3, CCL20, CXCL6, CXCL5, CXCL12, BMP2, SRGAP2C, SLC8A1, STC1, T…	1032	588	52405	1.55705e-26	1.39963e-22	4.14092e-25
biological_process	GO:0045786	negative regulation of cell cycle	61	CDK2, CDKN1A, CDKN1B, CDKN2A, CDKN2B, CDKN2C, CDKN3, STAG2, UBE2C, CHEK1, ZWINT, PLK3, E2F7, EZH2, FAP, DDIAS, FOXM1, FBXO5, NUPR1, GAS2L3, RGCC, HRAS, ID2, CXCL8, IL12A, LIF, MAD2L1, MSH2, GMNN, PLK1, ZWILCH, RFWD3, FANCI, PPP2R5B, RPS6KA2, CLSPN, BLM, BMP2, BRCA1, BUB1, BUB1B, TGFB2, THBS1, TNFAIP3, TOP2A, TOP2B, TPR, TTK, XRCC3, JADE1, IER3, CCNA2, CCNB1, CCNF, SMC3, SLFN11, AURKB, PTTG1, KNTC…	1038	479	52514	1.83096e-26	1.64585e-22	4.85502e-25
biological_process	GO:0051241	negative regulation of multicellular organismal process	84	TRIB1, CDKN1B, CDKN2A, TRAIP, KLF2, BTN2A2, TUSC2, C1QTNF1, CIDEA, CCR1, COL3A1, COL5A2, DPYSL3, JAG1, LPAR1, EPHA4, EZH2, FAP, FBLN1, EFEMP1, DKK1, SULF1, FN1, ASPM, GBP1, GREM1, GJA1, TNFRSF21, ANGPT1, RGCC, HMGB1, HMGB3, HES1, ID1, ID2, ID3, APOD, IL1B, IL6, IL12A, FAM101B, AREG, KCNK2, LIF, MEIS1, OXTR, SERPINB2, PDGFRA, ENPP1, SERPINF1, SERPINE2, PLAU, ACP5, ERRFI1, SRGN, AXL, ERBB2IP, PTGER…	1015	943	52050	1.91883e-26	1.72484e-22	5.07305e-25
biological_process	GO:0009607	response to biotic stimulus	81	TRIB1, CEBPB, BATF, IFITM2, CHRM2, TUSC2, TRIM6, CSF2, CSF3, EME1, CXADR, DCN, ABCA1, F3, TNIK, GBP1, GBP3, GCH1, CD163L1, CXCL1, CXCL2, CXCL3, HMGB2, BIRC2, ICAM1, IL1B, IL6, CXCL8, IL12A, IRAK2, STMN1, LOXL1, MMP7, ATP1B1, ODC1, PAWR, GMIP, ASB2, PIK3CD, PLAU, PMAIP1, ACP5, EXOSC4, FANCL, RFWD3, AXL, ERBB2IP, PELI1, PTGER2, PTGER4, PVR, RNF5, CCL2, CCL3, CCL20, CXCL6, CXCL5, CXCL12, PRDM1, FAM1…	1018	883	52110	2.86824e-26	2.57826e-22	7.56087e-25
biological_process	GO:1903046	meiotic cell cycle process	40	SMC4, CDK2, SMC2, ADCY3, CKS2, SGOL1, EREG, FANCA, FANCD2, NCAPD3, RAD54B, ASPM, FBXO5, MSH6, LIF, MKI67, MSH2, MSX1, PLK1, NDC1, FMN2, RAD21, RAD51, RAD51D, RPS6KA2, AURKA, TOP2A, TOP2B, XRCC2, XRCC3, RAD54L, MASTL, CCNA1, SMC3, PTTG1, TRIP13, ESPL1, CDC20, NCAPD2, CDC25B	1059	166	52827	3.02153e-26	2.71605e-22	7.94168e-25
molecular_function	GO:0043169	cation binding	195	CDH2, CDH4, RASA4B, LIMS3L, CDH6, COMMD3-BMI1, EDIL3, MBNL2, RASA4, CDK2, CDKN1A, TRAIP, KLF2, RNASEH2A, USP16, ADCY3, DBF4, FSTL1, SP140, CHRNA1, DTX2, TRIM6, COL1A1, COL1A2, COL3A1, COL5A2, COL10A1, COL11A1, NEK7, ADAMTS14, VCAN, CSRP2, EME1, SIK1, SH3RF2, CYP1B1, CYP3A7, ESCO2, PRUNE2, AEBP1, DDX11, DNA2, DNMT1, DPYD, JAG1, DUT, ZNF367, FBLN1, FBN1, EFEMP1, ZNF438, SCUBE3, FEN1, ITGA11, ARSG, …	904	4099	48894	3.53921e-26	3.18139e-22	9.2752e-25
biological_process	GO:0006366	transcription from RNA polymerase II promoter	124	STAG1, CDKN2A, CDKN2B, TNIP1, KLF2, FST, CEBPB, CEBPD, BATF, USP16, STAG2, CHEK1, FSTL1, PSIP1, PLK3, NR2C2AP, CSF3, E2F7, AEBP1, DHFR, DNMT1, JAG1, E2F1, ZNF367, EZH2, DKK1, FOXM1, LPIN1, MAFF, PHF19, FBXO5, EHF, GREM1, CKAP2, RBMX, RGCC, ATAD2, TAGLN3, UHRF1, HIST1H1C, H2AFZ, HCLS1, HMGB1, HMGB2, HNRNPA2B1, HRAS, HES1, ID1, ID2, ID3, MURC, CYR61, IL1A, IL1B, IL6, ZNF710, LIF, SMAD1, MEIS1, MET,…	975	1956	51037	3.85021e-26	3.46096e-22	1.00609e-24
biological_process	GO:0009790	embryo development	86	SPRY2, KLF2, CEBPB, PLK4, COL1A1, COL5A2, COL11A1, COL12A1, CSF2, E2F7, DUSP4, DUSP5, DUSP6, FBN1, EFEMP1, DKK1, FLT1, SULF1, FN1, MAFF, RICTOR, FZD2, PHGDH, GREM1, GJA1, ANGPT1, RACGAP1, NRG1, HES1, ID2, ID3, CYR61, CXCL8, ITGA4, ITGA7, ITGAV, LIF, SMAD1, MBNL1, MMP15, MSH2, MSX1, NASP, NEK2, PRRX2, PDGFRA, PDGFRB, PRRX1, POLE, NCAPG2, G2E3, SULF2, KIAA1217, PTK7, RBBP8, PRDM1, SEMA3F, SOX17, GR…	1013	999	51994	3.90207e-26	3.50757e-22	1.01669e-24
biological_process	GO:0000165	MAPK cascade	78	CDH2, RASA4, TRIB1, SPRY2, TNIP1, CHI3L1, C1QTNF1, CCR1, IQGAP3, CSF2, DUSP4, DUSP5, DUSP6, DUSP8, LPAR1, SPRED2, EPHA4, EREG, EZH2, FBLN1, TNIK, FOXM1, FLT1, FN1, GBP1, GREM1, ANGPT1, NRG1, HMGB1, HRAS, ICAM1, ID1, CYR61, IL1A, IL1B, IL6, IRAK2, ITGAV, LIF, SMAD1, MET, MAP3K10, NEFL, NTF3, OXTR, PDGFRA, PDGFRB, ERRFI1, DOK5, PBK, PSAP, PTGER4, TRIB3, RGS3, RGS4, RPS6KA2, SAA1, CCL2, CCL3, CCL20,…	1021	828	52165	5.66797e-26	5.09493e-22	1.47252e-24
biological_process	GO:0007167	enzyme linked receptor protein signaling pathway	95	RASA4, SPRY2, CDKN1A, CDKN1B, CDKN2B, FST, ADCY3, FERMT2, FSTL1, CIDEA, BTBD11, COL1A2, COL3A1, CD109, CSF2, DUSP4, DUSP5, DUSP6, ECT2, EPHA4, EREG, F3, FBN1, EFEMP1, FKBP1A, DKK1, FLT1, SULF1, RICTOR, BAMBI, MYOF, GREM1, CYFIP2, ANGPT1, NRG1, HRAS, HES1, HSP90AA1, ID1, APOD, IGFBP6, CYR61, IL1B, IL6ST, ITGAV, AREG, LIF, SMAD1, MET, MSX1, NEFL, NTF3, ARHGEF3, F11R, CRIM1, PDE1C, CTDSPL2, PDGFRA, …	1004	1219	51774	6.75411e-26	6.07127e-22	1.74965e-24
molecular_function	GO:0017111	nucleoside-triphosphatase activity	74	KIF20A, CENPE, POLQ, KIF2C, RAB31, KIF18B, DDX11, DNA2, ABCA1, EEF1A2, ABCA3, ATP13A2, KIF4A, RAD54B, GBP1, GBP3, ATAD2, MSH6, HELLS, HRAS, HSPA1A, HSPA1B, HSP90AA1, RAB43, KIF5B, KIF11, KIFC1, KIF22, MCM2, MCM3, MCM4, MCM5, MCM6, MCM7, MSH2, MYO1D, ATP1B1, RAB6B, RASD1, GINS2, ATP6V0C, ATP6V0A1, ERCC6L, KIF15, ATP10A, RAB3A, RAC2, RAD51, RAD51D, RFC1, RFC2, RFC3, RFC4, RFC5, RRAD, BLM, HLTF, TOP…	1025	746	52247	6.78569e-26	6.09966e-22	1.75277e-24
biological_process	GO:0001944	vasculature development	65	CDH2, RAMP1, PDPN, CHI3L1, COL1A1, COL1A2, COL3A1, COL15A1, E2F7, CYP1B1, JAG1, EMP2, EREG, F3, FAP, FOXM1, FLT1, SULF1, FN1, GREM1, GJA1, ANGPT1, RGCC, HES1, ID1, CYR61, IL1A, IL1B, IL6, CXCL8, ITGA7, ITGAV, LIF, LOXL1, MEIS1, NDP, ANGPTL4, PRRX2, PDGFRA, PDGFRB, SERPINF1, PLAU, PRRX1, ERRFI1, ROBO4, PRKX, SAT1, CCL2, CXCL12, PRDM1, SOX17, SMO, BRCA1, TEK, TGFB2, THBS1, TNFAIP2, C3, WNT7B, SCG2,…	1034	568	52425	7.57358e-26	6.80789e-22	1.95069e-24
biological_process	GO:0043069	negative regulation of programmed cell death	78	SPRY2, CDKN1A, CDKN1B, CEBPB, CIDEA, PLK3, CSF2, CLN8, DDIAS, DDAH2, ZNF385A, GREM1, ANGPT1, GRK5, HCLS1, HELLS, NRG1, HMGB2, HRAS, BIRC2, HSPA1A, HSPA1B, BIRC5, ICAM1, ID1, AMIGO2, CYR61, IL1A, IL1B, IL6, IL6ST, ITGAV, CERKL, MAD2L1, MET, MSH2, MSX1, NEFL, NTF3, NTSR1, SERPINB2, ANGPTL4, PDGFRB, PLK1, G2E3, AXL, FMN2, MEIS3, BARD1, BCL2A1, BDKRB2, BDNF, CCL2, CXCL12, STIL, SMO, SNCB, SNCA, SOD2,…	1021	834	52159	8.60052e-26	7.73101e-22	2.20886e-24
biological_process	GO:0022616	DNA strand elongation	26	RNASEH2A, POLD3, DNA2, FEN1, LIG1, MCM2, MCM3, MCM4, MCM5, MCM6, MCM7, PCNA, GINS2, POLA1, POLD1, PRIM1, RFC1, RFC2, RFC3, RFC4, RFC5, DCLRE1B, CDC45, GINS4, MCM8, GINS1	1073	40	52953	1.11995e-25	1.00673e-21	2.86301e-24
biological_process	GO:0051049	regulation of transport	114	CDKN1A, CDKN2A, BTN2A2, LYPLA1, TACC3, C1QTNF1, CIDEA, TRIM6, CCR1, PLK3, NUP35, CSF3, CNIH3, SIK1, CTSS, E2F1, ECT2, ABCA1, FBLN1, FKBP1A, DKK1, ARC, FN1, SVIP, BAMBI, GBP1, GREM1, GJA1, TSPAN13, TNFRSF21, ANGPT1, RGCC, HCLS1, NRG1, HK2, HMGB1, HES1, HSPA1A, BIRC5, ICAM1, APOD, IL1A, IL1B, IL6, IL13RA2, ITGAV, KCNC4, KCNJ2, KCNJ15, KIF5B, LCP1, LIF, MET, PPP1R12A, ATP1B1, NTF3, NTSR1, OXCT1, OXT…	985	1711	51282	1.12113e-25	1.00778e-21	2.86301e-24
biological_process	GO:0045934	negative regulation of nucleobase-containing compound metabolic process	100	TRIB1, CDKN1B, CDKN2A, FST, CEBPB, CENPF, POLQ, STAG2, CBX1, CCDC85B, PLK3, E2F7, CIART, SIK1, CYP1B1, AEBP1, DNMT1, E2F1, EREG, EZH2, ZNF438, DKK1, FOXM1, PHF19, GREM1, GJA1, RBMX, ATAD2, TAGLN3, UHRF1, MSH6, HIST1H1C, H2AFX, H2AFZ, H3F3A, HCLS1, HELLS, NRG1, HMGB1, HMGB2, HNRNPA2B1, HES1, BIRC5, APLP1, ID1, ID2, ID3, IL1B, IRAK2, KCNK2, MAP3K10, MSH2, MSX1, NFIX, NPR3, PAWR, GMNN, RASD1, PLK1, …	999	1351	51642	1.12531e-25	1.01154e-21	2.86556e-24
biological_process	GO:0043066	negative regulation of apoptotic process	77	SPRY2, CDKN1A, CDKN1B, CEBPB, CIDEA, PLK3, CSF2, CLN8, DDIAS, DDAH2, ZNF385A, GREM1, ANGPT1, GRK5, HCLS1, HELLS, NRG1, HMGB2, HRAS, BIRC2, HSPA1A, HSPA1B, BIRC5, ICAM1, ID1, AMIGO2, CYR61, IL1A, IL1B, IL6, IL6ST, ITGAV, CERKL, MAD2L1, MSH2, MSX1, NEFL, NTF3, NTSR1, SERPINB2, ANGPTL4, PDGFRB, PLK1, G2E3, AXL, FMN2, MEIS3, BARD1, BCL2A1, BDKRB2, BDNF, CCL2, CXCL12, STIL, SMO, SNCB, SNCA, SOD2, BRCA…	1022	824	52169	1.91215e-25	1.71883e-21	4.85545e-24
biological_process	GO:0043207	response to external biotic stimulus	78	TRIB1, CEBPB, BATF, IFITM2, CHRM2, TUSC2, TRIM6, CSF2, CSF3, CXADR, DCN, ABCA1, F3, TNIK, GBP1, GBP3, GCH1, CD163L1, CXCL1, CXCL2, CXCL3, HMGB2, BIRC2, ICAM1, IL1B, IL6, CXCL8, IL12A, IRAK2, STMN1, LOXL1, MMP7, ATP1B1, ODC1, PAWR, GMIP, ASB2, PIK3CD, PLAU, PMAIP1, ACP5, EXOSC4, FANCL, RFWD3, AXL, ERBB2IP, PELI1, PTGER2, PTGER4, RNF5, CCL2, CCL3, CCL20, CXCL6, CXCL5, CXCL12, PRDM1, FAM111A, SNCA, …	1021	848	52145	2.24363e-25	2.0168e-21	5.66517e-24
biological_process	GO:0051707	response to other organism	78	TRIB1, CEBPB, BATF, IFITM2, CHRM2, TUSC2, TRIM6, CSF2, CSF3, CXADR, DCN, ABCA1, F3, TNIK, GBP1, GBP3, GCH1, CD163L1, CXCL1, CXCL2, CXCL3, HMGB2, BIRC2, ICAM1, IL1B, IL6, CXCL8, IL12A, IRAK2, STMN1, LOXL1, MMP7, ATP1B1, ODC1, PAWR, GMIP, ASB2, PIK3CD, PLAU, PMAIP1, ACP5, EXOSC4, FANCL, RFWD3, AXL, ERBB2IP, PELI1, PTGER2, PTGER4, RNF5, CCL2, CCL3, CCL20, CXCL6, CXCL5, CXCL12, PRDM1, FAM111A, SNCA, …	1021	848	52145	2.24363e-25	2.0168e-21	5.66517e-24
biological_process	GO:1902533	positive regulation of intracellular signal transduction	83	CDH2, RASA4, SPRY2, CDKN2A, CHI3L1, C1QTNF1, CCR1, COL3A1, IQGAP3, CSF2, CSF3, CYP1B1, DUSP5, DUSP6, ECT2, LPAR1, SPRED2, EPHA4, EREG, EZH2, F3, FKBP1A, TNIK, FLT1, RICTOR, ZNF385A, GREM1, GJA1, ANGPT1, HCLS1, NRG1, HMGB1, HRAS, HES1, BIRC2, HSPA1A, HSPA1B, ICAM1, IL1A, IL1B, IL6, IL6ST, IL12A, IRAK2, L1CAM, LIF, MET, MAP3K10, MSX1, NEFL, NTF3, PDGFRA, PDGFRB, PMAIP1, AXL, RELN, PSAP, MEIS3, PELI…	1016	959	52034	2.25255e-25	2.02482e-21	5.67175e-24
biological_process	GO:0008284	positive regulation of cell proliferation	76	CDK2, CDKN1A, CDKN1B, IQGAP3, CSF2, CSF3, DPP4, E2F1, EMP2, EREG, F3, FBLN1, FOXM1, FLT1, FN1, RICTOR, BAMBI, ASPM, GREM1, GRK5, HCLS1, NRG1, HMGB2, HRAS, HES1, BIRC5, ID1, ID2, CYR61, IL1B, IL6, IL6ST, IL12A, ITGAV, AREG, LIF, MMP12, NTF3, ODC1, ORC1, PRRX2, PDGFRA, PDGFRB, PLAU, PRRX1, PELI1, PTN, KIAA1524, RAC2, CCL2, CXCL5, CXCL12, BMP2, SMO, BST1, TEK, TGFB2, TNFAIP3, TTK, WNT7B, SCG2, CDC7,…	1023	807	52186	2.61451e-25	2.35018e-21	6.56475e-24
biological_process	GO:0010628	positive regulation of gene expression	112	CDK2, SPRY2, STAG1, CDKN2A, CDKN2B, TNIP1, KLF2, CEBPB, CEBPD, BATF, USP16, STAG2, CHEK1, PSIP1, C1QTNF1, COL1A1, IQGAP3, CSF2, CSF3, E2F7, CITED4, DNMT1, JAG1, E2F1, FBLN1, MAPRE3, FOXM1, LPIN1, FN1, MAFF, FZD2, BAMBI, EHF, GREM1, CKAP2, GJA1, RBMX, RGCC, ATAD2, UHRF1, H2AFZ, HCLS1, HMGB1, HMGB2, HNRNPD, HRAS, HES1, HSPA1A, HSPA1B, ICAM1, ID1, ID2, MURC, CYR61, IL1A, IL1B, IL6, IRAK2, KRT17, LIF…	987	1677	51316	2.64672e-25	2.37914e-21	6.62712e-24
biological_process	GO:2000145	regulation of cell motility	67	PTPRU, TRIB1, CCR1, COL1A1, COL3A1, CYP1B1, DPYSL3, LPAR1, EMP2, F3, FBLN1, FLT1, SULF1, FN1, GREM1, ANGPT1, RGCC, CXCL1, CXCL2, CXCL3, HMGB1, HRAS, ICAM1, APOD, CYR61, IL1B, IL6, CXCL8, IL12A, ITGA4, ITGAV, MET, MMP10, NTF3, PAWR, PDGFRA, PDGFRB, SERPINF1, PIK3CD, PLAU, PODXL, DOCK10, PRKX, RELN, CEMIP, PTGER4, ZSWIM6, RAC2, CCL2, CCL3, CCL20, CXCL6, CXCL5, CXCL12, BMP2, SRGAP2C, SLC8A1, STC1, T…	1032	622	52371	2.73903e-25	2.46211e-21	6.82205e-24
cellular_component	GO:0005874	microtubule	54	KIF20A, SPRY2, SPAG5, CENPE, KIF2C, NEK7, KIF18B, SKA1, SKA3, MAPRE3, TPX2, TTLL5, KIF4A, ASPM, CKAP2, GAS2L3, RACGAP1, BIRC2, BIRC5, SKA2, INCENP, KIF5B, KIF11, KIFC1, KIF22, STMN1, NEK2, NUSAP1, GTSE1, PLK1, HAUS6, HAUS4, MAP1S, CENPJ, KIF15, SAA1, MAP1LC3B2, SLC8A1, AURKA, SVIL, HAUS3, MAP1LC3B, KIF18A, PSRC1, KNSTRN, PRC1, AURKB, HAUS8, KIF23, KIF20B, KNTC1, CDK1, CEP170, KIF14	1045	384	52609	2.73975e-25	2.46276e-21	6.82205e-24
biological_process	GO:0044765	single-organism transport	185	CDK2, CDKN1A, RAMP1, CDKN1B, CDKN2A, BTN2A2, LYPLA1, TACC3, PDPN, ADCY3, RAB31, CHI3L1, SLC2A6, TUSC2, CHRNA1, GABARAPL2, C1QTNF1, CIDEA, SLC18B1, TRIM6, ADD3, CCR1, SLC43A2, SPNS2, NUP35, CSE1L, CSF2, CSF3, FAM109A, CNIH3, SIK1, FAM109B, CTSS, CXADR, E2F1, ECT2, ABCA1, EMP2, CLN8, ABCA3, FBLN1, FKBP1A, DKK1, ARC, FN1, ATP13A2, FOLR3, KIF4A, SVIP, BAMBI, PITPNC1, GBP1, GREM1, GJA1, CYFIP2, TSPAN1…	914	3846	49147	3.08659e-25	2.77454e-21	7.66447e-24
biological_process	GO:0023014	signal transduction by protein phosphorylation	78	CDH2, RASA4, TRIB1, SPRY2, TNIP1, CHI3L1, C1QTNF1, CCR1, IQGAP3, CSF2, DUSP4, DUSP5, DUSP6, DUSP8, LPAR1, SPRED2, EPHA4, EREG, EZH2, FBLN1, TNIK, FOXM1, FLT1, FN1, GBP1, GREM1, ANGPT1, NRG1, HMGB1, HRAS, ICAM1, ID1, CYR61, IL1A, IL1B, IL6, IRAK2, ITGAV, LIF, SMAD1, MET, MAP3K10, NEFL, NTF3, OXTR, PDGFRA, PDGFRB, ERRFI1, DOK5, PBK, PSAP, PTGER4, TRIB3, RGS3, RGS4, RPS6KA2, SAA1, CCL2, CCL3, CCL20,…	1021	855	52138	3.59758e-25	3.23386e-21	8.90871e-24
biological_process	GO:0007051	spindle organization	36	NDC80, TACC3, SPAG5, NEK7, TPX2, KIF4A, ASPM, FBXO5, WDR62, RACGAP1, BIRC2, BIRC5, KIF11, KIFC1, STMN1, MYBL2, NEK2, PLK1, HAUS6, HAUS4, SPC25, STIL, AURKA, TPR, TTK, HAUS3, BORA, PSRC1, CCNB1, KNSTRN, PRC1, SMC3, AURKB, HAUS8, KIF23, ESPL1	1063	133	52860	4.25889e-25	3.82831e-21	1.05173e-23
molecular_function	GO:0019900	kinase binding	64	CDH2, KIF20A, TRIB1, SPRY2, CDKN2A, CDKN2B, CDKN2C, TNIP1, CEBPB, TRIM6, ADD3, SIK1, SGOL1, E2F1, EEF1A2, MLKL, SPRED2, EMP2, TPX2, FOXM1, RICTOR, FBXO5, ANGPT1, GRK5, RGCC, RACGAP1, HCLS1, ITGAV, KIF11, SMAD1, MSH2, PPP1R12A, PAWR, PCNA, PDGFRB, PLK1, ERRFI1, POLA1, CAMK2N1, CCDC88A, CENPJ, TRIB3, AURKA, STXBP1, TNFAIP3, TOP2A, TOP2B, TPR, UTRN, BORA, FAM83D, CAV1, CCNA2, CCNB1, CCND2, PRC1, CCN…	1035	569	52424	4.33128e-25	3.89339e-21	1.06668e-23
biological_process	GO:0006955	immune response	108	RASA4, CDKN1A, CDKN1B, TNIP1, CEBPB, BATF, IFITM2, ADCY3, TRIM6, CCR1, SPNS2, COL3A1, CSF2, CSF3, CTSS, CXADR, JAG1, DUSP4, DUSP5, DUSP6, EMP2, EREG, FKBP1A, DTX4, RICTOR, GBP1, GCH1, CYFIP2, TNFRSF21, ANGPT1, MILR1, RGCC, CXCL1, CXCL2, CXCL3, MSH6, CFH, NRG1, HMGB1, HMGB2, HRAS, BIRC2, HSP90AA1, ICAM1, IL1A, IL1B, IL6, IL6ST, CXCL8, IL12A, IL13RA2, IRAK2, ITGA4, NRROS, LCP1, LIF, MMP7, MSH2, NEF…	991	1583	51410	4.42777e-25	3.98012e-21	1.08747e-23
molecular_function	GO:0046983	protein dimerization activity	89	SMC4, CEBPB, CENPA, SMC2, CENPF, CBX1, CIDEA, BTBD11, HSPB6, FAM109A, FAM109B, DCK, DPP4, DPYD, ECT2, FAP, QPRT, FLRT3, ALOX5AP, CABYR, GCH1, MSH6, H2AFX, H2AFZ, H3F3A, HES1, BIRC5, HSP90AA1, ID1, ID2, ID3, IL6ST, IL12A, IMPA2, IRAK2, CENPW, MAD2L1, SMAD1, MEIS1, MAP3K10, MSH2, NDP, NEFL, NPR3, NTSR1, ODC1, PDGFRA, ENPP1, POLA1, CCDC88A, TENM3, H2AFJ, AXL, PRPS1, PRPS2, HES4, BARD1, PVR, BCL2A1, …	1010	1111	51882	4.94261e-25	4.44291e-21	1.2106e-23
biological_process	GO:0006271	DNA strand elongation involved in DNA replication	25	RNASEH2A, POLD3, DNA2, FEN1, LIG1, MCM2, MCM3, MCM4, MCM5, MCM6, MCM7, PCNA, GINS2, POLA1, POLD1, PRIM1, RFC1, RFC2, RFC3, RFC4, RFC5, CDC45, GINS4, MCM8, GINS1	1074	37	52956	5.45093e-25	4.89984e-21	1.33148e-23
biological_process	GO:0008104	protein localization	134	CDH2, PTPRU, KIF20A, CDKN1A, RAMP1, CDKN2A, BTN2A2, LYPLA1, TACC3, CENPA, SPAG5, CENPF, FERMT2, TMSB15A, RAB31, CHI3L1, CDCA5, GABARAPL2, CIDEA, TRIM6, NEDD1, PLK3, COL1A1, NUP35, CSE1L, CSF3, ESCO2, E2F1, ECT2, ABCA1, EMP2, EZH2, FBLN1, FBN1, FKBP1A, TNIK, FN1, SVIP, BAMBI, GBP1, GREM1, GJA1, TNFRSF21, ANGPT1, RGCC, RACGAP1, HCLS1, NRG1, HK2, HMGB1, HES1, BIRC5, HSP90AA1, RAB43, ID1, APOD, IL1A,…	965	2313	50680	7.7613e-25	6.97663e-21	1.89069e-23
biological_process	GO:1901575	organic substance catabolic process	114	GPC6, CDK2, TRIB1, CDKN1B, CDKN2A, LYPLA1, RNASEH2A, USP16, CENPE, CES1, UBE2C, CHI3L1, EXOSC8, GABARAPL2, CIDEA, PLK3, SPATA18, VCAN, FBXL16, CTSS, CYP1B1, DCN, DNA2, DPYD, DUT, LIPH, CLN8, FAP, FEN1, SMC5, LPIN1, QPRT, DDAH2, KCTD13, SVIP, FBXO5, BSCL2, GJA1, GK, AMPD3, GPD2, UHRF1, NRG1, HK2, HMGB1, HMGB2, HMMR, HNRNPD, BIRC2, IL1B, IMPA2, LIG1, MAD2L1, NEK2, NTSR1, ODC1, OXCT1, DERA, HSD17B11…	985	1759	51234	9.3967e-25	8.4467e-21	2.28289e-23
biological_process	GO:0051172	negative regulation of nitrogen compound metabolic process	102	TRIB1, CDKN1B, CDKN2A, FST, CEBPB, CENPF, POLQ, STAG2, CBX1, CCDC85B, PLK3, E2F7, CIART, SIK1, CYP1B1, AEBP1, DNMT1, E2F1, EREG, EZH2, ZNF438, DKK1, FOXM1, PHF19, GREM1, GJA1, RBMX, ATAD2, TAGLN3, UHRF1, MSH6, HIST1H1C, H2AFX, H2AFZ, H3F3A, HCLS1, HELLS, NRG1, HMGB1, HMGB2, HNRNPA2B1, HES1, BIRC5, APLP1, ID1, ID2, ID3, IL1B, IRAK2, KCNK2, MAP3K10, MSH2, MSX1, NFIX, NPR3, PAWR, GMNN, RASD1, PLK1, …	997	1445	51548	1.00102e-24	8.99819e-21	2.42539e-23
biological_process	GO:0022414	reproductive process	91	CDKN1B, CEBPB, PLK4, ADCY3, RPL39L, COL16A1, CSF2, E2F7, CXADR, DCN, E2F1, EMP2, EREG, FANCA, FANCD2, FANCG, FBLN1, DDIAS, TTLL5, SULF1, MAFF, CENPI, ASPM, FBXO5, NUPR1, RACGAP1, H2AFX, HMGB2, HES1, BIRC2, ICAM1, CYR61, IL1A, IL1B, ITGA4, AREG, KIFC1, LIF, SMAD1, MET, MMP7, MSH2, NASP, NDP, OXTR, PDGFRA, OAZ3, SERPINF1, PI3, SERPINE2, PLAU, FANCL, NDC1, ASF1B, AXL, PSAP, PSG5, PSG7, FMN2, KIAA152…	1008	1177	51816	1.36095e-24	1.22336e-20	3.2886e-23
biological_process	GO:0051649	establishment of localization in cell	141	SPRY2, CDKN1A, RAMP1, CDKN2A, BTN2A2, NDC80, LYPLA1, TACC3, CENPA, SPAG5, CENPE, CENPF, ADCY3, KIF2C, RAB31, ZWINT, CHI3L1, CDCA5, GABARAPL2, C1QTNF1, CIDEA, TRIM6, C14orf79, CCR1, PLK3, CSE1L, CSF3, FAM109A, FAM109B, E2F1, ECT2, ABCA1, EMP2, FBLN1, FKBP1A, FN1, KIF4A, SVIP, BAMBI, GBP1, GREM1, GJA1, TNFRSF21, ANGPT1, MILR1, RGCC, GPSM2, HCLS1, NRG1, HK2, HMGB1, HNRNPA1, HES1, HSPA1A, BIRC5, HSP9…	958	2524	50469	1.44839e-24	1.30196e-20	3.49051e-23
biological_process	GO:0006954	inflammatory response	65	TNIP1, CEBPB, CHI3L1, TUSC2, CCR1, CTSS, F3, FN1, ALOX5AP, RICTOR, NUPR1, GJA1, CXCL1, CXCL2, CXCL3, CFH, HMGB1, HMGB2, BIRC2, ICAM1, APOD, IL1A, IL1B, IL6, IL6ST, CXCL8, IRAK2, NRROS, SMAD1, MMP17, F11R, SERPINF1, PIK3CD, ACP5, AXL, PBK, PTGER4, PTGS1, BDKRB2, BDNF, SAA1, SAA2, SCN9A, CCL2, CCL3, CCL20, CXCL6, CXCL5, NFKBIZ, BMP2, SPP1, TEK, THBS1, TNFAIP3, TNFRSF1B, C3, CXCR4, SCG2, GPR68, CASP…	1034	604	52389	1.58246e-24	1.42248e-20	3.80341e-23
molecular_function	GO:0019901	protein kinase binding	60	CDH2, KIF20A, TRIB1, SPRY2, CDKN2A, CDKN2B, CDKN2C, TNIP1, TRIM6, ADD3, SIK1, E2F1, EEF1A2, MLKL, SPRED2, EMP2, TPX2, FOXM1, RICTOR, FBXO5, ANGPT1, GRK5, RGCC, RACGAP1, HCLS1, ITGAV, KIF11, SMAD1, MSH2, PPP1R12A, PAWR, PCNA, PDGFRB, PLK1, ERRFI1, POLA1, CAMK2N1, CCDC88A, CENPJ, TRIB3, AURKA, STXBP1, TOP2A, TOP2B, TPR, UTRN, BORA, FAM83D, CAV1, CCNA2, CCNB1, CCND2, PRC1, CCNE2, DOCK4, SV2A, KIF14,…	1039	509	52484	1.74403e-24	1.56771e-20	4.18057e-23
biological_process	GO:0010558	negative regulation of macromolecule biosynthetic process	98	TRIB1, CDKN1B, CDKN2A, FST, CEBPB, CENPF, STAG2, CBX1, CCDC85B, PLK3, E2F7, CIART, SIK1, CYP1B1, AEBP1, DNMT1, E2F1, EREG, EZH2, ZNF438, DKK1, FOXM1, PHF19, GREM1, GJA1, ATAD2, TAGLN3, UHRF1, HIST1H1C, H2AFX, H2AFZ, H3F3A, HCLS1, HELLS, NRG1, HMGB1, HMGB2, HNRNPA2B1, HES1, BIRC5, ID1, ID2, ID3, IL1B, IL6, IRAK2, ITGAV, KCNK2, MAP3K10, MSX1, NFIX, PAWR, GMNN, RASD1, ENPP1, PLK1, PRRX1, ERRFI1, DEP…	1001	1357	51636	1.96004e-24	1.76188e-20	4.68585e-23
biological_process	GO:0032101	regulation of response to external stimulus	75	TRIB1, TNIP1, LZTS1, C1QTNF1, TRIM6, CCR1, CD109, CTSS, LPAR1, EPHA4, F3, FAP, TNIK, ALOX5AP, RICTOR, GREM1, GJA1, CD163L1, CXCL1, CXCL2, CXCL3, CFH, HK2, HMGB1, BIRC2, APOD, IL1B, IL6, IL6ST, CXCL8, IL12A, MET, ATP1B1, NPC1, NTF3, SERPINB2, GMIP, PDGFRA, PDGFRB, ASB2, SERPINF1, SERPINE2, PLAU, ACP5, FANCL, RFWD3, PBK, PTGER4, RAC2, RNF5, CCL2, CCL3, CXCL6, CXCL5, CXCL12, PRDM1, SEMA3F, SPP1, TEK…	1024	815	52178	2.00049e-24	1.79824e-20	4.76987e-23
biological_process	GO:0009890	negative regulation of biosynthetic process	101	TRIB1, CDKN1B, CDKN2A, FST, CEBPB, CENPF, STAG2, CBX1, CCDC85B, PLK3, E2F7, CIART, SIK1, CYP1B1, AEBP1, DNMT1, E2F1, EREG, EZH2, ZNF438, DKK1, FOXM1, PHF19, GREM1, GJA1, ATAD2, TAGLN3, UHRF1, HIST1H1C, H2AFX, H2AFZ, H3F3A, HCLS1, HELLS, NRG1, HMGB1, HMGB2, HNRNPA2B1, HES1, BIRC5, APLP1, ID1, ID2, ID3, IL1B, IL6, IRAK2, ITGAV, KCNK2, MAP3K10, MSX1, NFIX, NPR3, PAWR, GMNN, RASD1, ENPP1, PLK1, PRRX1…	998	1435	51558	2.13475e-24	1.91892e-20	5.07652e-23
biological_process	GO:0018193	peptidyl-amino acid modification	91	CDK2, SPRY2, STAG1, CDKN2A, STAG2, CHEK1, CHI3L1, TRIM6, CLK1, NUP35, CSF2, CSF3, DCN, DNMT1, SPRED2, EPHA4, EREG, EZH2, EFEMP1, FKBP1A, FKBP5, DKK1, TTLL5, SMC5, FLT1, TTC9, RICTOR, ASPHD1, QPCT, PHF19, GREM1, P4HA3, ANGPT1, HCLS1, NRG1, HES1, ICAM1, IL6, IL6ST, IL12A, LIF, MAN1A1, MET, MAP3K10, NTF3, FKBP11, PDGFRA, PDGFRB, PLK1, ERRFI1, QPCTL, PPP2R5B, AXL, PRKX, RELN, CEMIP, PTK7, ZFYVE28, RA…	1008	1190	51803	2.75628e-24	2.47762e-20	6.53725e-23
biological_process	GO:0044702	single organism reproductive process	85	CDKN1B, CEBPB, PLK4, ADCY3, RPL39L, CSF2, E2F7, CXADR, DCN, E2F1, EMP2, EREG, FANCA, FANCD2, FANCG, FBLN1, DDIAS, TTLL5, SULF1, CENPI, ASPM, FBXO5, NUPR1, RACGAP1, H2AFX, HMGB2, HES1, BIRC2, ICAM1, CYR61, IL1A, IL1B, ITGA4, AREG, KIFC1, LIF, SMAD1, MET, MMP7, MSH2, NASP, NDP, OXTR, PDGFRA, OAZ3, SERPINF1, SERPINE2, PLAU, FANCL, NDC1, ASF1B, AXL, PSAP, FMN2, KIAA1524, RPS6KA2, RRM1, CCL2, CXCL12, …	1014	1047	51946	2.84217e-24	2.55483e-20	6.72323e-23
biological_process	GO:0031327	negative regulation of cellular biosynthetic process	100	TRIB1, CDKN1B, CDKN2A, FST, CEBPB, CENPF, STAG2, CBX1, CCDC85B, PLK3, E2F7, CIART, SIK1, CYP1B1, AEBP1, DNMT1, E2F1, EREG, EZH2, ZNF438, DKK1, FOXM1, PHF19, GREM1, GJA1, ATAD2, TAGLN3, UHRF1, HIST1H1C, H2AFX, H2AFZ, H3F3A, HCLS1, HELLS, NRG1, HMGB1, HMGB2, HNRNPA2B1, HES1, BIRC5, APLP1, ID1, ID2, ID3, IL1B, IL6, IRAK2, KCNK2, MAP3K10, MSX1, NFIX, NPR3, PAWR, GMNN, RASD1, ENPP1, PLK1, PRRX1, ACP5,…	999	1417	51576	3.08623e-24	2.77421e-20	7.28139e-23
biological_process	GO:0009891	positive regulation of biosynthetic process	113	CDK2, RAMP1, STAG1, CDKN2A, CDKN2B, TNIP1, KLF2, CEBPB, CEBPD, BATF, USP16, STAG2, CHEK1, PSIP1, CHRM2, COL1A1, CSF2, CSF3, E2F7, CITED4, DNA2, JAG1, E2F1, ABCA1, EREG, MAPRE3, FOXM1, LPIN1, DDAH2, MAFF, FZD2, KCTD13, SVIP, BAMBI, EHF, GREM1, CKAP2, RBMX, RGCC, ATAD2, UHRF1, H2AFZ, HCLS1, HMGB1, HMGB2, HNRNPD, HRAS, HES1, HSPA1A, HSPA1B, HSP90AA1, ICAM1, ID2, MURC, CYR61, IL1A, IL1B, IL6, IRAK2, …	986	1763	51230	3.58009e-24	3.21814e-20	8.42445e-23
cellular_component	GO:0000922	spindle pole	34	SPAG5, CENPF, TOPBP1, NEDD1, NEK7, CKAP2L, SGOL1, DDX11, TPX2, POC1A, ASPM, CKAP2, POC1B, WDR62, KIF11, MAD2L1, NEK2, PLK1, SPDL1, AURKA, FAM83D, PSRC1, CCNB1, KNSTRN, PRC1, SMC3, AURKB, HAUS8, KIF20B, KNTC1, DLGAP5, CDC6, CDC20, CDC25B	1065	121	52872	3.70286e-24	3.3285e-20	8.6906e-23
biological_process	GO:0010629	negative regulation of gene expression	101	CDK2, TRIB1, CDKN1A, CDKN1B, CDKN2A, FST, CEBPB, CENPF, CBX1, CCDC85B, TRIM6, CCR1, PLK3, IQGAP3, E2F7, CIART, SIK1, CYP1B1, AEBP1, DNMT1, E2F1, EREG, EZH2, ZNF438, DKK1, FOXM1, PHF19, GREM1, GJA1, RBMX, ATAD2, TAGLN3, UHRF1, HIST1H1C, H2AFX, H2AFZ, H3F3A, HCLS1, HELLS, NRG1, HMGB1, HMGB2, HNRNPA2B1, HRAS, HES1, BIRC2, BIRC5, ID1, ID2, ID3, IL1B, IRAK2, SMAD1, MAP3K10, MSX1, NFIX, PAWR, GMNN, RAS…	998	1447	51546	3.80515e-24	3.42045e-20	8.90742e-23
biological_process	GO:0045787	positive regulation of cell cycle	48	CDK2, CDKN1A, CDKN1B, CDKN2A, PLK4, UBE2C, CDCA5, E2F7, ECT2, EREG, FAP, MAPRE3, SMC5, RGCC, RACGAP1, HES1, BIRC5, ID2, IL1A, IL1B, MAD2L1, MSX1, ORC1, NUSAP1, PDGFRB, PLK1, PPP2R5B, STIL, BRCA1, AURKA, SVIL, TGFB2, TPR, XRCC3, FAM83D, CDC7, CDC45, RHNO1, PSRC1, CCNB1, CCND2, AURKB, KIF23, KIF20B, ESPL1, CDC6, KIF14, CDC25B	1051	312	52681	5.32452e-24	4.78621e-20	1.24317e-22
biological_process	GO:0051173	positive regulation of nitrogen compound metabolic process	112	CDK2, RAMP1, STAG1, CDKN2A, CDKN2B, TNIP1, KLF2, CEBPB, CEBPD, BATF, USP16, STAG2, CHEK1, PSIP1, CHRM2, COL1A1, CSF2, CSF3, E2F7, CITED4, DNA2, JAG1, E2F1, ABCA1, EREG, MAPRE3, FOXM1, LPIN1, DDAH2, MAFF, FZD2, KCTD13, BAMBI, EHF, GREM1, CKAP2, RBMX, RGCC, ATAD2, UHRF1, H2AFZ, HCLS1, HMGB1, HMGB2, HNRNPD, HRAS, HES1, HSPA1A, HSPA1B, HSP90AA1, ICAM1, ID2, MURC, CYR61, IL1A, IL1B, IL6, IRAK2, AREG, …	987	1748	51245	6.00883e-24	5.40134e-20	1.39931e-22
biological_process	GO:0071363	cellular response to growth factor stimulus	77	RASA4, SPRY2, CDKN1A, CDKN1B, CDKN2B, ADCY3, FERMT2, FSTL1, CIDEA, COL1A1, COL1A2, COL3A1, CD109, CSF2, DUSP4, DUSP5, DUSP6, E2F1, ECT2, EREG, FBN1, FKBP1A, DKK1, FLT1, SULF1, RICTOR, BAMBI, MYOF, GREM1, ANGPT1, NRG1, HRAS, HES1, ID1, CYR61, IL1B, CXCL8, SMAD1, MCM7, MSX1, NEFL, ARHGEF3, F11R, PDE1C, CTDSPL2, PDGFRA, PDGFRB, PIK3CD, PLAU, ERRFI1, PPP2R5B, DOK5, SULF2, PMEPA1, PTN, TRIB3, RBL1, RP…	1022	877	52116	6.48352e-24	5.82803e-20	1.50595e-22
biological_process	GO:0031400	negative regulation of protein modification process	63	TRIB1, SPRY2, CDKN1A, CDKN1B, CDKN2A, CDKN2B, CDKN2C, TNIP1, UBE2C, CD109, SH3RF2, DNMT1, DUSP4, DUSP5, DUSP6, DUSP8, SPRED2, FBLN1, FKBP1A, DKK1, FOXM1, FBXO5, GBP1, GREM1, ANGPT1, HSPA1A, HSPA1B, IL1B, IL6, LIF, MAD2L1, MYO1D, NTF3, ENPP1, PLK1, ERRFI1, CAMK2N1, PKIB, PBK, PMEPA1, CASC5, ZFYVE28, TRIB3, RGS3, RGS4, BDKRB2, SH2D4A, SNCA, BRCA1, BUB1, BUB1B, TGFB2, TNFAIP3, TPR, TTK, XRCC3, SPRY4…	1036	582	52411	6.5814e-24	5.91602e-20	1.52475e-22
biological_process	GO:0070848	response to growth factor	78	RASA4, SPRY2, CDKN1A, CDKN1B, CDKN2B, ADCY3, FERMT2, FSTL1, CIDEA, COL1A1, COL1A2, COL3A1, CD109, CSF2, DUSP4, DUSP5, DUSP6, E2F1, ECT2, EREG, FBN1, FKBP1A, DKK1, FLT1, SULF1, RICTOR, BAMBI, MYOF, GREM1, ANGPT1, NRG1, HRAS, HES1, ID1, CYR61, IL1B, CXCL8, SMAD1, MCM7, MSX1, NEFL, ARHGEF3, F11R, PDE1C, CTDSPL2, PDGFRA, PDGFRB, PIK3CD, PLAU, ERRFI1, PPP2R5B, DOK5, SULF2, PMEPA1, PTN, TRIB3, RBL1, RP…	1021	900	52093	6.70516e-24	6.02727e-20	1.54943e-22
biological_process	GO:0060284	regulation of cell development	72	CDH2, CDH4, TRIB1, LZTS1, COL1A1, COL3A1, DPYSL3, JAG1, ECT2, LPAR1, EPHA4, EZH2, FBLN1, TNIK, FN1, NEGR1, BAMBI, ASPM, GBP1, GREM1, TNFRSF21, RGCC, HMGB2, HES1, ID1, ID2, IL1B, IL6, IL6ST, FAM101B, ITPKA, L1CAM, LIF, MEIS1, PPP1R12A, NEFL, NTF3, SHANK1, TRPV2, SERPINF1, SERPINE2, PRRX1, PPP2R5B, CCDC88A, TENM3, RELN, PTK7, PREX1, PTN, ZSWIM6, BDNF, CXCL12, SEMA3F, BMP2, SRGAP2C, SMO, SPOCK1, SPP…	1027	770	52223	7.8176e-24	7.02724e-20	1.80186e-22
biological_process	GO:0001568	blood vessel development	61	CDH2, RAMP1, CHI3L1, COL1A1, COL1A2, COL3A1, COL15A1, E2F7, CYP1B1, JAG1, EMP2, EREG, F3, FAP, FOXM1, FLT1, SULF1, FN1, GREM1, GJA1, ANGPT1, RGCC, HES1, ID1, CYR61, IL1A, IL1B, IL6, CXCL8, ITGA7, ITGAV, LIF, LOXL1, MEIS1, ANGPTL4, PRRX2, PDGFRA, PDGFRB, SERPINF1, PLAU, PRRX1, ROBO4, PRKX, SAT1, CCL2, CXCL12, PRDM1, SOX17, SMO, BRCA1, TEK, TGFB2, THBS1, TNFAIP2, C3, WNT7B, SCG2, ZC3H12A, RECK, CAV…	1038	546	52447	8.44738e-24	7.59335e-20	1.94203e-22
biological_process	GO:0031328	positive regulation of cellular biosynthetic process	111	CDK2, RAMP1, STAG1, CDKN2A, CDKN2B, TNIP1, KLF2, CEBPB, CEBPD, BATF, USP16, STAG2, CHEK1, PSIP1, CHRM2, COL1A1, CSF2, CSF3, E2F7, CITED4, DNA2, JAG1, E2F1, ABCA1, EREG, MAPRE3, FOXM1, LPIN1, DDAH2, MAFF, FZD2, KCTD13, SVIP, BAMBI, EHF, GREM1, CKAP2, RBMX, RGCC, ATAD2, UHRF1, H2AFZ, HCLS1, HMGB1, HMGB2, HNRNPD, HRAS, HES1, HSPA1A, HSPA1B, HSP90AA1, ICAM1, ID2, MURC, CYR61, IL1A, IL1B, IL6, IRAK2, …	988	1731	51262	9.25489e-24	8.31922e-20	2.12225e-22
biological_process	GO:0045597	positive regulation of cell differentiation	73	CDH2, CDH4, TRIB1, CDKN2B, CEBPB, CCR1, COL1A1, CSF2, CSF3, DPYSL3, JAG1, ECT2, LPAR1, EPHA4, EZH2, DKK1, FN1, NEGR1, BAMBI, ASPM, ZNF385A, GREM1, GJA1, RGCC, HCLS1, NRG1, HMGB2, HES1, ID2, CYR61, IL1B, IL6, IL6ST, IL12A, ITPKA, L1CAM, LIF, SMAD1, NEFL, SHANK1, TRPV2, SERPINF1, SERPINE2, PPP2R5B, TENM3, AXL, RELN, PTK7, PREX1, PTN, BDNF, CXCL12, PRDM1, SOX17, BMP2, SRGAP2C, SMO, AURKA, TGFB2, WNT…	1026	795	52198	9.8231e-24	8.82999e-20	2.24682e-22
biological_process	GO:0000086	G2/M transition of mitotic cell cycle	39	CDK2, CDKN1A, CDKN2A, CDKN2B, CENPF, PLK4, CHEK1, NEDD1, PLK3, FOXM1, BIRC5, HSP90AA1, MYBL2, PPP1R12A, NEK2, PLK1, FANCI, CENPJ, CLSPN, BLM, AURKA, BORA, CEP70, CDC7, CEP78, MASTL, IER3, CCNA2, CCNA1, CCNB1, PKMYT1, CCNB2, CEP135, CDK1, MELK, KIF14, CDC25A, CDC25B, CDC25C	1060	186	52807	9.86771e-24	8.87009e-20	2.25129e-22
biological_process	GO:0051783	regulation of nuclear division	37	CENPE, UBE2C, CHEK1, CDCA5, EREG, SMC5, FBXO5, RGCC, BIRC5, IL1A, IL1B, KIF11, LIF, MAD2L1, MSH2, MSX1, NEK2, NUSAP1, PDGFRB, PLK1, ANLN, RPS6KA2, AURKA, BUB1, BUB1B, TPR, TTK, XRCC3, BORA, MASTL, CCNB1, PKMYT1, PTTG1, ESPL1, CDC6, CDC20, CDC25C	1062	161	52832	1.05196e-23	9.45603e-20	2.39393e-22
biological_process	GO:0010648	negative regulation of cell communication	88	CDH2, RASA4B, RASA4, TRIB1, SPRY2, TRAIP, TNIP1, FST, LZTS1, CIDEA, DDIT4L, CD109, CSF2, DUSP4, DUSP5, DUSP6, DUSP8, SPRED2, EZH2, FBLN1, FBN1, DKK1, FOXM1, SULF1, KCTD13, BAMBI, ZNF385A, GBP1, GREM1, DKK2, TRIM59, GRK5, HELLS, NRG1, HMGB2, HSPA1A, HSPA1B, ICAM1, APOD, IL1A, IL1B, IL6, IL6ST, CXCL8, ITGAV, LIF, NPC1, PAWR, CTDSPL2, ENPP1, SERPINE2, ERRFI1, G2E3, PBK, ERBB2IP, SULF2, MEIS3, PMEPA1…	1011	1142	51851	1.05994e-23	9.5278e-20	2.40601e-22
biological_process	GO:0051493	regulation of cytoskeleton organization	53	CDKN1B, CDC42EP2, SPAG5, PLK4, TMSB15A, CHEK1, CSF3, ECT2, LPAR1, ELN, SKA1, SKA3, TPX2, RICTOR, CKAP2, RGCC, RACGAP1, HCLS1, HRAS, ICAM1, ID1, SKA2, KIF11, STMN1, NEK2, NTF3, F11R, SHANK1, PDGFRA, PDGFRB, PLK1, ASAP3, CCDC88A, CENPJ, FMN2, PTGER4, PREX1, CXCL12, SNCA, AURKA, TEK, TPR, XPO1, XRCC3, BORA, PSRC1, CAV1, CCNB1, CCNF, KNSTRN, NEXN, AURKB, SLIT2	1046	402	52591	1.12954e-23	1.01534e-19	2.55753e-22
biological_process	GO:0044712	single-organism catabolic process	90	CDKN2A, CENPE, CES1, UBE2C, LZTS1, GABARAPL2, CIDEA, COL1A1, COL1A2, COL3A1, COL5A2, COL6A3, COL10A1, COL11A1, COL12A1, COL15A1, COL16A1, SPATA18, ADAMTS14, VCAN, CTSS, CYP1B1, DCN, DPYD, DUT, LIPH, FAP, SMC5, LPIN1, QPRT, DDAH2, SVIP, FBXO5, BSCL2, GK, AMPD3, GPD2, CD163L1, HK2, HMMR, IL1B, IMPA2, LIG1, MAD2L1, MMP1, MMP3, MMP7, MMP10, MMP12, MMP15, ATP1B1, NPC1, NTSR1, OXCT1, P2RX5, DERA, HSD17…	1009	1197	51796	1.47495e-23	1.32583e-19	3.33123e-22
biological_process	GO:0048514	blood vessel morphogenesis	57	CDH2, RAMP1, CHI3L1, COL3A1, COL15A1, E2F7, CYP1B1, JAG1, EMP2, EREG, F3, FAP, FOXM1, FLT1, SULF1, FN1, GREM1, GJA1, ANGPT1, RGCC, HES1, ID1, CYR61, IL1A, IL1B, IL6, CXCL8, ITGA7, ITGAV, LIF, MEIS1, ANGPTL4, PRRX2, PDGFRA, PDGFRB, SERPINF1, PLAU, PRRX1, ROBO4, PRKX, SAT1, CCL2, CXCL12, PRDM1, SOX17, SMO, BRCA1, TEK, TGFB2, THBS1, TNFAIP2, C3, WNT7B, SCG2, ZC3H12A, CAV1, SLIT2	1042	479	52514	1.82638e-23	1.64173e-19	4.11462e-22
biological_process	GO:0044839	cell cycle G2/M phase transition	39	CDK2, CDKN1A, CDKN2A, CDKN2B, CENPF, PLK4, CHEK1, NEDD1, PLK3, FOXM1, BIRC5, HSP90AA1, MYBL2, PPP1R12A, NEK2, PLK1, FANCI, CENPJ, CLSPN, BLM, AURKA, BORA, CEP70, CDC7, CEP78, MASTL, IER3, CCNA2, CCNA1, CCNB1, PKMYT1, CCNB2, CEP135, CDK1, MELK, KIF14, CDC25A, CDC25B, CDC25C	1060	190	52803	1.90421e-23	1.71169e-19	4.27923e-22
biological_process	GO:0000902	cell morphogenesis	99	CDH2, CDH4, RASA4, KLF2, CDC42EP2, PDPN, FERMT2, LZTS1, COL1A1, COL3A1, COL5A2, COL6A3, SCLT1, CSF2, DPYSL3, DUSP5, DUSP6, ECT2, LPAR1, EPHA4, EREG, ALCAM, EZH2, FBLN1, NTNG1, DKK1, TNIK, TTLL5, ARC, FN1, FLRT3, KIF4A, BAMBI, ZNF385A, GBP1, GREM1, GJA1, POC1B, ANGPT1, RGCC, NRG1, HRAS, HES1, HSP90AA1, ICAM1, ID1, IL6, FAM101B, ITGA4, ITGA7, ITGAV, ITPKA, ANOS1, KIF5B, L1CAM, STMN1, LIF, MET, MSX1…	1000	1444	51549	3.81693e-23	3.43104e-19	8.5562e-22
biological_process	GO:0040007	growth	77	CDH4, SPRY2, CDKN1A, CDKN1B, CDKN2A, CDKN2C, KLF2, CCDC85B, CHRNA1, TMTC3, DUSP6, EREG, EZH2, FOXM1, FN1, FLRT3, ASPM, NUPR1, GREM1, GJA1, GPD2, H3F3A, NRG1, APOD, IGFBP6, CYR61, IL6, ITGAV, AREG, KCNK2, KRT17, L1CAM, SMAD1, MSX1, CRIM1, TRPV2, ENPP1, SERPINE2, PLAU, EXOSC9, EXOSC4, NCAPG2, PSAP, PTK7, RBBP7, RRAD, BDNF, CXCL12, SEMA3F, SOX17, STIL, BMP2, SMO, SPP1, STC1, AURKA, TGFB2, THBS1, TIM…	1022	906	52087	3.99228e-23	3.58866e-19	8.92702e-22
biological_process	GO:0009968	negative regulation of signal transduction	82	CDH2, RASA4B, RASA4, TRIB1, SPRY2, TRAIP, TNIP1, FST, CIDEA, DDIT4L, CD109, CSF2, DUSP4, DUSP5, DUSP6, DUSP8, SPRED2, EZH2, FBLN1, FBN1, DKK1, FOXM1, SULF1, KCTD13, BAMBI, ZNF385A, GBP1, GREM1, DKK2, TRIM59, GRK5, HELLS, NRG1, HMGB2, HSPA1A, HSPA1B, ICAM1, APOD, IL1A, IL1B, IL6ST, CXCL8, ITGAV, LIF, PAWR, CTDSPL2, ENPP1, SERPINE2, ERRFI1, G2E3, PBK, ERBB2IP, SULF2, MEIS3, PMEPA1, ZFYVE28, BCL2A1,…	1017	1023	51970	4.18674e-23	3.76346e-19	9.3386e-22
biological_process	GO:0010557	positive regulation of macromolecule biosynthetic process	105	CDK2, RAMP1, STAG1, CDKN2A, CDKN2B, TNIP1, KLF2, CEBPB, CEBPD, BATF, USP16, STAG2, CHEK1, PSIP1, COL1A1, CSF2, CSF3, E2F7, CITED4, DNA2, JAG1, E2F1, EREG, MAPRE3, FOXM1, LPIN1, MAFF, FZD2, KCTD13, SVIP, BAMBI, EHF, GREM1, CKAP2, RBMX, RGCC, ATAD2, UHRF1, H2AFZ, HCLS1, HMGB1, HMGB2, HNRNPD, HRAS, HES1, HSPA1A, HSPA1B, ICAM1, ID2, MURC, CYR61, IL1A, IL1B, IL6, IRAK2, AREG, KRT17, LIF, SMAD1, MEIS1,…	994	1608	51385	4.92148e-23	4.42392e-19	1.09503e-21
biological_process	GO:0023057	negative regulation of signaling	86	CDH2, RASA4B, RASA4, TRIB1, SPRY2, TRAIP, TNIP1, FST, CIDEA, DDIT4L, CD109, CSF2, DUSP4, DUSP5, DUSP6, DUSP8, SPRED2, EZH2, FBLN1, FBN1, DKK1, FOXM1, SULF1, KCTD13, BAMBI, ZNF385A, GBP1, GREM1, DKK2, TRIM59, GRK5, HELLS, NRG1, HMGB2, HSPA1A, HSPA1B, ICAM1, APOD, IL1A, IL1B, IL6, IL6ST, CXCL8, ITGAV, LIF, PAWR, CTDSPL2, ENPP1, SERPINE2, ERRFI1, G2E3, PBK, ERBB2IP, SULF2, MEIS3, PMEPA1, PTGS1, ZFYV…	1013	1131	51862	8.05883e-23	7.24408e-19	1.78866e-21
biological_process	GO:0051129	negative regulation of cellular component organization	60	LYPLA1, TMSB15A, UBE2C, CHEK1, DNMT1, DPP4, DPYSL3, LPAR1, EPHA4, FAP, FBLN1, DKK1, SVIP, FBXO5, SACS, GBP1, CKAP2, RGCC, ATAD2, HMGB1, BIRC2, HSPA1A, HSPA1B, ID1, APOD, STMN1, LIF, MAD2L1, MSH2, NEK2, SHANK1, PLK1, PMEPA1, PTGER4, RPS6KA2, SEMA3F, SRGAP2C, SNCA, SPOCK1, SPP1, BRCA1, AURKA, BUB1, BUB1B, THBS1, TPR, TTK, XRCC3, PIF1, LMO4, CAV1, IER3, CCNB1, CCNF, PKDCC, AURKB, PTTG1, SLIT2, CDC20…	1039	555	52438	9.08168e-23	8.16352e-19	2.01072e-21
cellular_component	GO:0005578	proteinaceous extracellular matrix	48	GPC6, EMILIN1, COL1A1, COL1A2, COL3A1, COL5A2, COL6A3, COL10A1, COL11A1, COL12A1, COL15A1, COL16A1, ADAMTS14, VCAN, CCDC80, DCN, ELN, FBLN1, FBN1, EFEMP1, FN1, OLFML2B, EFEMP2, APLP1, CYR61, ANOS1, LAMC2, LOXL1, MFAP4, MMP1, MMP3, MMP7, MMP10, MMP12, MMP17, NID1, ANGPTL4, SERPINF1, PI3, ERBB2IP, RELN, SNCA, SPOCK1, TIMP3, WNT7B, KAZALD1, SMC3, ADAMTSL1	1051	337	52656	9.64022e-23	8.66559e-19	2.12914e-21
biological_process	GO:0090068	positive regulation of cell cycle process	42	CDK2, CDKN1A, CDKN1B, CDKN2A, PLK4, UBE2C, CDCA5, E2F7, ECT2, EREG, FAP, SMC5, RGCC, RACGAP1, BIRC5, ID2, IL1A, IL1B, MAD2L1, MSX1, ORC1, NUSAP1, PDGFRB, PLK1, PPP2R5B, BRCA1, AURKA, SVIL, TPR, XRCC3, FAM83D, CDC7, CDC45, RHNO1, CCNB1, AURKB, KIF23, KIF20B, ESPL1, CDC6, KIF14, CDC25B	1057	243	52750	9.82866e-23	8.83498e-19	2.16544e-21
biological_process	GO:0043408	regulation of MAPK cascade	70	CDH2, RASA4, TRIB1, SPRY2, TNIP1, CHI3L1, C1QTNF1, CCR1, IQGAP3, CSF2, DUSP4, DUSP5, DUSP6, DUSP8, LPAR1, SPRED2, EPHA4, EREG, EZH2, FBLN1, TNIK, FOXM1, FLT1, FN1, GBP1, GREM1, ANGPT1, NRG1, HMGB1, HRAS, ICAM1, ID1, CYR61, IL1A, IL1B, IL6, IRAK2, LIF, MET, MAP3K10, NEFL, NTF3, PDGFRA, PDGFRB, ERRFI1, PBK, PSAP, TRIB3, RGS3, RGS4, SAA1, CCL2, CCL3, CCL20, BMP2, TEK, TGFB2, THBS1, C3, WNT7B, CXCR4,…	1029	767	52226	1.21649e-22	1.0935e-18	2.6736e-21
biological_process	GO:0050900	leukocyte migration	48	CCR1, SPNS2, COL1A1, COL1A2, CXADR, FLT1, FN1, GREM1, ANGPT1, CXCL1, CXCL2, CXCL3, HMGB1, HRAS, ICAM1, APOD, IL1B, IL6, CXCL8, IL12A, ITGA4, ITGAV, L1CAM, MMP1, ATP1B1, PAWR, F11R, PIK3CD, PODXL, PTGER4, PREX1, RAC2, SAA1, CCL2, CCL3, CCL20, CXCL6, CXCL5, CXCL12, SPP1, TEK, TGFB2, THBD, THBS1, CXCR4, SCG2, CAV1, SLIT2	1051	342	52651	1.67257e-22	1.50347e-18	3.667e-21
biological_process	GO:0031175	neuron projection development	82	CDH2, CDH4, RASA4, LZTS1, COL3A1, COL5A2, COL6A3, CSF2, DHFR, DPYSL3, DUSP5, DUSP6, LPAR1, EPHA4, EREG, ALCAM, EZH2, NTNG1, TNIK, FN1, FLRT3, KIF4A, NEGR1, PHGDH, GJA1, ANGPT1, NRG1, HMGB1, HRAS, HSP90AA1, ID1, APOD, IL6, ITGAV, ITPKA, ANOS1, AREG, KIF5B, L1CAM, STMN1, LIF, MET, NEFL, NPTX1, NTF3, SHANK1, TRPV2, PDGFRA, PDGFRB, SERPINF1, SERPINE2, PRRX1, MAP1S, PPP2R5B, CCDC88A, TENM3, RELN, PTK7…	1017	1050	51943	1.90664e-22	1.71388e-18	4.17002e-21
molecular_function	GO:0003676	nucleic acid binding	180	MBNL2, CDKN2A, KLF2, CEBPB, CEBPD, RNASEH2A, BATF, CENPA, RAD51AP1, POLQ, DBF4, KIF2C, TOPBP1, PSIP1, WDHD1, SP140, EXOSC8, KCTD12, RPL39L, E2F7, EME1, CIART, DCN, AEBP1, DDX11, DHFR, NQO1, DNA2, DNMT1, DUT, E2F1, EEF1A2, ZNF367, EZH2, FANCG, ZNF438, FEN1, FOXM1, ORC6, MAFF, KIF4A, RAD54B, ZNF385A, EHF, NUPR1, RBMX, UHRF1, MSH6, PSMC3IP, HIST1H1C, H2AFX, H2AFZ, H3F3A, HMGB1, HMGB2, HMGB3, HMGN2, …	919	3911	49082	2.05605e-22	1.84818e-18	4.48588e-21
biological_process	GO:0071824	protein-DNA complex subunit organization	37	CHAF1A, CENPA, OIP5, CENPI, HIST1H1C, H3F3A, HELLS, HMGB1, CENPW, MCM2, NASP, MIS18A, CENPQ, MIS18BP1, HJURP, ASF1B, CENPN, CASC5, RAD51, RAD51D, RBBP7, CENPK, CENPH, TNP1, XRCC2, XRCC3, CENPM, CENPO, CENPU, ANP32E, CHAF1B, CDC45, HIST1H2BC, HIST2H2BE, HAT1, HIST1H2BJ, HIST3H2A	1062	179	52814	2.34278e-22	2.10592e-18	5.09909e-21
biological_process	GO:0006333	chromatin assembly or disassembly	34	CHAF1A, CDKN2A, CENPA, OIP5, CENPI, HIST1H1C, H3F3A, HELLS, CENPW, MCM2, NASP, MIS18A, CENPQ, MAP1S, MIS18BP1, HJURP, ASF1B, CENPN, CASC5, RBBP7, CENPK, CENPH, TNP1, TPR, CENPM, CENPO, CENPU, CHAF1B, HIST1H2BC, HIST2H2BE, HIRIP3, HAT1, HIST1H2BJ, HIST3H2A	1065	142	52851	2.69797e-22	2.4252e-18	5.85798e-21
biological_process	GO:2000113	negative regulation of cellular macromolecule biosynthetic process	91	TRIB1, CDKN1B, CDKN2A, FST, CEBPB, CENPF, STAG2, CBX1, CCDC85B, PLK3, E2F7, CIART, SIK1, CYP1B1, AEBP1, DNMT1, E2F1, EREG, EZH2, ZNF438, DKK1, FOXM1, PHF19, GREM1, GJA1, ATAD2, TAGLN3, UHRF1, HIST1H1C, H2AFX, H2AFZ, H3F3A, HCLS1, HELLS, NRG1, HMGB1, HMGB2, HNRNPA2B1, HES1, BIRC5, ID1, ID2, ID3, IL1B, IRAK2, KCNK2, MAP3K10, MSX1, NFIX, PAWR, GMNN, RASD1, ENPP1, PLK1, PRRX1, DEPDC1, H2AFJ, ERBB2IP,…	1008	1282	51711	3.08918e-22	2.77686e-18	6.69123e-21
biological_process	GO:0022411	cellular component disassembly	68	CDKN2A, KIF2C, GABARAPL2, CIDEA, PLK3, COL1A1, COL1A2, COL3A1, COL5A2, COL6A3, NUP35, COL10A1, COL11A1, COL12A1, COL15A1, COL16A1, SPATA18, KIF18B, CTSS, DCN, DPP4, ELN, FAP, FBN1, LPIN1, FN1, CKAP2, CD163L1, NRG1, HK2, HMGB1, HMGB2, BIRC2, KIF5B, LAMC2, STMN1, LCP1, LMNB1, MMP1, MMP3, MMP7, MMP10, MMP12, MMP15, ATP1B1, NID1, P2RX5, GMIP, ASB2, PLK1, RFWD3, MAP1S, CLSPN, SPP1, AURKA, TNP1, TOP2A,…	1031	739	52254	3.46803e-22	3.11741e-18	7.49378e-21
molecular_function	GO:0016887	ATPase activity	52	KIF20A, CENPE, POLQ, KIF2C, KIF18B, DDX11, DNA2, ABCA1, ABCA3, ATP13A2, KIF4A, RAD54B, ATAD2, MSH6, HSPA1A, HSPA1B, HSP90AA1, KIF5B, KIF11, KIFC1, KIF22, MCM4, MCM6, MCM7, MSH2, MYO1D, ATP1B1, ATP6V0C, ATP6V0A1, KIF15, ATP10A, RAD51, RAD51D, RFC1, RFC2, RFC3, RFC4, RFC5, BLM, HLTF, TOP2A, TOP2B, XRCC2, XRCC3, DSCC1, PIF1, KIF18A, BRIP1, RECQL4, KIF23, KIF20B, KIF14	1047	419	52574	3.50281e-22	3.14868e-18	7.55078e-21
biological_process	GO:0048666	neuron development	87	CDH2, CDH4, RASA4, LZTS1, COL3A1, COL5A2, COL6A3, SCLT1, CSF2, DHFR, DPYSL3, DUSP5, DUSP6, LPAR1, EPHA4, EREG, ALCAM, EZH2, NTNG1, TNIK, FN1, FLRT3, KIF4A, FZD2, NEGR1, PHGDH, GJA1, ANGPT1, NRG1, HMGB1, HRAS, HES1, HSP90AA1, ID1, APOD, IL6, ITGAV, ITPKA, ANOS1, AREG, KIF5B, L1CAM, STMN1, LIF, MET, NEFL, NPTX1, NTF3, SHANK1, TRPV2, PDGFRA, PDGFRB, SERPINF1, SERPINE2, PRRX1, MAP1S, PPP2R5B, CCDC88A…	1012	1184	51809	3.5382e-22	3.18049e-18	7.60883e-21
biological_process	GO:0030162	regulation of proteolysis	69	TRIB1, CDKN1B, CDKN2A, USP16, CENPE, UBE2C, GABARAPL2, PLK3, COL6A3, CD109, CST1, CST4, F3, FBLN1, SMC5, FN1, SVIP, FBXO5, FAM162A, PCOLCE2, CYFIP2, CFH, HMGB1, SERPINA9, BIRC2, BIRC5, CYR61, IL1B, IL6, ANOS1, MAD2L1, SERPINB2, PAWR, PCOLCE, CRIM1, SERPINF1, PI3, SERPINE2, PLK1, PMAIP1, PBK, TRIB3, RPS6KA2, SERPINB4, RHBDF1, SNCA, SPOCK1, AURKA, BUB1, BUB1B, THBS1, TIMP3, TNFRSF1B, TPR, C3, TTK, …	1030	762	52231	3.74801e-22	3.36909e-18	8.04079e-21
biological_process	GO:0006302	double-strand break repair	35	RAD51AP1, POLQ, CHEK1, CDCA5, ESCO2, DNA2, FEN1, FOXM1, SMC5, RAD54B, H2AFX, LIG1, MSH2, GINS2, POLA1, PARPBP, RIF1, RAD21, RAD51, RAD51D, RBBP8, BLM, DCLRE1B, BRCA1, WHSC1, XRCC2, XRCC3, XRCC4, DEK, CDC7, CDC45, GINS4, RAD54L, MCM8, TRIP13	1064	158	52835	5.27018e-22	4.73736e-18	1.12794e-20
biological_process	GO:0030155	regulation of cell adhesion	61	EDIL3, CDKN2A, BTN2A2, CEBPB, EMILIN1, C1QTNF1, COL1A1, COL16A1, CCDC80, CYP1B1, DPP4, EMP2, FBLN1, FN1, RICTOR, GBP1, GREM1, TNFRSF21, ANGPT1, RGCC, NRG1, HES1, ICAM1, APOD, CYR61, IL1B, IL6, IL6ST, CXCL8, IL12A, ITGA4, ITGAV, L1CAM, LMO7, PPP1R12A, NID1, PAWR, SERPINE2, PLAU, PODXL, PRKX, PELI1, PREX1, PTN, RAC2, SAA1, CCL2, CXCL12, BMP2, SPOCK1, SPP1, TEK, TGFB2, THBS1, UTRN, FZD7, CAV1, PDE5A…	1038	601	52392	6.98715e-22	6.28075e-18	1.49186e-20
biological_process	GO:0045935	positive regulation of nucleobase-containing compound metabolic process	105	CDK2, RAMP1, STAG1, CDKN2A, CDKN2B, TNIP1, KLF2, CEBPB, CEBPD, BATF, USP16, STAG2, CHEK1, PSIP1, CHRM2, COL1A1, CSF2, CSF3, E2F7, CITED4, DNA2, JAG1, E2F1, ABCA1, EREG, MAPRE3, FOXM1, LPIN1, MAFF, FZD2, KCTD13, BAMBI, EHF, GREM1, CKAP2, RBMX, RGCC, ATAD2, UHRF1, H2AFZ, HCLS1, HMGB1, HMGB2, HRAS, HES1, HSPA1A, HSPA1B, ICAM1, ID2, MURC, CYR61, IL1A, IL1B, IL6, IRAK2, AREG, LIF, SMAD1, MEIS1, MET, M…	994	1671	51322	7.20098e-22	6.47296e-18	1.53388e-20
biological_process	GO:1901990	regulation of mitotic cell cycle phase transition	42	CDK2, CDKN1A, CDKN1B, CDKN2A, CDKN2B, CENPE, CENPF, PDPN, UBE2C, CDCA5, PLK3, E2F7, E2F1, EZH2, SMC5, FBXO5, RGCC, BIRC5, ID2, MAD2L1, PLK1, ANLN, RFWD3, FANCI, CLSPN, BLM, BUB1, BUB1B, TPR, TTK, XRCC3, JADE1, CDC7, CDC45, IER3, CCNA2, CCNB1, SLFN11, CDK1, CDC6, CDC20, KIF14	1057	260	52733	9.18944e-22	8.26039e-18	1.95281e-20
biological_process	GO:0007088	regulation of mitotic nuclear division	33	CENPE, UBE2C, CHEK1, CDCA5, EREG, SMC5, FBXO5, RGCC, BIRC5, IL1A, IL1B, KIF11, MAD2L1, NEK2, NUSAP1, PDGFRB, PLK1, ANLN, AURKA, BUB1, BUB1B, TPR, TTK, XRCC3, BORA, MASTL, CCNB1, PKMYT1, PTTG1, ESPL1, CDC6, CDC20, CDC25C	1066	137	52856	1.0153e-21	9.12653e-18	2.15248e-20
biological_process	GO:0051272	positive regulation of cellular component movement	48	PDPN, CCR1, COL1A1, LPAR1, F3, FBLN1, FLT1, FN1, ANGPT1, CXCL1, CXCL2, CXCL3, HMGB1, HRAS, ICAM1, CYR61, IL1B, IL6, CXCL8, IL12A, ITGA4, ITGAV, STMN1, MET, NTF3, PAWR, PDGFRA, PDGFRB, PIK3CD, PLAU, PODXL, RELN, CEMIP, RAC2, CCL2, CCL3, CCL20, CXCL6, CXCL5, CXCL12, BMP2, SRGAP2C, SLC8A1, TEK, TGFB2, THBS1, SCARB1, KIF20B	1051	359	52634	1.02088e-21	9.17668e-18	2.15922e-20
cellular_component	GO:0042995	cell projection	108	CDH2, SPRY2, PDPN, ADCY3, FERMT2, ZWINT, LZTS1, CHRM2, CHRNA1, ADD3, NEDD1, PLK3, SCLT1, SPATA18, CNIH3, CXADR, DPP4, DPYSL3, LPAR1, EPHA4, ALCAM, FAP, TPX2, TTLL5, ARC, NEGR1, POC1A, ZNF385A, CABYR, SACS, PLEK2, CYFIP2, TNFRSF21, GPR1, POC1B, ANGPT1, NRG1, HSP90AA1, APOD, IL6ST, ITGAV, ITPKA, KCNC4, KCNJ2, KCNK2, KIF5B, L1CAM, STMN1, LCP1, MYO1D, NCAM2, NEFL, NPTX1, NRGN, NTSR1, OXTR, PAWR, SHAN…	991	1765	51228	1.13617e-21	1.02131e-17	2.39743e-20
biological_process	GO:0032989	cellular component morphogenesis	99	CDH2, CDH4, RASA4, KLF2, CDC42EP2, PDPN, FERMT2, LZTS1, COL1A1, COL3A1, COL5A2, COL6A3, SCLT1, CSF2, DPYSL3, DUSP5, DUSP6, ECT2, LPAR1, EPHA4, EREG, ALCAM, EZH2, FBLN1, NTNG1, DKK1, TNIK, TTLL5, ARC, FN1, FLRT3, KIF4A, BAMBI, ZNF385A, GBP1, GREM1, GJA1, POC1B, ANGPT1, RGCC, NRG1, HRAS, HES1, HSP90AA1, ICAM1, ID1, IL6, FAM101B, ITGA4, ITGA7, ITGAV, ITPKA, ANOS1, KIF5B, L1CAM, STMN1, LIF, MET, MSX1…	1000	1522	51471	1.28037e-21	1.15092e-17	2.69537e-20
biological_process	GO:0065004	protein-DNA complex assembly	34	CHAF1A, CENPA, OIP5, CENPI, HIST1H1C, H3F3A, HELLS, HMGB1, CENPW, MCM2, NASP, MIS18A, CENPQ, MIS18BP1, HJURP, ASF1B, CENPN, CASC5, RAD51, RAD51D, RBBP7, CENPK, CENPH, XRCC2, XRCC3, CENPM, CENPO, CENPU, CHAF1B, CDC45, HIST1H2BC, HIST2H2BE, HAT1, HIST1H2BJ	1065	151	52842	1.40403e-21	1.26208e-17	2.94878e-20
biological_process	GO:1901987	regulation of cell cycle phase transition	43	CDK2, CDKN1A, CDKN1B, CDKN2A, CDKN2B, CENPE, CENPF, PDPN, UBE2C, CDCA5, PLK3, E2F7, E2F1, EZH2, SMC5, FBXO5, RGCC, BIRC5, ID2, MAD2L1, PLK1, ANLN, RFWD3, FANCI, CLSPN, BLM, BUB1, BUB1B, TPR, TTK, XRCC3, JADE1, FAM83D, CDC7, CDC45, IER3, CCNA2, CCNB1, SLFN11, CDK1, CDC6, CDC20, KIF14	1056	281	52712	1.78065e-21	1.60063e-17	3.73107e-20
biological_process	GO:0051347	positive regulation of transferase activity	64	RASA4, SPRY2, CDKN1A, CENPE, ADCY3, UBE2C, CHI3L1, IQGAP3, CSF2, DUSP5, DUSP6, ECT2, LPAR1, EEF1A2, EMP2, EPHA4, EREG, EZH2, MAPRE3, TPX2, TNIK, FLT1, FBXO5, GREM1, ANGPT1, RGCC, NRG1, HRAS, SERINC2, CYR61, IL1B, IRAK2, MET, MAP3K10, NEFL, NTF3, PDGFRA, PDGFRB, PLK1, CCDC88A, RELN, CEMIP, TRIB3, SAA1, CLSPN, STIL, BMP2, SNCA, TEK, TGFB2, THBS1, CXCR4, PSRC1, MASTL, PDE5A, RIPK2, CCNB1, CCND2, ARR…	1035	679	52314	2.10021e-21	1.88788e-17	4.39042e-20
biological_process	GO:0040017	positive regulation of locomotion	48	CCR1, COL1A1, LPAR1, F3, FBLN1, FLT1, FN1, ANGPT1, CXCL1, CXCL2, CXCL3, HMGB1, HRAS, ICAM1, CYR61, IL1B, IL6, CXCL8, IL12A, ITGA4, ITGAV, MET, NTF3, PAWR, PDGFRA, PDGFRB, PIK3CD, PLAU, PODXL, RELN, CEMIP, RAC2, CCL2, CCL3, CCL20, CXCL6, CXCL5, CXCL12, BMP2, SRGAP2C, SLC8A1, TEK, TGFB2, THBS1, SCG2, SLIT2, SCARB1, KIF20B	1051	367	52626	2.31452e-21	2.08052e-17	4.82719e-20
biological_process	GO:0034622	cellular macromolecular complex assembly	69	CHAF1A, CDKN1B, CDC42EP2, CENPA, TMSB15A, UBE2C, PSIP1, OIP5, TRIM6, CSF3, ELN, FKBP1A, CENPI, RICTOR, FBXO5, GREM1, ANGPT1, HIST1H1C, H3F3A, HCLS1, HELLS, NRG1, HMGB1, HSP90AA1, ICAM1, CENPW, STMN1, SMAD1, MBNL1, MCM2, NASP, NEFL, ATP6V0A1, MIS18A, ANLN, PRPF39, CENPQ, MIS18BP1, HJURP, NDC1, ASF1B, CENPJ, CENPN, FMN2, PMEPA1, CASC5, PREX1, RAD51, RAD51D, RBBP7, CENPK, CENPH, SNCA, STXBP1, TPR, X…	1030	794	52199	2.9607e-21	2.66137e-17	6.16059e-20
biological_process	GO:0008285	negative regulation of cell proliferation	61	PTPRU, TRIB1, SPRY2, CDKN1A, CDKN1B, CDKN2A, CDKN2B, CDKN2C, CDKN3, BTN2A2, CEBPB, CD109, E2F7, CYP1B1, E2F1, EREG, FAP, FBLN1, SULF1, NUPR1, GREM1, GJA1, TNFRSF21, RGCC, CXCL1, HRAS, HES1, ID2, APOD, IGFBP6, IL1A, IL1B, IL6, CXCL8, IL12A, KCNK2, LIF, SMAD1, MSX1, NPR3, PAWR, SERPINF1, SERPINE2, PMAIP1, PELI1, RPS6KA2, BDKRB2, BDNF, PRDM1, BMP2, SOD2, TGFB2, THBS1, TNFAIP3, BTG2, SCG2, IFITM1, CA…	1038	621	52372	3.09347e-21	2.78072e-17	6.42198e-20
biological_process	GO:0032496	response to lipopolysaccharide	43	TRIB1, CEBPB, TRIM6, CSF2, CSF3, DCN, ABCA1, F3, GCH1, CXCL1, CXCL2, CXCL3, HMGB2, ICAM1, IL1B, IL6, CXCL8, IL12A, IRAK2, LOXL1, PAWR, PLAU, ACP5, AXL, ERBB2IP, PELI1, PTGER2, PTGER4, CCL2, CCL3, CCL20, CXCL6, CXCL5, PRDM1, SNCA, SOD2, THBD, TNFAIP3, TNFRSF1B, ZC3H12A, RIPK2, CD36, SCARB1	1056	287	52706	3.62327e-21	3.25696e-17	7.50452e-20
biological_process	GO:0051960	regulation of nervous system development	64	CDH2, CDH4, LZTS1, COL3A1, DPYSL3, JAG1, ECT2, LPAR1, EPHA4, EZH2, TNIK, FN1, FLRT3, FZD2, NEGR1, ASPM, TNFRSF21, NRG1, HMGB2, HES1, ID1, ID2, AMIGO2, IL1B, IL6, IL6ST, ITPKA, L1CAM, LIF, MEIS1, NEFL, NTF3, OXTR, SHANK1, TRPV2, SERPINF1, SERPINE2, PRRX1, PPP2R5B, CCDC88A, TENM3, RELN, PTK7, PREX1, PTN, ZSWIM6, BDNF, CXCL12, SEMA3F, BMP2, SRGAP2C, SMO, SPOCK1, SPP1, XRCC2, CXCR4, ENC1, CAV1, NREP,…	1035	692	52301	5.12771e-21	4.6093e-17	1.05961e-19
biological_process	GO:0030335	positive regulation of cell migration	46	CCR1, COL1A1, LPAR1, F3, FBLN1, FLT1, FN1, ANGPT1, CXCL1, CXCL2, CXCL3, HMGB1, HRAS, ICAM1, CYR61, IL1B, IL6, CXCL8, IL12A, ITGA4, ITGAV, MET, NTF3, PAWR, PDGFRA, PDGFRB, PIK3CD, PLAU, PODXL, RELN, CEMIP, RAC2, CCL2, CCL3, CCL20, CXCL6, CXCL5, CXCL12, BMP2, SRGAP2C, SLC8A1, TEK, TGFB2, THBS1, SCARB1, KIF20B	1053	343	52650	6.97304e-21	6.26807e-17	1.43763e-19
biological_process	GO:1902679	negative regulation of RNA biosynthetic process	85	TRIB1, CDKN1B, CDKN2A, FST, CEBPB, CENPF, CBX1, CCDC85B, PLK3, E2F7, CIART, SIK1, CYP1B1, AEBP1, DNMT1, E2F1, EREG, EZH2, ZNF438, DKK1, FOXM1, PHF19, GREM1, ATAD2, TAGLN3, UHRF1, HIST1H1C, H2AFX, H2AFZ, H3F3A, HCLS1, HELLS, NRG1, HMGB1, HMGB2, HNRNPA2B1, HES1, BIRC5, ID1, ID2, ID3, IL1B, IRAK2, MAP3K10, MSX1, NFIX, PAWR, GMNN, RASD1, PLK1, PRRX1, DEPDC1, H2AFJ, ERBB2IP, PELI1, TRIB3, RBBP7, RBBP8…	1014	1196	51797	7.93171e-21	7.12981e-17	1.63154e-19
biological_process	GO:0048646	anatomical structure formation involved in morphogenesis	83	RAMP1, PDPN, CHI3L1, COL1A1, COL5A2, COL11A1, COL12A1, COL15A1, SCLT1, CD109, E2F7, CYP1B1, DUSP4, DUSP5, DUSP6, EMP2, EREG, F3, FAP, FKBP1A, DKK1, TTLL5, FLT1, SULF1, FN1, FZD2, ZNF385A, GREM1, POC1B, ANGPT1, RGCC, HES1, ID1, CYR61, IL1A, IL1B, IL6, CXCL8, ITGA4, ITGA7, ITGAV, LIF, SMAD1, MEIS1, MMP15, MSX1, NFIX, ANGPTL4, PDGFRA, PDGFRB, SERPINF1, PLAU, PODXL, ROBO4, PRKX, RELN, PTK7, SAT1, CCL…	1016	1148	51845	8.98535e-21	8.07694e-17	1.84405e-19
biological_process	GO:0006325	chromatin organization	64	CHAF1A, CDK2, CDKN2A, CENPA, USP16, CHEK1, WDHD1, SP140, OIP5, DNMT1, EZH2, CENPI, PHF19, ATAD2, UHRF1, HIST1H1C, H2AFX, H2AFZ, H3F3A, HELLS, HMGB1, HMGB2, HMGB3, CENPW, LIF, MCM2, NASP, MIS18A, CENPQ, MAP1S, MIS18BP1, HJURP, ASF1B, H2AFJ, CENPN, CASC5, RBBP7, RBL1, CENPK, CENPH, HLTF, SNCA, BRCA1, AURKA, TNP1, TPR, WHSC1, CENPM, DEK, CENPO, CENPU, JADE1, ANP32E, CHAF1B, CDC45, HIST1H2BC, HIST2H2…	1035	701	52292	9.39936e-21	8.44908e-17	1.92462e-19
biological_process	GO:0045892	negative regulation of transcription, DNA-templated	83	TRIB1, CDKN1B, CDKN2A, FST, CEBPB, CENPF, CBX1, CCDC85B, PLK3, E2F7, CIART, SIK1, CYP1B1, AEBP1, DNMT1, E2F1, EREG, EZH2, ZNF438, DKK1, FOXM1, PHF19, GREM1, ATAD2, TAGLN3, UHRF1, HIST1H1C, H2AFX, H2AFZ, H3F3A, HCLS1, HELLS, NRG1, HMGB1, HMGB2, HNRNPA2B1, HES1, BIRC5, ID1, ID2, ID3, IL1B, IRAK2, MAP3K10, MSX1, NFIX, PAWR, GMNN, RASD1, PLK1, PRRX1, DEPDC1, H2AFJ, ERBB2IP, PELI1, TRIB3, RBBP7, RBBP8…	1016	1149	51844	9.44467e-21	8.48981e-17	1.9295e-19
biological_process	GO:0022603	regulation of anatomical structure morphogenesis	72	CDH2, CDH4, CDC42EP2, PDPN, FERMT2, CHI3L1, LZTS1, COL1A1, COL5A2, CYP1B1, DUSP6, LPAR1, EMP2, EPHA4, EZH2, F3, FBLN1, DKK1, TNIK, FLT1, SULF1, ARC, FN1, FZD2, BAMBI, GBP1, GREM1, RGCC, HES1, ICAM1, ID1, IL1A, IL1B, IL6, CXCL8, ITGA7, ITPKA, L1CAM, LIF, MET, MSX1, NEFL, ANGPTL4, TRPV2, SERPINF1, PLAU, RELN, PTK7, PREX1, PTN, BDNF, CCL2, CCL3, CXCL12, SEMA3F, SOX17, BMP2, SMO, SPP1, BRCA1, TEK, TG…	1027	883	52110	1.00382e-20	9.02336e-17	2.04611e-19
biological_process	GO:1903507	negative regulation of nucleic acid-templated transcription	84	TRIB1, CDKN1B, CDKN2A, FST, CEBPB, CENPF, CBX1, CCDC85B, PLK3, E2F7, CIART, SIK1, CYP1B1, AEBP1, DNMT1, E2F1, EREG, EZH2, ZNF438, DKK1, FOXM1, PHF19, GREM1, ATAD2, TAGLN3, UHRF1, HIST1H1C, H2AFX, H2AFZ, H3F3A, HCLS1, HELLS, NRG1, HMGB1, HMGB2, HNRNPA2B1, HES1, BIRC5, ID1, ID2, ID3, IL1B, IRAK2, MAP3K10, MSX1, NFIX, PAWR, GMNN, RASD1, PLK1, PRRX1, DEPDC1, H2AFJ, ERBB2IP, PELI1, TRIB3, RBBP7, RBBP8…	1015	1181	51812	1.31673e-20	1.18361e-16	2.67784e-19
biological_process	GO:0000904	cell morphogenesis involved in differentiation	77	CDH2, CDH4, RASA4, FERMT2, LZTS1, COL1A1, COL3A1, COL5A2, COL6A3, CSF2, DPYSL3, DUSP5, DUSP6, EPHA4, EREG, ALCAM, EZH2, FBLN1, NTNG1, DKK1, TNIK, FN1, FLRT3, KIF4A, BAMBI, ZNF385A, GBP1, GREM1, ANGPT1, RGCC, NRG1, HRAS, HES1, HSP90AA1, ID1, FAM101B, ITGA4, ITGAV, ITPKA, ANOS1, KIF5B, L1CAM, STMN1, LIF, MET, MSX1, NEFL, NPTX1, NTF3, SHANK1, TRPV2, PDGFRA, PDGFRB, AXL, RELN, PREX1, RAB3A, RAC2, RPS…	1022	1009	51984	1.46015e-20	1.31253e-16	2.96283e-19
biological_process	GO:0051253	negative regulation of RNA metabolic process	86	TRIB1, CDKN1B, CDKN2A, FST, CEBPB, CENPF, CBX1, CCDC85B, PLK3, E2F7, CIART, SIK1, CYP1B1, AEBP1, DNMT1, E2F1, EREG, EZH2, ZNF438, DKK1, FOXM1, PHF19, GREM1, RBMX, ATAD2, TAGLN3, UHRF1, HIST1H1C, H2AFX, H2AFZ, H3F3A, HCLS1, HELLS, NRG1, HMGB1, HMGB2, HNRNPA2B1, HES1, BIRC5, ID1, ID2, ID3, IL1B, IRAK2, MAP3K10, MSX1, NFIX, PAWR, GMNN, RASD1, PLK1, PRRX1, DEPDC1, H2AFJ, ERBB2IP, PELI1, TRIB3, RBBP7,…	1013	1235	51758	1.51522e-20	1.36203e-16	3.06764e-19
biological_process	GO:2000147	positive regulation of cell motility	46	CCR1, COL1A1, LPAR1, F3, FBLN1, FLT1, FN1, ANGPT1, CXCL1, CXCL2, CXCL3, HMGB1, HRAS, ICAM1, CYR61, IL1B, IL6, CXCL8, IL12A, ITGA4, ITGAV, MET, NTF3, PAWR, PDGFRA, PDGFRB, PIK3CD, PLAU, PODXL, RELN, CEMIP, RAC2, CCL2, CCL3, CCL20, CXCL6, CXCL5, CXCL12, BMP2, SRGAP2C, SLC8A1, TEK, TGFB2, THBS1, SCARB1, KIF20B	1053	351	52642	1.58301e-20	1.42297e-16	3.19769e-19
biological_process	GO:0002237	response to molecule of bacterial origin	43	TRIB1, CEBPB, TRIM6, CSF2, CSF3, DCN, ABCA1, F3, GCH1, CXCL1, CXCL2, CXCL3, HMGB2, ICAM1, IL1B, IL6, CXCL8, IL12A, IRAK2, LOXL1, PAWR, PLAU, ACP5, AXL, ERBB2IP, PELI1, PTGER2, PTGER4, CCL2, CCL3, CCL20, CXCL6, CXCL5, PRDM1, SNCA, SOD2, THBD, TNFAIP3, TNFRSF1B, ZC3H12A, RIPK2, CD36, SCARB1	1056	300	52693	1.60003e-20	1.43827e-16	3.22481e-19
biological_process	GO:0060341	regulation of cellular localization	84	CDH2, CDKN1A, CDKN2A, BTN2A2, LYPLA1, TACC3, SPAG5, CDCA5, C1QTNF1, CIDEA, TRIM6, PLK3, CSF3, E2F1, ECT2, FBLN1, FKBP1A, FN1, SVIP, BAMBI, GBP1, GREM1, GJA1, TNFRSF21, ANGPT1, RGCC, RACGAP1, HCLS1, NRG1, HMGB1, HES1, HSPA1A, BIRC5, APOD, IL1A, IL1B, IL6, IL13RA2, KCNC4, KIF5B, LCP1, LIF, PPP1R12A, NEK2, NTSR1, OXCT1, OXTR, CTDSPL2, PMAIP1, MIS18A, SRGN, ELMOD1, CEMIP, PTGER4, PTGS1, BARD1, RAB3A,…	1015	1188	51805	1.85058e-20	1.66349e-16	3.72145e-19
biological_process	GO:0031497	chromatin assembly	30	CHAF1A, CDKN2A, CENPA, OIP5, CENPI, HIST1H1C, H3F3A, HELLS, CENPW, MCM2, NASP, MIS18A, CENPQ, MIS18BP1, HJURP, ASF1B, CENPN, CASC5, RBBP7, CENPK, CENPH, TPR, CENPM, CENPO, CENPU, CHAF1B, HIST1H2BC, HIST2H2BE, HAT1, HIST1H2BJ	1069	117	52876	2.00654e-20	1.80368e-16	4.02607e-19
biological_process	GO:0009314	response to radiation	52	GPC6, CDKN1A, RAD51AP1, TOPBP1, CHEK1, PLK3, COL3A1, SIK1, ECT2, FANCD2, FANCG, DDIAS, FEN1, MSH6, H2AFX, ICAM1, ID2, IL1B, IL12A, MFAP4, MSH2, F11R, PCNA, SCARA3, DTL, SERPINE2, PMAIP1, POLD1, RFWD3, PBK, RAD51, RAD51D, RRM1, BDNF, CCL2, CXCL12, BLM, SOD2, BRCA1, THBD, USP1, XRCC2, XRCC3, XRCC4, RHNO1, RAD54L, BHLHE40, CAV1, AURKB, HIST3H2A, KIAA0101, CDC25A	1047	465	52528	2.19015e-20	1.96872e-16	4.38468e-19
biological_process	GO:0010563	negative regulation of phosphorus metabolic process	54	TRIB1, SPRY2, CDKN1A, CDKN1B, CDKN2A, CDKN2B, CDKN2C, TNIP1, UBE2C, CD109, SH3RF2, DUSP4, DUSP5, DUSP6, DUSP8, SPRED2, FBLN1, FKBP1A, DKK1, FOXM1, GBP1, GREM1, ANGPT1, APLP1, IL1B, IL6, LIF, MYO1D, NPR3, NTF3, ENPP1, PLK1, ERRFI1, CAMK2N1, PKIB, PBK, PMEPA1, CASC5, ZFYVE28, TRIB3, RGS3, RGS4, BDKRB2, SH2D4A, SNCA, TGFB2, TNFAIP3, SPRY4, MASTL, CAV1, IER3, CCNB1, PKMYT1, SLIT2	1045	505	52488	2.35622e-20	2.11801e-16	4.69624e-19
biological_process	GO:0045936	negative regulation of phosphate metabolic process	54	TRIB1, SPRY2, CDKN1A, CDKN1B, CDKN2A, CDKN2B, CDKN2C, TNIP1, UBE2C, CD109, SH3RF2, DUSP4, DUSP5, DUSP6, DUSP8, SPRED2, FBLN1, FKBP1A, DKK1, FOXM1, GBP1, GREM1, ANGPT1, APLP1, IL1B, IL6, LIF, MYO1D, NPR3, NTF3, ENPP1, PLK1, ERRFI1, CAMK2N1, PKIB, PBK, PMEPA1, CASC5, ZFYVE28, TRIB3, RGS3, RGS4, BDKRB2, SH2D4A, SNCA, TGFB2, TNFAIP3, SPRY4, MASTL, CAV1, IER3, CCNB1, PKMYT1, SLIT2	1045	505	52488	2.35622e-20	2.11801e-16	4.69624e-19
biological_process	GO:0010035	response to inorganic substance	51	RASA4, CDK2, CDKN1B, KLF2, COL1A1, CYP1B1, DHFR, NQO1, ECT2, EEF1A2, EZH2, F3, CPNE2, ATP13A2, ALOX5AP, GCH1, ICAM1, ID2, IL1A, IL1B, IL6, AREG, LIG1, MET, MMP3, NEFL, NPC1, NPTX1, PAWR, PCNA, PDGFRB, SERPINF1, PSAP, PYCR1, RAD51, BDNF, BLM, SLC8A1, SNCA, SOD2, SOD3, THBS1, TK1, TNFAIP3, C3, XRCC4, CYBRD1, LRP11, CAV1, CCNB1, CD36	1048	448	52545	2.63994e-20	2.37305e-16	5.2501e-19
molecular_function	GO:0016301	kinase activity	67	CDK2, TRIB1, CDKN1A, CDKN2A, PLK4, CHEK1, CKS1B, CLK1, PLK3, NEK7, SIK1, DCK, MLKL, EPHA4, EFEMP1, TNIK, FLT1, PPIP5K2, GK, GRK5, PKN3, HK2, IRAK2, ITPKA, CERKL, MET, MAP3K10, NEK2, CRIM1, CDK17, PDGFRA, PDGFRB, PFKFB4, PIK3CD, PLK1, FGGY, AXL, PBK, PRKX, PRPS1, PRPS2, RELN, CAMK1G, PTK7, TRIB3, RPS6KA2, CCL2, CCL3, AURKA, BUB1, BUB1B, TEK, TGFB2, TK1, TTK, CDC7, DYRK3, MASTL, RIPK2, CCNB1, PKMYT…	1032	787	52206	3.18841e-20	2.86606e-16	6.32685e-19
molecular_function	GO:0016772	transferase activity, transferring phosphorus-containing groups	73	CDK2, TRIB1, CDKN1A, CDKN2A, POLQ, PLK4, CHEK1, CKS1B, CLK1, PLK3, NEK7, SIK1, DCK, MLKL, EPHA4, EFEMP1, TNIK, FLT1, PPIP5K2, GK, GRK5, PKN3, HK2, IRAK2, ITPKA, CERKL, MET, MAP3K10, NEK2, CRIM1, CDK17, PDGFRA, PDGFRB, PFKFB4, PIK3CD, PLK1, POLA1, POLD1, POLE, POLE2, FGGY, PRIM1, AXL, PBK, PRKX, PRPS1, PRPS2, RELN, CAMK1G, PTK7, TRIB3, RPS6KA2, CCL2, CCL3, AURKA, BUB1, BUB1B, TEK, TGFB2, TK1, TTK,…	1026	927	52066	3.19846e-20	2.8751e-16	6.33281e-19
biological_process	GO:0030030	cell projection organization	94	CDH2, CDH4, RASA4, CDC42EP2, LZTS1, COL3A1, COL5A2, COL6A3, SCLT1, CSF2, DHFR, DPYSL3, DUSP5, DUSP6, LPAR1, EMP2, EPHA4, EREG, ALCAM, EZH2, NTNG1, TNIK, TTLL5, FN1, FLRT3, KIF4A, NEGR1, POC1A, PHGDH, GJA1, POC1B, ANGPT1, NRG1, HMGB1, HRAS, HSP90AA1, ICAM1, ID1, APOD, IL6, ITGAV, ITPKA, ANOS1, AREG, KIF5B, L1CAM, STMN1, LIF, MET, NEFL, NPTX1, NTF3, SHANK1, TRPV2, PDGFRA, PDGFRB, SERPINF1, SERPINE2…	1005	1463	51530	3.28374e-20	2.95175e-16	6.48737e-19
biological_process	GO:0030855	epithelial cell differentiation	58	CDKN1A, CDKN2B, KLF2, CEBPB, CES1, CD109, E2F7, JAG1, EREG, EZH2, MAFF, FZD2, LCE2B, EHF, GREM1, GJA1, GPSM2, NRG1, HNRNPH3, HES1, ICAM1, ID1, ID2, ID3, LCE1E, LCE1F, LCE2A, LCE2C, LCE2D, LCE3A, IL1B, KRT17, LIF, MET, PPP1R12A, F11R, PCNA, PLS3, PODXL, ERRFI1, MREG, PRKX, PSAP, PTK7, PRDM1, SOX17, BMP2, SMO, SPRR2A, SPRR2D, STC1, TYMS, WNT7B, FZD7, LCE3D, CAV1, TJP2, CDK1	1041	591	52402	3.33682e-20	2.99946e-16	6.57777e-19
biological_process	GO:0044087	regulation of cellular component biogenesis	63	CDH2, CDKN1B, CDC42EP2, PLK4, TMSB15A, COL16A1, CSF2, CSF3, DPYSL3, LPAR1, ELN, DKK1, FLRT3, RICTOR, SVIP, SACS, GREM1, GJA1, RGCC, HCLS1, HMGB1, HRAS, BIRC2, HSPA1A, HSPA1B, ICAM1, ID1, APOD, AMIGO2, CYR61, STMN1, LCP1, MMP1, MMP3, OXTR, SHANK1, PLK1, PMAIP1, PODXL, PPP2R5B, HJURP, ASAP3, CENPJ, FMN2, PMEPA1, PTGER4, PREX1, RAC2, RNF5, BDNF, SRGAP2C, SNCA, STXBP1, TEK, THBS1, TPR, PSRC1, LMO4, C…	1036	700	52293	3.75385e-20	3.37433e-16	7.38366e-19
cellular_component	GO:0009986	cell surface	64	RAMP1, PDPN, PLK4, FERMT2, CHRNA1, CCR1, CD109, DPP4, ECT2, ABCA1, LPAR1, EMP2, EPHA4, ALCAM, F3, FAP, SCUBE3, SULF1, NEGR1, GREM1, RACGAP1, HMGB1, HMMR, ICAM1, IL6, IL6ST, ITGA4, ITGA7, ITGAV, AREG, KCNK2, L1CAM, MET, MMP7, NDP, NTSR1, TRPV2, PDGFRB, ENPP1, SERPINE2, PLAU, MXRA8, CEP55, AXL, SULF2, PVR, BGN, CXCL12, BMP2, SVIL, TEK, THBD, THBS1, CXCR4, TRPM8, FZD6, MASTL, CAV1, TNFRSF10B, SLIT2,…	1035	723	52270	3.97362e-20	3.57189e-16	7.79888e-19
biological_process	GO:0050767	regulation of neurogenesis	58	CDH2, CDH4, LZTS1, COL3A1, DPYSL3, JAG1, ECT2, LPAR1, EPHA4, EZH2, TNIK, FN1, NEGR1, ASPM, TNFRSF21, HMGB2, HES1, ID1, ID2, IL1B, IL6, IL6ST, ITPKA, L1CAM, LIF, MEIS1, NEFL, NTF3, SHANK1, TRPV2, SERPINF1, SERPINE2, PRRX1, PPP2R5B, CCDC88A, TENM3, RELN, PTK7, PREX1, PTN, ZSWIM6, BDNF, CXCL12, SEMA3F, BMP2, SRGAP2C, SMO, SPOCK1, SPP1, XRCC2, CXCR4, ENC1, CAV1, NREP, SLIT2, KIF20B, CDK1, CDC20	1041	601	52392	6.85683e-20	6.1636e-16	1.34283e-18
cellular_component	GO:0005657	replication fork	24	CHEK1, DNMT1, UHRF1, H2AFX, MCM3, PCNA, GINS2, POLA1, POLD1, POLE, POLE2, MCM10, PRIM1, RAD51D, RFC1, RFC2, RFC3, RFC4, RFC5, XRCC2, XRCC3, PIF1, CDC45, GINS4	1075	61	52932	7.34939e-20	6.60636e-16	1.43617e-18
biological_process	GO:0009057	macromolecule catabolic process	80	GPC6, CDK2, TRIB1, CDKN1B, CDKN2A, LYPLA1, RNASEH2A, USP16, CENPE, UBE2C, CHI3L1, EXOSC8, GABARAPL2, CIDEA, PLK3, SPATA18, VCAN, FBXL16, CTSS, DCN, DNA2, CLN8, FAP, FEN1, SMC5, KCTD13, SVIP, FBXO5, GJA1, UHRF1, NRG1, HMGB1, HMGB2, HMMR, HNRNPD, BIRC2, IL1B, LIG1, MAD2L1, NEK2, ODC1, DTL, ASB2, OAZ3, PLK1, PMAIP1, EXOSC9, EXOSC4, PBK, FMN2, CEMIP, TRIB3, RNF5, BGN, RHBDF1, SOX17, AURKA, BUB1, BUB1…	1019	1121	51872	9.95548e-20	8.94898e-16	1.94121e-18
biological_process	GO:0044786	cell cycle DNA replication	22	POLD3, STAG2, E2F7, DNA2, FEN1, LIG1, PCNA, GINS2, POLA1, POLD1, POLE, POLE2, PRIM1, RFC1, RFC2, RFC3, RFC4, RFC5, CDT1, CDC7, CDC45, SMC3	1077	46	52947	1.27312e-19	1.14441e-15	2.47708e-18
[truncated: 8,527 more rows]

## Sheet: gomap_genes
InID	OutID	GOID	Term	Namespace	count	PValue	Bonferroni	FDR	Gene_ID	Gene_Symbol	Transcript_ID	Vector/HRasV12.fc	Vector/HRasV12.volume	N_HRasV12	N_Vector
1000	CDH2	GO:0000165	MAPK cascade	biological_process	78	5.66797e-26	5.09493e-22	1.47252e-24	1000	CDH2	NM_001308176,NM_001792	2.30845	5.02536	4.458	5.66492
[truncated: 139,263 more rows]
