# Supplementary material for: RNaseH2A downregulation drives inflammatory gene expression via genomic DNA fragmentation in senescent and cancer cells
Source: Commun Biol. 2022 Dec 28;5:1420. doi: 10.1038/s42003-022-04369-7 (PMC9797495; doi:10.1038/s42003-022-04369-7)
Supplement: Supplementary file 6 — Supplementary Data 3 [file 42003_2022_4369_MOESM6_ESM.xlsx]

## Sheet: a.Early_Late
NAME	PROBE	DESCRIPTION<br>(from dataset)	GENE SYMBOL	GENE_TITLE	RANK IN GENE LIST	RANK METRIC SCORE	RUNNING ES	CORE ENRICHMENT
row_0	NEIL3	na	NEIL3	nei endonuclease VIII-like 3 (E. coli)	161	4.36945	0.0089316	Yes
row_1	EXO1	na	EXO1	exonuclease 1	296	4.06287	0.0182937	Yes
row_2	RAD51	na	RAD51	RAD51 homolog (RecA homolog, E. coli) (S. cerevisiae)	335	3.99758	0.0338233	Yes
row_3	XRCC2	na	XRCC2	X-ray repair complementing defective repair in Chinese hamster cells 2	404	3.84487	0.0466422	Yes
row_4	XRCC3	na	XRCC3	X-ray repair complementing defective repair in Chinese hamster cells 3	419	3.81871	0.0629782	Yes
row_5	POLE	na	POLE	polymerase (DNA directed), epsilon	505	3.61006	0.0735903	Yes
row_6	RNASEH2A	na	RNASEH2A	ribonuclease H2, subunit A	534	3.5437	0.0877394	Yes
row_7	FEN1	na	FEN1	flap structure-specific endonuclease 1	614	3.42577	0.0979216	Yes
row_8	POLD1	na	POLD1	polymerase (DNA directed), delta 1, catalytic subunit 125kDa	631	3.38732	0.112171	Yes
row_9	TREX2	na	TREX2	three prime repair exonuclease 2	693	3.27483	0.122882	Yes
row_10	DCLRE1B	na	DCLRE1B	DNA cross-link repair 1B (PSO2 homolog, S. cerevisiae)	698	3.27343	0.137424	Yes
row_11	POLA1	na	POLA1	polymerase (DNA directed), alpha 1	742	3.209	0.149049	Yes
row_12	DNA2	na	null	null	766	3.16036	0.1618	Yes
row_13	LOC81691	na	LOC81691	-	797	3.11587	0.173879	Yes
row_14	EME1	na	EME1	essential meiotic endonuclease 1 homolog 1 (S. pombe)	808	3.09457	0.187208	Yes
row_15	GEN1	na	null	null	994	2.78073	0.187335	Yes
row_16	TOE1	na	TOE1	target of EGR1, member 1 (nuclear)	1017	2.74501	0.198274	Yes
row_17	ENPP1	na	ENPP1	ectonucleotide pyrophosphatase/phosphodiesterase 1	1092	2.64095	0.205242	Yes
row_18	ISG20	na	ISG20	interferon stimulated exonuclease gene 20kDa	1107	2.62341	0.216169	Yes
row_19	N4BP2	na	N4BP2	-	1161	2.5423	0.224105	Yes
row_20	RAD51D	na	null	null	1240	2.4323	0.229859	Yes
row_21	EXOSC8	na	EXOSC8	exosome component 8	1439	2.24884	0.226704	Yes
row_22	TDP1	na	TDP1	tyrosyl-DNA phosphodiesterase 1	1479	2.2023	0.234044	Yes
row_23	RPP25	na	RPP25	ribonuclease P 25kDa subunit	1485	2.19735	0.243649	Yes
row_24	RAD1	na	RAD1	RAD1 homolog (S. pombe)	1518	2.17794	0.251349	Yes
row_25	EXOSC9	na	EXOSC9	exosome component 9	1539	2.15867	0.25977	Yes
row_26	EXOSC2	na	EXOSC2	exosome component 2	1624	2.07348	0.263497	Yes
row_27	POP1	na	POP1	processing of precursor 1, ribonuclease P/MRP subunit (S. cerevisiae)	1686	2.0327	0.268588	Yes
row_28	DNASE1L2	na	DNASE1L2	deoxyribonuclease I-like 2	1718	1.99655	0.275535	Yes
row_29	RAD51B	na	null	null	1735	1.98227	0.283427	Yes
row_30	OGG1	na	OGG1	8-oxoguanine DNA glycosylase	1790	1.93626	0.288552	Yes
row_31	DCLRE1C	na	DCLRE1C	DNA cross-link repair 1C (PSO2 homolog, S. cerevisiae)	1840	1.89623	0.293833	Yes
row_32	PAN2	na	null	null	1919	1.84924	0.296949	Yes
row_33	DIS3L	na	null	null	2084	1.74013	0.293782	Yes
row_34	APEX2	na	APEX2	APEX nuclease (apurinic/apyrimidinic endonuclease) 2	2122	1.72144	0.29908	Yes
row_35	REXO1	na	REXO1	REX1, RNA exonuclease 1 homolog (S. cerevisiae)	2135	1.71438	0.30603	Yes
row_36	DFFB	na	DFFB	DNA fragmentation factor, 40kDa, beta polypeptide (caspase-activated DNase)	2168	1.68999	0.311522	Yes
row_37	SLX1A	na	null	null	2195	1.67313	0.317342	Yes
row_38	EXOSC6	na	EXOSC6	exosome component 6	2208	1.66273	0.324057	Yes
row_39	ERI1	na	null	null	2212	1.65897	0.331362	Yes
row_40	POP7	na	POP7	processing of precursor 7, ribonuclease P subunit (S. cerevisiae)	2232	1.64524	0.337527	Yes
row_41	DCLRE1A	na	DCLRE1A	DNA cross-link repair 1A (PSO2 homolog, S. cerevisiae)	2260	1.62443	0.343059	Yes
row_42	DROSHA	na	null	null	2290	1.60707	0.348378	Yes
row_43	SLX4	na	null	null	2475	1.54285	0.342972	Yes
row_44	FANCM	na	FANCM	Fanconi anemia, complementation group M	2544	1.50894	0.345222	Yes
row_45	RAD9A	na	RAD9A	RAD9 homolog A (S. pombe)	2553	1.5028	0.351483	Yes
row_46	DGCR8	na	DGCR8	DiGeorge syndrome critical region gene 8	2790	1.38513	0.341862	Yes
row_47	RCL1	na	RCL1	RNA terminal phosphate cyclase-like 1	2816	1.3726	0.34639	Yes
row_48	EXOSC10	na	EXOSC10	exosome component 10	2829	1.36374	0.351752	Yes
row_49	RPP30	na	RPP30	ribonuclease P/MRP 30kDa subunit	2894	1.34051	0.353509	Yes
row_50	SETMAR	na	SETMAR	SET domain and mariner transposase fusion gene	2914	1.33368	0.358264	Yes
row_51	RNASEH2B	na	RNASEH2B	ribonuclease H2, subunit B	2923	1.33055	0.363746	Yes
row_52	HMGA1	na	HMGA1	high mobility group AT-hook 1	2945	1.32304	0.368319	Yes
row_53	ERI2	na	null	null	3005	1.30012	0.370229	Yes
row_54	TSEN15	na	null	null	3011	1.29749	0.375764	Yes
row_55	TSEN54	na	TSEN54	tRNA splicing endonuclease 54 homolog (S. cerevisiae)	3042	1.28227	0.379546	Yes
row_56	DCPS	na	DCPS	decapping enzyme, scavenger	3055	1.27663	0.384514	Yes
row_57	PPP1R8	na	PPP1R8	protein phosphatase 1, regulatory (inhibitor) subunit 8	3111	1.24837	0.38646	Yes
row_58	DBR1	na	DBR1	debranching enzyme homolog 1 (S. cerevisiae)	3134	1.2404	0.390591	Yes
row_59	MRE11A	na	MRE11A	MRE11 meiotic recombination 11 homolog A (S. cerevisiae)	3263	1.18719	0.387346	Yes
row_60	ERN1	na	ERN1	endoplasmic reticulum to nucleus signalling 1	3346	1.15625	0.387057	Yes
row_61	ENPP2	na	ENPP2	ectonucleotide pyrophosphatase/phosphodiesterase 2 (autotaxin)	3419	1.128	0.387314	Yes
row_62	SMG6	na	SMG6	Smg-6 homolog, nonsense mediated mRNA decay factor (C. elegans)	3469	1.10917	0.389034	Yes
row_63	MUS81	na	MUS81	MUS81 endonuclease homolog (S. cerevisiae)	3483	1.10488	0.393158	Yes
row_64	POLG	na	POLG	polymerase (DNA directed), gamma	3513	1.09577	0.396163	Yes
row_65	CNOT6	na	CNOT6	CCR4-NOT transcription complex, subunit 6	3522	1.09409	0.400575	Yes
row_66	TSEN2	na	TSEN2	tRNA splicing endonuclease 2 homolog (S. cerevisiae)	3580	1.07431	0.401599	Yes
row_67	RBBP8	na	RBBP8	retinoblastoma binding protein 8	3596	1.06904	0.405426	Yes
row_68	AEN	na	null	null	3612	1.06206	0.409222	Yes
row_69	PMS2	na	PMS2	PMS2 postmeiotic segregation increased 2 (S. cerevisiae)	3623	1.05709	0.413332	Yes
row_70	ZRANB3	na	ZRANB3	zinc finger, RAN-binding domain containing 3	3689	1.03435	0.413636	Yes
row_71	RNASEH1	na	RNASEH1	ribonuclease H1	3701	1.03012	0.417556	Yes
row_72	DIS3L2	na	null	null	3822	0.990285	0.413958	No
row_73	PGAP1	na	PGAP1	-	3914	0.963261	0.41219	No
row_74	EXOSC3	na	EXOSC3	exosome component 3	4038	0.924915	0.408095	No
row_75	APEX1	na	APEX1	APEX nuclease (multifunctional DNA repair enzyme) 1	4085	0.910229	0.409116	No
row_76	ISG20L2	na	ISG20L2	interferon stimulated exonuclease gene 20kDa-like 2	4110	0.90402	0.411591	No
row_77	KIAA0391	na	KIAA0391	KIAA0391	4270	0.857824	0.404768	No
row_78	ASTE1	na	ASTE1	asteroid homolog 1 (Drosophila)	4280	0.854121	0.408027	No
row_79	DCP2	na	DCP2	DCP2 decapping enzyme homolog (S. cerevisiae)	4402	0.810747	0.40355	No
row_80	EXOSC5	na	EXOSC5	exosome component 5	4496	0.782971	0.400831	No
row_81	ALKBH1	na	ALKBH1	alkB, alkylation repair homolog 1 (E. coli)	4504	0.781628	0.403897	No
row_82	RAD51C	na	RAD51C	RAD51 homolog C (S. cerevisiae)	4697	0.726955	0.39426	No
row_83	EXOG	na	null	null	4737	0.718957	0.394888	No
row_84	G3BP1	na	null	null	4777	0.709443	0.395472	No
row_85	TSN	na	TSN	translin	4827	0.690073	0.395296	No
row_86	EDC3	na	EDC3	enhancer of mRNA decapping 3 homolog (S. cerevisiae)	4987	0.644485	0.387508	No
row_87	RPP14	na	RPP14	ribonuclease P 14kDa subunit	4996	0.642992	0.389878	No
row_88	ERCC4	na	ERCC4	excision repair cross-complementing rodent repair deficiency, complementation group 4	5080	0.61955	0.387094	No
row_89	REXO4	na	REXO4	REX4, RNA exonuclease 4 homolog (S. cerevisiae)	5273	0.575732	0.376773	No
row_90	PNKP	na	PNKP	polynucleotide kinase 3'-phosphatase	5333	0.558721	0.375329	No
row_91	PNPT1	na	PNPT1	polyribonucleotide nucleotidyltransferase 1	5373	0.548904	0.375187	No
row_92	ELAC2	na	ELAC2	elaC homolog 2 (E. coli)	5440	0.532036	0.373151	No
row_93	CNOT1	na	CNOT1	CCR4-NOT transcription complex, subunit 1	5483	0.521741	0.372684	No
row_94	CNOT7	na	CNOT7	CCR4-NOT transcription complex, subunit 7	5484	0.521422	0.375044	No
row_95	TREX1	na	TREX1	three prime repair exonuclease 1	5551	0.502376	0.372874	No
row_96	PARN	na	PARN	poly(A)-specific ribonuclease (deadenylation nuclease)	5688	0.465362	0.365823	No
row_97	MAP1S	na	MAP1S	microtubule-associated protein 1S	5718	0.458287	0.365945	No
row_98	POP5	na	POP5	processing of precursor 5, ribonuclease P/MRP subunit (S. cerevisiae)	5740	0.454234	0.366586	No
row_99	CNOT6L	na	CNOT6L	CCR4-NOT transcription complex, subunit 6-like	5743	0.453637	0.368504	No
row_100	SMUG1	na	SMUG1	single-strand-selective monofunctional uracil-DNA glycosylase 1	5793	0.441522	0.367203	No
row_101	TATDN2	na	TATDN2	TatD DNase domain containing 2	5794	0.440877	0.369198	No
row_102	RNASEH2C	na	RNASEH2C	ribonuclease H2, subunit C	6031	0.376523	0.355014	No
row_103	WRN	na	WRN	Werner syndrome	6051	0.371382	0.355415	No
row_104	NTHL1	na	NTHL1	nth endonuclease III-like 1 (E. coli)	6056	0.370206	0.356821	No
row_105	ERI3	na	null	null	6064	0.366579	0.358008	No
row_106	NOB1	na	NOB1	NIN1/RPN12 binding protein 1 homolog (S. cerevisiae)	6172	0.344446	0.352363	No
row_107	XRN2	na	XRN2	5'-3' exoribonuclease 2	6193	0.338669	0.352549	No
row_108	NME1	na	NME1	non-metastatic cells 1, protein (NM23A) expressed in	6219	0.332761	0.352372	No
row_109	HARBI1	na	null	null	6320	0.308935	0.347037	No
row_110	RPP21	na	RPP21	ribonuclease P 21kDa subunit	6360	0.301202	0.345775	No
row_111	PAN3	na	PAN3	PAN3 polyA specific ribonuclease subunit homolog (S. cerevisiae)	6420	0.289729	0.343114	No
row_112	POLB	na	POLB	polymerase (DNA directed), beta	6594	0.252431	0.332609	No
row_113	MRPL44	na	MRPL44	mitochondrial ribosomal protein L44	6596	0.251496	0.33368	No
row_114	CPSF3	na	CPSF3	cleavage and polyadenylation specific factor 3, 73kDa	6938	0.173464	0.311508	No
row_115	FAN1	na	null	null	6983	0.162516	0.309281	No
row_116	CNOT2	na	CNOT2	CCR4-NOT transcription complex, subunit 2	7009	0.156482	0.308306	No
row_117	ELAC1	na	ELAC1	elaC homolog 1 (E. coli)	7049	0.146262	0.306342	No
row_118	RPS3	na	RPS3	ribosomal protein S3	7256	0.10192	0.292935	No
row_119	PDE12	na	null	null	7257	0.100691	0.29339	No
row_120	ANG	na	ANG	angiogenin, ribonuclease, RNase A family, 5	7342	0.0830362	0.288111	No
row_121	SND1	na	SND1	-	7473	0.0520743	0.279595	No
row_122	MBD4	na	MBD4	methyl-CpG binding domain protein 4	7540	0.0373979	0.275321	No
row_123	POP4	na	POP4	processing of precursor 4, ribonuclease P/MRP subunit (S. cerevisiae)	7623	0.0219433	0.2699	No
row_124	DICER1	na	DICER1	Dicer1, Dcr-1 homolog (Drosophila)	7669	0.0126649	0.266928	No
row_125	EXOSC1	na	EXOSC1	exosome component 1	7780	-0.00867458	0.259561	No
row_126	RPP40	na	RPP40	ribonuclease P 40kDa subunit	7872	-0.02684	0.253557	No
row_127	RPP38	na	RPP38	ribonuclease P/MRP 38kDa subunit	8109	-0.0820429	0.23804	No
row_128	ERCC1	na	ERCC1	excision repair cross-complementing rodent repair deficiency, complementation group 1 (includes overlapping antisense sequence)	8415	-0.112276	0.218015	No
row_129	APTX	na	APTX	aprataxin	8493	-0.131187	0.213424	No
row_130	DNASE1	na	DNASE1	deoxyribonuclease I	8516	-0.135441	0.212556	No
row_131	EXOSC4	na	EXOSC4	exosome component 4	8592	-0.154351	0.208205	No
row_132	ENDOV	na	null	null	8859	-0.214464	0.191268	No
row_133	ENDOG	na	ENDOG	endonuclease G	9252	-0.309686	0.166279	No
row_134	RNASE4	na	RNASE4	ribonuclease, RNase A family, 4	9388	-0.344953	0.158752	No
row_135	NEIL2	na	NEIL2	nei like 2 (E. coli)	9477	-0.366536	0.154486	No
row_136	XRN1	na	XRN1	5'-3' exoribonuclease 1	9792	-0.450583	0.135385	No
row_137	CCRN4L	na	CCRN4L	CCR4 carbon catabolite repression 4-like (S. cerevisiae)	9858	-0.463817	0.133108	No
row_138	TDP2	na	null	null	9974	-0.492778	0.127596	No
row_139	TATDN3	na	TATDN3	TatD DNase domain containing 3	10114	-0.531191	0.120641	No
row_140	PELO	na	PELO	pelota homolog (Drosophila)	10133	-0.536895	0.121859	No
row_141	REV3L	na	REV3L	REV3-like, catalytic subunit of DNA polymerase zeta (yeast)	10667	-0.687978	0.0890892	No
row_142	EXD2	na	null	null	10719	-0.703723	0.08884	No
row_143	EXD3	na	null	null	10839	-0.739662	0.0841754	No
row_144	RAD50	na	RAD50	RAD50 homolog (S. cerevisiae)	10862	-0.744229	0.0860617	No
row_145	CNOT8	na	CNOT8	CCR4-NOT transcription complex, subunit 8	10884	-0.749617	0.0880397	No
row_146	EXOSC7	na	EXOSC7	exosome component 7	11841	-1.05158	0.0284381	No
row_147	DDX1	na	DDX1	DEAD (Asp-Glu-Ala-Asp) box polypeptide 1	12045	-1.10908	0.01979	No
row_148	DIS3	na	null	null	12072	-1.11996	0.0231071	No
row_149	HMGA2	na	HMGA2	high mobility group AT-hook 2	12127	-1.13975	0.0246287	No
row_150	ZC3H12B	na	ZC3H12B	zinc finger CCCH-type containing 12B	12172	-1.15871	0.0269094	No
row_151	TSEN34	na	TSEN34	tRNA splicing endonuclease 34 homolog (S. cerevisiae)	12255	-1.19711	0.0268055	No
row_152	ENDOD1	na	ENDOD1	endonuclease domain containing 1	12324	-1.21989	0.0277473	No
row_153	RNASEL	na	RNASEL	ribonuclease L (2',5'-oligoisoadenylate synthetase-dependent)	12371	-1.23763	0.0302503	No
row_154	ERCC5	na	ERCC5	me))	12397	-1.25085	0.034227	No
row_155	REXO2	na	REXO2	REX2, RNA exonuclease 2 homolog (S. cerevisiae)	12452	-1.27571	0.0363638	No
row_156	DNASE2	na	DNASE2	deoxyribonuclease II, lysosomal	12551	-1.3216	0.0357461	No
row_157	RNASEK	na	null	null	12695	-1.38784	0.0323986	No
row_158	RAD9B	na	RAD9B	RAD9 homolog B (S. cerevisiae)	12723	-1.40807	0.036952	No
row_159	ZC3H12C	na	ZC3H12C	zinc finger CCCH-type containing 12C	12768	-1.43322	0.0404747	No
row_160	RNASET2	na	RNASET2	ribonuclease T2	12880	-1.48938	0.039741	No
row_161	PLD6	na	null	null	12987	-1.55565	0.0396437	No
row_162	DNASE1L1	na	DNASE1L1	deoxyribonuclease I-like 1	13019	-1.57587	0.044687	No
row_163	RAG1	na	RAG1	recombination activating gene 1	13108	-1.6386	0.0461768	No
row_164	POLN	na	POLN	polymerase (DNA directed) nu	13409	-1.78211	0.0340437	No
row_165	APLF	na	null	null	13448	-1.81775	0.0397103	No
row_166	TATDN1	na	TATDN1	TatD DNase domain containing 1	13552	-1.91756	0.0414525	No
row_167	EME2	na	EME2	essential meiotic endonuclease 1 homolog 2 (S. pombe)	13724	-2.08558	0.0393771	No
row_168	ZC3H12D	na	ZC3H12D	zinc finger CCCH-type containing 12D	13732	-2.09231	0.0483729	No
row_169	NEIL1	na	NEIL1	nei endonuclease VIII-like 1 (E. coli)	13834	-2.2067	0.051558	No
row_170	HRSP12	na	HRSP12	heat-responsive protein 12	14107	-2.54817	0.0447761	No
row_171	ZC3H12A	na	ZC3H12A	zinc finger CCCH-type containing 12A	14714	-3.74791	0.0209371	No

## Sheet: b.Early_Late_IMR90
NAME	PROBE	GENE SYMBOL	GENE_TITLE	RANK IN GENE LIST	RANK METRIC SCORE	RUNNING ES	CORE ENRICHMENT
row_0	EXO1	EXO1	exonuclease 1	85	1.91431	0.0479388	Yes
row_1	NEIL3	NEIL3	nei endonuclease VIII-like 3 (E. coli)	169	1.55317	0.0861474	Yes
row_2	RNASEH2A	RNASEH2A	ribonuclease H2, subunit A	244	1.31413	0.118291	Yes
row_3	ENPP1	ENPP1	ectonucleotide pyrophosphatase/phosphodiesterase 1	258	1.27999	0.152489	Yes
row_4	ENPP2	ENPP2	ectonucleotide pyrophosphatase/phosphodiesterase 2 (autotaxin)	427	0.984455	0.171064	Yes
row_5	RAD51	RAD51	RAD51 homolog (RecA homolog, E. coli) (S. cerevisiae)	452	0.934281	0.195315	Yes
row_6	LOC81691	LOC81691	-	477	0.914851	0.219038	Yes
row_7	POLA1	POLA1	polymerase (DNA directed), alpha 1	499	0.879222	0.241938	Yes
row_8	POLE	POLE	polymerase (DNA directed), epsilon	585	0.782959	0.259089	Yes
row_9	ISG20	ISG20	interferon stimulated exonuclease gene 20kDa	599	0.762375	0.2792	Yes
row_10	APEX2	APEX2	APEX nuclease (apurinic/apyrimidinic endonuclease) 2	612	0.748715	0.298989	Yes
row_11	TDP1	TDP1	tyrosyl-DNA phosphodiesterase 1	634	0.735695	0.317983	Yes
row_12	DCLRE1B	DCLRE1B	DNA cross-link repair 1B (PSO2 homolog, S. cerevisiae)	797	0.605185	0.32653	Yes
row_13	N4BP2	N4BP2	-	817	0.583928	0.341492	Yes
row_14	TOE1	TOE1	target of EGR1, member 1 (nuclear)	819	0.582653	0.357299	Yes
row_15	DMC1	DMC1	DMC1 dosage suppressor of mck1 homolog, meiosis-specific homologous recombination (yeast)	831	0.574439	0.372394	Yes
row_16	DFFB	DFFB	DNA fragmentation factor, 40kDa, beta polypeptide (caspase-activated DNase)	919	0.523404	0.382383	Yes
row_17	DCPS	DCPS	decapping enzyme, scavenger	970	0.498231	0.393496	Yes
row_18	EXOSC2	EXOSC2	exosome component 2	979	0.495598	0.406592	Yes
row_19	RBBP8	RBBP8	retinoblastoma binding protein 8	1008	0.482109	0.418343	Yes
row_20	SETMAR	SETMAR	SET domain and mariner transposase fusion gene	1049	0.467304	0.429104	Yes
row_21	DCLRE1A	DCLRE1A	DNA cross-link repair 1A (PSO2 homolog, S. cerevisiae)	1061	0.459097	0.44106	Yes
row_22	FANCM	FANCM	Fanconi anemia, complementation group M	1104	0.446048	0.451145	Yes
row_23	EXOSC9	EXOSC9	exosome component 9	1139	0.432738	0.461258	Yes
row_24	FEN1	FEN1	flap structure-specific endonuclease 1	1184	0.416667	0.470446	Yes
row_25	POP1	POP1	processing of precursor 1, ribonuclease P/MRP subunit (S. cerevisiae)	1276	0.388384	0.476565	Yes
row_26	EXOSC8	EXOSC8	exosome component 8	1295	0.38174	0.486073	Yes
row_27	PGAP1	PGAP1	-	1345	0.369152	0.493723	Yes
row_28	MRE11A	MRE11A	MRE11 meiotic recombination 11 homolog A (S. cerevisiae)	1438	0.341715	0.498523	Yes
row_29	ZRANB3	ZRANB3	zinc finger, RAN-binding domain containing 3	1568	0.314315	0.500768	Yes
row_30	RCL1	RCL1	RNA terminal phosphate cyclase-like 1	1633	0.302929	0.505882	Yes
row_31	TSEN2	TSEN2	tRNA splicing endonuclease 2 homolog (S. cerevisiae)	1738	0.285453	0.508564	Yes
row_32	ASTE1	ASTE1	asteroid homolog 1 (Drosophila)	1809	0.273936	0.512596	Yes
row_33	CNOT6	CNOT6	CCR4-NOT transcription complex, subunit 6	1815	0.2734	0.519792	Yes
row_34	POLB	POLB	polymerase (DNA directed), beta	1855	0.267152	0.525155	Yes
row_35	XRCC2	XRCC2	X-ray repair complementing defective repair in Chinese hamster cells 2	1959	0.253161	0.527007	Yes
row_36	PNPT1	PNPT1	polyribonucleotide nucleotidyltransferase 1	1995	0.245973	0.531989	Yes
row_37	RNASEH2B	RNASEH2B	ribonuclease H2, subunit B	2103	0.23239	0.533081	Yes
row_38	DGCR8	DGCR8	DiGeorge syndrome critical region gene 8	2106	0.232133	0.5393	Yes
row_39	RPP30	RPP30	ribonuclease P/MRP 30kDa subunit	2126	0.229558	0.544618	Yes
row_40	NOB1	NOB1	NIN1/RPN12 binding protein 1 homolog (S. cerevisiae)	2127	0.229435	0.550862	Yes
row_41	POP7	POP7	processing of precursor 7, ribonuclease P subunit (S. cerevisiae)	2168	0.224177	0.555006	Yes
row_42	MUS81	MUS81	MUS81 endonuclease homolog (S. cerevisiae)	2262	0.213043	0.556256	Yes
row_43	RAD51C	RAD51C	RAD51 homolog C (S. cerevisiae)	2339	0.204282	0.558099	Yes
row_44	KIAA0391	KIAA0391	KIAA0391	2371	0.200985	0.562052	Yes
row_45	CPSF3	CPSF3	cleavage and polyadenylation specific factor 3, 73kDa	2415	0.196938	0.565309	Yes
row_46	ZC3H12C	ZC3H12C	zinc finger CCCH-type containing 12C	2479	0.191866	0.567449	Yes
row_47	RAD1	RAD1	RAD1 homolog (S. pombe)	2493	0.19052	0.571998	Yes
row_48	EXOSC10	EXOSC10	exosome component 10	2573	0.183358	0.573124	Yes
row_49	EXOSC3	EXOSC3	exosome component 3	2595	0.18131	0.577032	Yes
row_50	PARN	PARN	poly(A)-specific ribonuclease (deadenylation nuclease)	2670	0.17589	0.578199	Yes
row_51	EXOSC7	EXOSC7	exosome component 7	2678	0.175542	0.582634	Yes
row_52	CNOT7	CNOT7	CCR4-NOT transcription complex, subunit 7	2729	0.171112	0.584846	Yes
row_53	DCLRE1C	DCLRE1C	DNA cross-link repair 1C (PSO2 homolog, S. cerevisiae)	2763	0.168535	0.587818	Yes
row_54	ENDOD1	ENDOD1	endonuclease domain containing 1	2787	0.166846	0.591234	Yes
row_55	EIF2C1	EIF2C1	eukaryotic translation initiation factor 2C, 1	2861	0.161424	0.592057	Yes
row_56	RPP38	RPP38	ribonuclease P/MRP 38kDa subunit	2893	0.159475	0.594881	Yes
row_57	TSN	TSN	translin	3144	0.142223	0.586525	No
row_58	PAN3	PAN3	PAN3 polyA specific ribonuclease subunit homolog (S. cerevisiae)	3155	0.141561	0.589888	No
row_59	TREX1	TREX1	three prime repair exonuclease 1	3207	0.138758	0.59117	No
row_60	APEX1	APEX1	APEX nuclease (multifunctional DNA repair enzyme) 1	3242	0.136593	0.593225	No
row_61	RNASEH1	RNASEH1	ribonuclease H1	3308	0.131805	0.593633	No
row_62	DOM3Z	DOM3Z	dom-3 homolog Z (C. elegans)	3359	0.12947	0.594711	No
row_63	XRN2	XRN2	5'-3' exoribonuclease 2	3488	0.121604	0.591761	No
row_64	MBD4	MBD4	methyl-CpG binding domain protein 4	3512	0.120524	0.593916	No
row_65	RNASEH2C	RNASEH2C	ribonuclease H2, subunit C	3621	0.114248	0.591743	No
row_66	CNOT2	CNOT2	CCR4-NOT transcription complex, subunit 2	3684	0.110703	0.591724	No
row_67	EXOSC6	EXOSC6	exosome component 6	3730	0.108793	0.592484	No
row_68	CNOT6L	CNOT6L	CCR4-NOT transcription complex, subunit 6-like	3795	0.105826	0.592234	No
row_69	NME1	NME1	non-metastatic cells 1, protein (NM23A) expressed in	4061	0.0943945	0.581843	No
row_70	EIF2C2	EIF2C2	eukaryotic translation initiation factor 2C, 2	4070	0.0940696	0.584012	No
row_71	RPS3	RPS3	ribosomal protein S3	4249	0.0862635	0.577654	No
row_72	DCP2	DCP2	DCP2 decapping enzyme homolog (S. cerevisiae)	4291	0.0841834	0.57794	No
row_73	RPP14	RPP14	ribonuclease P 14kDa subunit	4328	0.0829068	0.578436	No
row_74	CNOT1	CNOT1	CCR4-NOT transcription complex, subunit 1	4333	0.082519	0.580486	No
row_75	PPP1R8	PPP1R8	protein phosphatase 1, regulatory (inhibitor) subunit 8	4357	0.0813263	0.581574	No
row_76	DBR1	DBR1	debranching enzyme homolog 1 (S. cerevisiae)	4404	0.0793985	0.581485	No
row_77	HMGA2	HMGA2	high mobility group AT-hook 2	4413	0.0790345	0.583245	No
row_78	POP5	POP5	processing of precursor 5, ribonuclease P/MRP subunit (S. cerevisiae)	4447	0.0774553	0.583739	No
row_79	ELAC1	ELAC1	elaC homolog 1 (E. coli)	4848	0.0626017	0.565881	No
row_80	WRN	WRN	Werner syndrome	4889	0.0612125	0.56559	No
row_81	ERCC1	ERCC1	excision repair cross-complementing rodent repair deficiency, complementation group 1 (includes overlapping antisense sequence)	4918	0.0600257	0.565855	No
row_82	SMG6	SMG6	Smg-6 homolog, nonsense mediated mRNA decay factor (C. elegans)	4994	0.057289	0.563746	No
row_83	RPP21	RPP21	ribonuclease P 21kDa subunit	5025	0.0562403	0.563809	No
row_84	TATDN1	TATDN1	TatD DNase domain containing 1	5061	0.0548037	0.563589	No
row_85	RAD50	RAD50	RAD50 homolog (S. cerevisiae)	5095	0.0537741	0.563439	No
row_86	EME1	EME1	essential meiotic endonuclease 1 homolog 1 (S. pombe)	5101	0.0536244	0.564653	No
row_87	POLD1	POLD1	polymerase (DNA directed), delta 1, catalytic subunit 125kDa	5187	0.0507703	0.561878	No
row_88	POLG	POLG	polymerase (DNA directed), gamma	5200	0.0504097	0.562663	No
row_89	PNKP	PNKP	polynucleotide kinase 3'-phosphatase	5212	0.0499538	0.563485	No
row_90	HMGA1	HMGA1	high mobility group AT-hook 1	5467	0.0416882	0.552197	No
row_91	ERN2	ERN2	endoplasmic reticulum to nucleus signalling 2	5574	0.038672	0.548066	No
row_92	TATDN2	TATDN2	TatD DNase domain containing 2	5726	0.034165	0.541611	No
row_93	DDX1	DDX1	DEAD (Asp-Glu-Ala-Asp) box polypeptide 1	5967	0.0273024	0.530617	No
row_94	OGG1	OGG1	8-oxoguanine DNA glycosylase	6009	0.0257228	0.529312	No
row_95	EXOSC1	EXOSC1	exosome component 1	6125	0.0222103	0.524292	No
row_96	EDC3	EDC3	enhancer of mRNA decapping 3 homolog (S. cerevisiae)	6138	0.0219674	0.524303	No
row_97	TSEN54	TSEN54	tRNA splicing endonuclease 54 homolog (S. cerevisiae)	6184	0.0205956	0.522663	No
row_98	RNASE4	RNASE4	ribonuclease, RNase A family, 4	6472	0.0131576	0.508986	No
row_99	APTX	APTX	aprataxin	6649	0.00898055	0.500623	No
row_100	NTHL1	NTHL1	nth endonuclease III-like 1 (E. coli)	6689	0.00801446	0.498934	No
row_101	SND1	SND1	-	6718	0.00745426	0.497767	No
row_102	SMUG1	SMUG1	single-strand-selective monofunctional uracil-DNA glycosylase 1	6731	0.0070354	0.497372	No
row_103	ERCC4	ERCC4	excision repair cross-complementing rodent repair deficiency, complementation group 4	6842	0.00443213	0.492113	No
row_104	POP4	POP4	processing of precursor 4, ribonuclease P/MRP subunit (S. cerevisiae)	6877	0.00361329	0.490548	No
row_105	RAD9A	RAD9A	RAD9 homolog A (S. pombe)	7030	0.000612589	0.483132	No
row_106	RNASE2	RNASE2	ribonuclease, RNase A family, 2 (liver, eosinophil-derived neurotoxin)	7162	-0.00128913	0.47676	No
row_107	XRCC3	XRCC3	X-ray repair complementing defective repair in Chinese hamster cells 3	7429	-0.00520117	0.463893	No
row_108	CNOT8	CNOT8	CCR4-NOT transcription complex, subunit 8	7648	-0.00710656	0.453425	No
row_109	TREX2	TREX2	three prime repair exonuclease 2	7701	-0.00774349	0.451093	No
row_110	DNASE1L2	DNASE1L2	deoxyribonuclease I-like 2	7957	-0.0100143	0.438895	No
row_111	RNASE3	RNASE3	ribonuclease, RNase A family, 3 (eosinophil cationic protein)	8160	-0.0116226	0.429333	No
row_112	EXOSC5	EXOSC5	exosome component 5	8176	-0.0117149	0.428918	No
row_113	ALKBH1	ALKBH1	alkB, alkylation repair homolog 1 (E. coli)	9004	-0.0164253	0.388921	No
row_114	REXO2	REXO2	REX2, RNA exonuclease 2 homolog (S. cerevisiae)	9029	-0.0165427	0.388197	No
row_115	RNASE7	RNASE7	ribonuclease, RNase A family, 7	10061	-0.0209247	0.338346	No
row_116	RNASE6	RNASE6	ribonuclease, RNase A family, k6	10598	-0.0229481	0.312758	No
row_117	CCRN4L	CCRN4L	CCR4 carbon catabolite repression 4-like (S. cerevisiae)	10665	-0.0231341	0.31016	No
row_118	MRPL44	MRPL44	mitochondrial ribosomal protein L44	10889	-0.023981	0.299907	No
row_119	AZGP1	AZGP1	alpha-2-glycoprotein 1, zinc	11883	-0.0279976	0.252106	No
row_120	RNASE1	RNASE1	ribonuclease, RNase A family, 1 (pancreatic)	11913	-0.0281291	0.251453	No
row_121	ZC3H12A	ZC3H12A	zinc finger CCCH-type containing 12A	11967	-0.028398	0.249634	No
row_122	REV3L	REV3L	REV3-like, catalytic subunit of DNA polymerase zeta (yeast)	12141	-0.0291101	0.241966	No
row_123	RNASE11	RNASE11	ribonuclease, RNase A family, 11 (non-active)	12932	-0.0330922	0.204232	No
row_124	DNASE1L3	DNASE1L3	deoxyribonuclease I-like 3	13721	-0.0382715	0.166737	No
row_125	REXO1	REXO1	REX1, RNA exonuclease 1 homolog (S. cerevisiae)	13949	-0.0402778	0.156732	No
row_126	DNASE2B	DNASE2B	deoxyribonuclease II beta	14480	-0.046056	0.132066	No
row_127	DICER1	DICER1	Dicer1, Dcr-1 homolog (Drosophila)	14803	-0.0506427	0.117696	No
row_128	PXDNL	PXDNL	peroxidasin homolog-like (Drosophila)	14820	-0.0508887	0.118299	No
row_129	ERN1	ERN1	endoplasmic reticulum to nucleus signalling 1	14935	-0.0530118	0.114166	No
row_130	XRN1	XRN1	5'-3' exoribonuclease 1	15080	-0.0556095	0.108638	No
row_131	ISG20L2	ISG20L2	interferon stimulated exonuclease gene 20kDa-like 2	15353	-0.061628	0.0970126	No
row_132	ZC3H12B	ZC3H12B	zinc finger CCCH-type containing 12B	15399	-0.0625511	0.0965142	No
row_133	REXO4	REXO4	REX4, RNA exonuclease 4 homolog (S. cerevisiae)	15429	-0.0635202	0.0968246	No
row_134	ENPP3	ENPP3	ectonucleotide pyrophosphatase/phosphodiesterase 3	15584	-0.0676989	0.0911356	No
row_135	MAP1S	MAP1S	microtubule-associated protein 1S	15607	-0.0682826	0.091918	No
row_136	RPP25	RPP25	ribonuclease P 25kDa subunit	15878	-0.0758647	0.0807783	No
row_137	DNASE2	DNASE2	deoxyribonuclease II, lysosomal	16747	-0.112237	0.0413836	No
row_138	ZC3H12D	ZC3H12D	zinc finger CCCH-type containing 12D	16773	-0.113608	0.0432527	No
row_139	NEIL2	NEIL2	nei like 2 (E. coli)	17154	-0.13396	0.0283145	No
row_140	EXOSC4	EXOSC4	exosome component 4	17312	-0.142861	0.0245243	No
row_141	RAD9B	RAD9B	RAD9 homolog B (S. cerevisiae)	17405	-0.148699	0.0240718	No
row_142	TSEN34	TSEN34	tRNA splicing endonuclease 34 homolog (S. cerevisiae)	17461	-0.1525	0.0255322	No
row_143	ELAC2	ELAC2	elaC homolog 2 (E. coli)	17478	-0.153299	0.0289215	No
row_144	ENDOG	ENDOG	endonuclease G	17486	-0.153723	0.0327626	No
row_145	DNASE1	DNASE1	deoxyribonuclease I	17505	-0.154642	0.0360907	No
row_146	RPP40	RPP40	ribonuclease P 40kDa subunit	17546	-0.157119	0.0384103	No
row_147	TATDN3	TATDN3	TatD DNase domain containing 3	17573	-0.159288	0.0414737	No
row_148	POLN	POLN	polymerase (DNA directed) nu	17768	-0.172727	0.0366868	No
row_149	ERCC5	ERCC5	me))	17967	-0.188046	0.0321211	No
row_150	PELO	PELO	pelota homolog (Drosophila)	18232	-0.210083	0.0249275	No
row_151	RNASEL	RNASEL	ribonuclease L (2',5'-oligoisoadenylate synthetase-dependent)	18652	-0.256333	0.0114123	No
row_152	NEIL1	NEIL1	nei endonuclease VIII-like 1 (E. coli)	18721	-0.26304	0.0152451	No
row_153	HRSP12	HRSP12	heat-responsive protein 12	19068	-0.31711	0.00695396	No
row_154	RNASET2	RNASET2	ribonuclease T2	19521	-0.415579	-0.00384138	No
row_155	DNASE1L1	DNASE1L1	deoxyribonuclease I-like 1	19697	-0.476279	0.000561723	No
row_156	EME2	EME2	essential meiotic endonuclease 1 homolog 2 (S. pombe)	20096	-0.706848	0.00033379	No
row_157	RAG1	RAG1	recombination activating gene 1	20263	-0.900644	0.0167256	No

## Sheet: c.Vector_HRasV12
NAME	PROBE	DESCRIPTION<br>(from dataset)	GENE SYMBOL	GENE_TITLE	RANK IN GENE LIST	RANK METRIC SCORE	RUNNING ES	CORE ENRICHMENT
row_0	XRCC2	na	XRCC2	X-ray repair complementing defective repair in Chinese hamster cells 2	68	4.26647	0.017504	Yes
row_1	NEIL3	na	NEIL3	nei endonuclease VIII-like 3 (E. coli)	94	4.1568	0.0368148	Yes
row_2	FANCM	na	FANCM	Fanconi anemia, complementation group M	146	3.94568	0.053653	Yes
row_3	EXO1	na	EXO1	exonuclease 1	202	3.80978	0.0695963	Yes
row_4	ENPP1	na	ENPP1	ectonucleotide pyrophosphatase/phosphodiesterase 1	291	3.63097	0.0828448	Yes
row_5	EME1	na	EME1	essential meiotic endonuclease 1 homolog 1 (S. pombe)	293	3.62755	0.100836	Yes
row_6	DNA2	na	null	null	319	3.56824	0.117219	Yes
row_7	N4BP2	na	N4BP2	-	413	3.38001	0.128945	Yes
row_8	GEN1	na	null	null	505	3.23703	0.14007	Yes
row_9	RAD51	na	RAD51	RAD51 homolog (RecA homolog, E. coli) (S. cerevisiae)	537	3.17759	0.154181	Yes
row_10	POLA1	na	POLA1	polymerase (DNA directed), alpha 1	688	2.96069	0.160703	Yes
row_11	RBBP8	na	RBBP8	retinoblastoma binding protein 8	701	2.94222	0.174683	Yes
row_12	ENPP2	na	ENPP2	ectonucleotide pyrophosphatase/phosphodiesterase 2 (autotaxin)	706	2.92415	0.189011	Yes
row_13	RNASEH2A	na	RNASEH2A	ribonuclease H2, subunit A	731	2.87711	0.202011	Yes
row_14	EXOSC9	na	EXOSC9	exosome component 9	830	2.77037	0.210431	Yes
row_15	DCLRE1B	na	DCLRE1B	DNA cross-link repair 1B (PSO2 homolog, S. cerevisiae)	956	2.61777	0.216615	Yes
row_16	RAD51D	na	null	null	995	2.56772	0.227309	Yes
row_17	XRCC3	na	XRCC3	X-ray repair complementing defective repair in Chinese hamster cells 3	1013	2.55451	0.239087	Yes
row_18	POLE	na	POLE	polymerase (DNA directed), epsilon	1031	2.53789	0.250782	Yes
row_19	ENDOU	na	null	null	1089	2.49734	0.260087	Yes
row_20	ERI2	na	null	null	1153	2.46587	0.268907	Yes
row_21	DCP2	na	DCP2	DCP2 decapping enzyme homolog (S. cerevisiae)	1259	2.36093	0.274908	Yes
row_22	XRN1	na	XRN1	5'-3' exoribonuclease 1	1290	2.33119	0.284863	Yes
row_23	FEN1	na	FEN1	flap structure-specific endonuclease 1	1310	2.31396	0.295335	Yes
row_24	EXOSC8	na	EXOSC8	exosome component 8	1433	2.22275	0.299718	Yes
row_25	REV3L	na	REV3L	REV3-like, catalytic subunit of DNA polymerase zeta (yeast)	1577	2.13457	0.302513	Yes
row_26	DCLRE1A	na	DCLRE1A	DNA cross-link repair 1A (PSO2 homolog, S. cerevisiae)	1591	2.12915	0.312394	Yes
row_27	TSEN15	na	null	null	1627	2.09695	0.32091	Yes
row_28	POLD1	na	POLD1	polymerase (DNA directed), delta 1, catalytic subunit 125kDa	1661	2.06993	0.329402	Yes
row_29	PGAP1	na	PGAP1	-	1700	2.0454	0.337498	Yes
row_30	ZRANB3	na	ZRANB3	zinc finger, RAN-binding domain containing 3	1755	2.01002	0.344543	Yes
row_31	WRN	na	WRN	Werner syndrome	1846	1.95526	0.349346	Yes
row_32	RNASEH2B	na	RNASEH2B	ribonuclease H2, subunit B	1881	1.93408	0.357108	Yes
row_33	RAD50	na	RAD50	RAD50 homolog (S. cerevisiae)	1972	1.89579	0.361615	Yes
row_34	TREX1	na	TREX1	three prime repair exonuclease 1	1981	1.89174	0.370588	Yes
row_35	PAN2	na	null	null	2020	1.86559	0.37779	Yes
row_36	DNASE1L2	na	DNASE1L2	deoxyribonuclease I-like 2	2065	1.8375	0.384523	Yes
row_37	DCLRE1C	na	DCLRE1C	DNA cross-link repair 1C (PSO2 homolog, S. cerevisiae)	2231	1.73298	0.384117	Yes
row_38	ERN2	na	ERN2	endoplasmic reticulum to nucleus signalling 2	2465	1.65891	0.379623	Yes
row_39	ASTE1	na	ASTE1	asteroid homolog 1 (Drosophila)	2673	1.56896	0.376104	Yes
row_40	PAN3	na	PAN3	PAN3 polyA specific ribonuclease subunit homolog (S. cerevisiae)	2783	1.51808	0.377692	Yes
row_41	RAD9A	na	RAD9A	RAD9 homolog A (S. pombe)	2923	1.45895	0.377346	Yes
row_42	DIS3L	na	null	null	3015	1.42336	0.379448	Yes
row_43	ENDOD1	na	ENDOD1	endonuclease domain containing 1	3200	1.34637	0.376079	Yes
row_44	PNPT1	na	PNPT1	polyribonucleotide nucleotidyltransferase 1	3292	1.31361	0.377636	Yes
row_45	SETMAR	na	SETMAR	SET domain and mariner transposase fusion gene	3362	1.2856	0.380256	Yes
row_46	ERI1	na	null	null	3421	1.26269	0.383365	Yes
row_47	ANG	na	ANG	angiogenin, ribonuclease, RNase A family, 5	3456	1.25217	0.387734	Yes
row_48	SLX1A	na	null	null	3530	1.23458	0.389882	Yes
row_49	TOE1	na	TOE1	target of EGR1, member 1 (nuclear)	3609	1.20561	0.391612	Yes
row_50	DICER1	na	DICER1	Dicer1, Dcr-1 homolog (Drosophila)	3668	1.18056	0.394312	Yes
row_51	ZC3H12B	na	ZC3H12B	zinc finger CCCH-type containing 12B	3679	1.17761	0.399623	Yes
row_52	RAD51C	na	RAD51C	RAD51 homolog C (S. cerevisiae)	3802	1.13776	0.398608	No
row_53	RAD1	na	RAD1	RAD1 homolog (S. pombe)	4020	1.07109	0.392065	No
row_54	TATDN1	na	TATDN1	TatD DNase domain containing 1	4143	1.03342	0.390532	No
row_55	TDP1	na	TDP1	tyrosyl-DNA phosphodiesterase 1	4609	0.912422	0.369632	No
row_56	MBD4	na	MBD4	methyl-CpG binding domain protein 4	4639	0.904303	0.372544	No
row_57	CNOT2	na	CNOT2	CCR4-NOT transcription complex, subunit 2	4651	0.901008	0.376424	No
row_58	EXOSC10	na	EXOSC10	exosome component 10	4785	0.861773	0.373435	No
row_59	DIS3	na	null	null	4788	0.860972	0.377609	No
row_60	POP5	na	POP5	processing of precursor 5, ribonuclease P/MRP subunit (S. cerevisiae)	4857	0.844897	0.378091	No
row_61	DBR1	na	DBR1	debranching enzyme homolog 1 (S. cerevisiae)	5000	0.808892	0.374347	No
row_62	DROSHA	na	null	null	5054	0.795895	0.375407	No
row_63	ELAC1	na	ELAC1	elaC homolog 1 (E. coli)	5093	0.785961	0.377238	No
row_64	NEIL1	na	NEIL1	nei endonuclease VIII-like 1 (E. coli)	5150	0.770949	0.378009	No
row_65	ERCC4	na	ERCC4	excision repair cross-complementing rodent repair deficiency, complementation group 4	5203	0.759194	0.378941	No
row_66	RNASE4	na	RNASE4	ribonuclease, RNase A family, 4	5262	0.744362	0.379471	No
row_67	OGG1	na	OGG1	8-oxoguanine DNA glycosylase	5263	0.743763	0.383171	No
row_68	EXOSC2	na	EXOSC2	exosome component 2	5277	0.740684	0.386144	No
row_69	APLF	na	null	null	5428	0.704641	0.381444	No
row_70	RAD51B	na	null	null	5513	0.68295	0.380246	No
row_71	RPP14	na	RPP14	ribonuclease P 14kDa subunit	5523	0.680976	0.383141	No
row_72	DMC1	na	DMC1	DMC1 dosage suppressor of mck1 homolog, meiosis-specific homologous recombination (yeast)	5645	0.652393	0.379767	No
row_73	PPP1R8	na	PPP1R8	protein phosphatase 1, regulatory (inhibitor) subunit 8	5668	0.649152	0.381792	No
row_74	CNOT7	na	CNOT7	CCR4-NOT transcription complex, subunit 7	6205	0.525631	0.355084	No
row_75	RPP30	na	RPP30	ribonuclease P/MRP 30kDa subunit	6230	0.518392	0.35635	No
row_76	FAN1	na	null	null	6242	0.51569	0.358313	No
row_77	CPSF3	na	CPSF3	cleavage and polyadenylation specific factor 3, 73kDa	6280	0.507031	0.358811	No
row_78	HMGA2	na	HMGA2	high mobility group AT-hook 2	6513	0.455458	0.348385	No
row_79	TDP2	na	null	null	6621	0.431851	0.344679	No
row_80	DDX1	na	DDX1	DEAD (Asp-Glu-Ala-Asp) box polypeptide 1	6627	0.430783	0.346549	No
row_81	CNOT6	na	CNOT6	CCR4-NOT transcription complex, subunit 6	6864	0.390289	0.335579	No
row_82	RNASEH1	na	RNASEH1	ribonuclease H1	6866	0.390238	0.337466	No
row_83	TSN	na	TSN	translin	6909	0.383849	0.337078	No
row_84	PARN	na	PARN	poly(A)-specific ribonuclease (deadenylation nuclease)	7015	0.361433	0.333132	No
row_85	CNOT1	na	CNOT1	CCR4-NOT transcription complex, subunit 1	7281	0.311407	0.320183	No
row_86	MUS81	na	MUS81	MUS81 endonuclease homolog (S. cerevisiae)	7295	0.309252	0.32101	No
row_87	DGCR8	na	DGCR8	DiGeorge syndrome critical region gene 8	7341	0.303276	0.320057	No
row_88	CNOT6L	na	CNOT6L	CCR4-NOT transcription complex, subunit 6-like	7544	0.265909	0.310329	No
row_89	DFFB	na	DFFB	DNA fragmentation factor, 40kDa, beta polypeptide (caspase-activated DNase)	7576	0.260898	0.309931	No
row_90	KIAA0391	na	KIAA0391	KIAA0391	7678	0.243739	0.305618	No
row_91	EXOSC3	na	EXOSC3	exosome component 3	8049	0.184495	0.286294	No
row_92	ENPP3	na	ENPP3	ectonucleotide pyrophosphatase/phosphodiesterase 3	8223	0.161546	0.277633	No
row_93	APEX1	na	APEX1	APEX nuclease (multifunctional DNA repair enzyme) 1	8314	0.151589	0.273464	No
row_94	DNASE2	na	DNASE2	deoxyribonuclease II, lysosomal	8924	0.0749004	0.240519	No
row_95	SLFN14	na	SLFN14	schlafen family member 14	9069	0.0593911	0.232937	No
row_96	REXO1	na	REXO1	REX1, RNA exonuclease 1 homolog (S. cerevisiae)	9166	0.0507862	0.227938	No
row_97	DCPS	na	DCPS	decapping enzyme, scavenger	9570	0.0156702	0.205968	No
row_98	TREX2	na	TREX2	three prime repair exonuclease 2	9646	0.00953593	0.201913	No
row_99	XRN2	na	XRN2	5'-3' exoribonuclease 2	9676	0.00767176	0.200364	No
row_100	DIS3L2	na	null	null	9941	-0.00277574	0.185935	No
row_101	RPP25	na	RPP25	ribonuclease P 25kDa subunit	9968	-0.00426314	0.184534	No
row_102	G3BP1	na	null	null	10299	-0.0253956	0.166607	No
row_103	ISG20	na	ISG20	interferon stimulated exonuclease gene 20kDa	10307	-0.0262113	0.166355	No
row_104	POP1	na	POP1	processing of precursor 1, ribonuclease P/MRP subunit (S. cerevisiae)	10357	-0.0321947	0.163834	No
row_105	REXO2	na	REXO2	REX2, RNA exonuclease 2 homolog (S. cerevisiae)	10418	-0.038095	0.160741	No
row_106	RPP40	na	RPP40	ribonuclease P 40kDa subunit	10434	-0.0394424	0.160117	No
row_107	HMGA1	na	HMGA1	high mobility group AT-hook 1	10494	-0.0453417	0.157114	No
row_108	EXOSC6	na	EXOSC6	exosome component 6	10638	-0.0584878	0.149582	No
row_109	RNASEL	na	RNASEL	ribonuclease L (2',5'-oligoisoadenylate synthetase-dependent)	10713	-0.0655445	0.14586	No
row_110	RNASEH2C	na	RNASEH2C	ribonuclease H2, subunit C	10792	-0.0738435	0.14196	No
row_111	APEX2	na	APEX2	APEX nuclease (apurinic/apyrimidinic endonuclease) 2	11058	-0.10038	0.127962	No
row_112	POP7	na	POP7	processing of precursor 7, ribonuclease P subunit (S. cerevisiae)	11254	-0.121017	0.117896	No
row_113	SMUG1	na	SMUG1	single-strand-selective monofunctional uracil-DNA glycosylase 1	11363	-0.133324	0.112651	No
row_114	DNASE1L3	na	DNASE1L3	deoxyribonuclease I-like 3	11843	-0.197231	0.087427	No
row_115	TSEN2	na	TSEN2	tRNA splicing endonuclease 2 homolog (S. cerevisiae)	11914	-0.205146	0.084618	No
row_116	RPS3	na	RPS3	ribosomal protein S3	12028	-0.222332	0.0795421	No
row_117	PNKP	na	PNKP	polynucleotide kinase 3'-phosphatase	12069	-0.228927	0.0784926	No
row_118	PXDNL	na	PXDNL	peroxidasin homolog-like (Drosophila)	12093	-0.234187	0.0783993	No
row_119	EDC3	na	EDC3	enhancer of mRNA decapping 3 homolog (S. cerevisiae)	12098	-0.234765	0.0793483	No
row_120	RPP21	na	RPP21	ribonuclease P 21kDa subunit	12143	-0.241726	0.0781437	No
row_121	EXOSC1	na	EXOSC1	exosome component 1	12223	-0.254442	0.0750876	No
row_122	ERI3	na	null	null	12243	-0.257104	0.0753271	No
row_123	ZC3H12C	na	ZC3H12C	zinc finger CCCH-type containing 12C	12321	-0.272093	0.0724682	No
row_124	RCL1	na	RCL1	RNA terminal phosphate cyclase-like 1	12394	-0.284118	0.0699426	No
row_125	CNOT8	na	CNOT8	CCR4-NOT transcription complex, subunit 8	12395	-0.284203	0.0713564	No
row_126	EXOSC7	na	EXOSC7	exosome component 7	12488	-0.29775	0.0678045	No
row_127	TATDN2	na	TATDN2	TatD DNase domain containing 2	12548	-0.310667	0.0661222	No
row_128	POP4	na	POP4	processing of precursor 4, ribonuclease P/MRP subunit (S. cerevisiae)	12673	-0.330819	0.0609842	No
row_129	PMS2	na	PMS2	PMS2 postmeiotic segregation increased 2 (S. cerevisiae)	12687	-0.333208	0.0619306	No
row_130	PDE12	na	null	null	12777	-0.34888	0.0587971	No
row_131	EXOG	na	null	null	12990	-0.385446	0.0491166	No
row_132	ALKBH1	na	ALKBH1	alkB, alkylation repair homolog 1 (E. coli)	13087	-0.399347	0.0458512	No
row_133	ISG20L2	na	ISG20L2	interferon stimulated exonuclease gene 20kDa-like 2	13126	-0.405884	0.0457915	No
row_134	ERCC5	na	ERCC5	me))	13179	-0.417974	0.0450259	No
row_135	TATDN3	na	TATDN3	TatD DNase domain containing 3	13229	-0.428716	0.044478	No
row_136	APTX	na	APTX	aprataxin	13244	-0.430438	0.0458533	No
row_137	POLB	na	POLB	polymerase (DNA directed), beta	13659	-0.507811	0.0257306	No
row_138	SMG6	na	SMG6	Smg-6 homolog, nonsense mediated mRNA decay factor (C. elegans)	13708	-0.518694	0.0256849	No
row_139	SLX4	na	null	null	13771	-0.531382	0.0249365	No
row_140	SND1	na	SND1	-	13873	-0.55016	0.0221478	No
row_141	AEN	na	null	null	13941	-0.562718	0.0212817	No
row_142	NOB1	na	NOB1	NIN1/RPN12 binding protein 1 homolog (S. cerevisiae)	13996	-0.571908	0.0211725	No
row_143	NME1	na	NME1	non-metastatic cells 1, protein (NM23A) expressed in	14114	-0.594688	0.0177301	No
row_144	PELO	na	PELO	pelota homolog (Drosophila)	14282	-0.630422	0.0117301	No
row_145	RPP38	na	RPP38	ribonuclease P/MRP 38kDa subunit	14367	-0.648068	0.0103585	No
row_146	POLG	na	POLG	polymerase (DNA directed), gamma	14561	-0.694444	0.00325454	No
row_147	HARBI1	na	null	null	14612	-0.704058	0.00402158	No
row_148	RAD9B	na	RAD9B	RAD9 homolog B (S. cerevisiae)	14745	-0.732216	0.000442681	No
row_149	POLN	na	POLN	polymerase (DNA directed) nu	14807	-0.751451	0.000843705	No
row_150	EXOSC5	na	EXOSC5	exosome component 5	14822	-0.756821	0.0038427	No
row_151	AZGP1	na	AZGP1	alpha-2-glycoprotein 1, zinc	14875	-0.769767	0.00482721	No
row_152	DNASE1	na	DNASE1	deoxyribonuclease I	14964	-0.794373	0.00396464	No
row_153	TSEN54	na	TSEN54	tRNA splicing endonuclease 54 homolog (S. cerevisiae)	14972	-0.796662	0.00754478	No
row_154	ELAC2	na	ELAC2	elaC homolog 2 (E. coli)	15004	-0.806194	0.00985936	No
row_155	MRPL44	na	MRPL44	mitochondrial ribosomal protein L44	15158	-0.847338	0.00570429	No
row_156	REXO4	na	REXO4	REX4, RNA exonuclease 4 homolog (S. cerevisiae)	15402	-0.914347	-0.00304113	No
row_157	EXD2	na	null	null	15595	-0.981457	-0.00866261	No
row_158	ENDOG	na	ENDOG	endonuclease G	15629	-0.992926	-0.00552852	No
row_159	NTHL1	na	NTHL1	nth endonuclease III-like 1 (E. coli)	15655	-0.997394	-0.00193456	No
row_160	NEIL2	na	NEIL2	nei like 2 (E. coli)	15722	-1.01218	-0.000510041	No
row_161	ENDOV	na	null	null	15855	-1.06601	-0.00242844	No
row_162	RNASET2	na	RNASET2	ribonuclease T2	15991	-1.12213	-0.00423181	No
row_163	RAG1	na	RAG1	recombination activating gene 1	16125	-1.18069	-0.00563442	No
row_164	DNASE1L1	na	DNASE1L1	deoxyribonuclease I-like 1	16383	-1.30519	-0.0132014	No
row_165	TSEN34	na	TSEN34	tRNA splicing endonuclease 34 homolog (S. cerevisiae)	16547	-1.4062	-0.0151234	No
row_166	ERCC1	na	ERCC1	excision repair cross-complementing rodent repair deficiency, complementation group 1 (includes overlapping antisense sequence)	16579	-1.42607	-0.00972522	No
row_167	ERN1	na	ERN1	endoplasmic reticulum to nucleus signalling 1	16694	-1.50653	-0.00846748	No
row_168	EME2	na	EME2	essential meiotic endonuclease 1 homolog 2 (S. pombe)	16728	-1.5381	-0.00262136	No
row_169	RNASEK	na	null	null	16761	-1.56057	0.00339125	No
row_170	PLD6	na	null	null	16828	-1.61219	0.00780061	No
row_171	EXD3	na	null	null	16934	-1.66639	0.010346	No
row_172	ZC3H12D	na	ZC3H12D	zinc finger CCCH-type containing 12D	17087	-1.7315	0.010644	No
row_173	EXOSC4	na	EXOSC4	exosome component 4	17266	-1.97126	0.0107123	No
row_174	MAP1S	na	MAP1S	microtubule-associated protein 1S	17425	-2.15781	0.0128028	No
row_175	ZC3H12A	na	ZC3H12A	zinc finger CCCH-type containing 12A	18217	-3.97446	-0.0106995	No
row_176	EXD1	na	null	null	18391	-4.75716	0.00350118	No

## Sheet: d.TIG-3_WS
NAME	PROBE	GENE SYMBOL	GENE_TITLE	RANK IN GENE LIST	RANK METRIC SCORE	RUNNING ES	CORE ENRICHMENT
row_0	DCP2	DCP2	DCP2 decapping enzyme homolog (S. cerevisiae)	290	4.02917	0.00184537	Yes
row_1	RNASEH2A	RNASEH2A	ribonuclease H2, subunit A	325	3.95642	0.0226677	Yes
row_2	TDP1	TDP1	tyrosyl-DNA phosphodiesterase 1	457	3.69318	0.0345796	Yes
row_3	WRN	WRN	Werner syndrome	479	3.64211	0.0545285	Yes
row_4	FEN1	FEN1	flap structure-specific endonuclease 1	500	3.61043	0.0743658	Yes
row_5	HMGA1	HMGA1	high mobility group AT-hook 1	556	3.47155	0.0907284	Yes
row_6	POLD1	POLD1	polymerase (DNA directed), delta 1, catalytic subunit 125kDa	770	3.08233	0.0928111	Yes
row_7	RAD51	RAD51	RAD51 homolog (RecA homolog, E. coli) (S. cerevisiae)	782	3.06326	0.110095	Yes
row_8	EXO1	EXO1	exonuclease 1	848	2.97115	0.122739	Yes
row_9	NTHL1	NTHL1	nth endonuclease III-like 1 (E. coli)	909	2.87659	0.135204	Yes
row_10	CCRN4L	CCRN4L	CCR4 carbon catabolite repression 4-like (S. cerevisiae)	923	2.85524	0.151106	Yes
row_11	EXOSC5	EXOSC5	exosome component 5	1024	2.70273	0.15951	Yes
row_12	EXOSC2	EXOSC2	exosome component 2	1034	2.69493	0.174766	Yes
row_13	ALKBH1	ALKBH1	alkB, alkylation repair homolog 1 (E. coli)	1131	2.59231	0.182821	Yes
row_14	ENPP1	ENPP1	ectonucleotide pyrophosphatase/phosphodiesterase 1	1151	2.56889	0.196574	Yes
row_15	MRE11A	MRE11A	MRE11 meiotic recombination 11 homolog A (S. cerevisiae)	1202	2.50914	0.207623	Yes
row_16	POP7	POP7	processing of precursor 7, ribonuclease P subunit (S. cerevisiae)	1204	2.5031	0.222352	Yes
row_17	CNOT7	CNOT7	CCR4-NOT transcription complex, subunit 7	1325	2.36479	0.227241	Yes
row_18	EXOSC9	EXOSC9	exosome component 9	1354	2.32733	0.238883	Yes
row_19	EXOSC8	EXOSC8	exosome component 8	1370	2.31307	0.251426	Yes
row_20	POLE	POLE	polymerase (DNA directed), epsilon	1465	2.23549	0.257522	Yes
row_21	ZC3H12A	ZC3H12A	zinc finger CCCH-type containing 12A	1589	2.11717	0.260719	Yes
row_22	HMGA2	HMGA2	high mobility group AT-hook 2	1657	2.0699	0.267882	Yes
row_23	RPS3	RPS3	ribosomal protein S3	1665	2.06552	0.279568	Yes
row_24	ISG20	ISG20	interferon stimulated exonuclease gene 20kDa	1790	1.95781	0.281747	Yes
row_25	RCL1	RCL1	RNA terminal phosphate cyclase-like 1	1839	1.91423	0.289429	Yes
row_26	TOE1	TOE1	target of EGR1, member 1 (nuclear)	1855	1.90479	0.299558	Yes
row_27	LOC81691	LOC81691	-	1866	1.89437	0.310004	Yes
row_28	CNOT1	CNOT1	CCR4-NOT transcription complex, subunit 1	1907	1.86067	0.317976	Yes
row_29	MBD4	MBD4	methyl-CpG binding domain protein 4	1944	1.83408	0.326094	Yes
row_30	ISG20L2	ISG20L2	interferon stimulated exonuclease gene 20kDa-like 2	2022	1.78826	0.330834	Yes
row_31	RPP14	RPP14	ribonuclease P 14kDa subunit	2050	1.76547	0.339228	Yes
row_32	RAD9A	RAD9A	RAD9 homolog A (S. pombe)	2067	1.75395	0.348389	Yes
row_33	RPP30	RPP30	ribonuclease P/MRP 30kDa subunit	2149	1.69908	0.352297	Yes
row_34	RAG1	RAG1	recombination activating gene 1	2248	1.63401	0.354532	Yes
row_35	POP1	POP1	processing of precursor 1, ribonuclease P/MRP subunit (S. cerevisiae)	2412	1.53191	0.351236	Yes
row_36	APEX1	APEX1	APEX nuclease (multifunctional DNA repair enzyme) 1	2474	1.49693	0.355465	Yes
row_37	TSN	TSN	translin	2503	1.48095	0.362101	Yes
row_38	RNASE1	RNASE1	ribonuclease, RNase A family, 1 (pancreatic)	2620	1.41346	0.361667	Yes
row_39	POLA1	POLA1	polymerase (DNA directed), alpha 1	2779	1.32875	0.357548	Yes
row_40	EXOSC4	EXOSC4	exosome component 4	2845	1.29613	0.360286	Yes
row_41	NME1	NME1	non-metastatic cells 1, protein (NM23A) expressed in	2854	1.29335	0.367329	Yes
row_42	RNASET2	RNASET2	ribonuclease T2	3030	1.21354	0.36124	Yes
row_43	PARN	PARN	poly(A)-specific ribonuclease (deadenylation nuclease)	3051	1.20555	0.366854	Yes
row_44	MRPL44	MRPL44	mitochondrial ribosomal protein L44	3077	1.19319	0.372015	Yes
row_45	DNASE1L2	DNASE1L2	deoxyribonuclease I-like 2	3200	1.13171	0.36946	Yes
row_46	POLB	POLB	polymerase (DNA directed), beta	3242	1.11135	0.372925	Yes
row_47	HRSP12	HRSP12	heat-responsive protein 12	3373	1.0563	0.369317	Yes
row_48	POP5	POP5	processing of precursor 5, ribonuclease P/MRP subunit (S. cerevisiae)	3434	1.0364	0.370898	Yes
row_49	CNOT8	CNOT8	CCR4-NOT transcription complex, subunit 8	3542	0.99431	0.368667	Yes
row_50	DCPS	DCPS	decapping enzyme, scavenger	3692	0.943064	0.362949	Yes
row_51	DMC1	DMC1	DMC1 dosage suppressor of mck1 homolog, meiosis-specific homologous recombination (yeast)	3743	0.923303	0.36462	Yes
row_52	SETMAR	SETMAR	SET domain and mariner transposase fusion gene	3769	0.911098	0.368113	Yes
row_53	RPP21	RPP21	ribonuclease P 21kDa subunit	3846	0.877829	0.367543	Yes
row_54	PNKP	PNKP	polynucleotide kinase 3'-phosphatase	3865	0.870144	0.371325	Yes
row_55	MAP1S	MAP1S	microtubule-associated protein 1S	3913	0.853933	0.372812	Yes
row_56	EIF2C2	EIF2C2	eukaryotic translation initiation factor 2C, 2	3940	0.843491	0.37583	Yes
row_57	AZGP1	AZGP1	alpha-2-glycoprotein 1, zinc	3973	0.833153	0.378332	Yes
row_58	ENPP2	ENPP2	ectonucleotide pyrophosphatase/phosphodiesterase 2 (autotaxin)	3995	0.823248	0.381609	Yes
row_59	RAD51C	RAD51C	RAD51 homolog C (S. cerevisiae)	4157	0.760966	0.373904	No
row_60	ELAC2	ELAC2	elaC homolog 2 (E. coli)	4240	0.734946	0.372035	No
row_61	RPP40	RPP40	ribonuclease P 40kDa subunit	4260	0.729098	0.374906	No
row_62	XRCC3	XRCC3	X-ray repair complementing defective repair in Chinese hamster cells 3	4276	0.724816	0.378056	No
row_63	RPP38	RPP38	ribonuclease P/MRP 38kDa subunit	4323	0.706254	0.378746	No
row_64	XRCC2	XRCC2	X-ray repair complementing defective repair in Chinese hamster cells 2	4497	0.650002	0.369475	No
row_65	RNASE6	RNASE6	ribonuclease, RNase A family, k6	4887	0.530605	0.343124	No
row_66	KIAA0391	KIAA0391	KIAA0391	4932	0.520616	0.342867	No
row_67	REXO4	REXO4	REX4, RNA exonuclease 4 homolog (S. cerevisiae)	4967	0.510551	0.343309	No
row_68	DCLRE1A	DCLRE1A	DNA cross-link repair 1A (PSO2 homolog, S. cerevisiae)	4993	0.50487	0.3444	No
row_69	APTX	APTX	aprataxin	5067	0.487789	0.341751	No
row_70	CNOT6	CNOT6	CCR4-NOT transcription complex, subunit 6	5173	0.462997	0.336529	No
row_71	PPP1R8	PPP1R8	protein phosphatase 1, regulatory (inhibitor) subunit 8	5184	0.461178	0.338499	No
row_72	DFFB	DFFB	DNA fragmentation factor, 40kDa, beta polypeptide (caspase-activated DNase)	5257	0.442956	0.33566	No
row_73	DNASE2B	DNASE2B	deoxyribonuclease II beta	5436	0.398679	0.324524	No
row_74	TSEN2	TSEN2	tRNA splicing endonuclease 2 homolog (S. cerevisiae)	5444	0.396419	0.326338	No
row_75	RPP25	RPP25	ribonuclease P 25kDa subunit	5455	0.394119	0.327911	No
row_76	RAD1	RAD1	RAD1 homolog (S. pombe)	5533	0.374314	0.324288	No
row_77	RNASEH1	RNASEH1	ribonuclease H1	5592	0.357961	0.322008	No
row_78	PGAP1	PGAP1	-	5599	0.356057	0.323659	No
row_79	NEIL1	NEIL1	nei endonuclease VIII-like 1 (E. coli)	5638	0.346735	0.322829	No
row_80	DNASE1	DNASE1	deoxyribonuclease I	5669	0.340768	0.32257	No
row_81	DBR1	DBR1	debranching enzyme homolog 1 (S. cerevisiae)	5690	0.3356	0.323039	No
row_82	RAD50	RAD50	RAD50 homolog (S. cerevisiae)	5944	0.27797	0.305503	No
row_83	EXOSC10	EXOSC10	exosome component 10	6031	0.256757	0.300502	No
row_84	DNASE1L3	DNASE1L3	deoxyribonuclease I-like 3	6110	0.241439	0.296017	No
row_85	POLG	POLG	polymerase (DNA directed), gamma	6239	0.217869	0.287602	No
row_86	ENPP3	ENPP3	ectonucleotide pyrophosphatase/phosphodiesterase 3	6662	0.127291	0.256363	No
row_87	DDX1	DDX1	DEAD (Asp-Glu-Ala-Asp) box polypeptide 1	6973	0.069467	0.233273	No
row_88	RNASE3	RNASE3	ribonuclease, RNase A family, 3 (eosinophil cationic protein)	6982	0.0679519	0.233068	No
row_89	TREX2	TREX2	three prime repair exonuclease 2	7012	0.0630379	0.231243	No
row_90	ERN1	ERN1	endoplasmic reticulum to nucleus signalling 1	7249	0.0185834	0.213462	No
row_91	EXOSC1	EXOSC1	exosome component 1	7353	0	0.205653	No
row_92	RNASEL	RNASEL	ribonuclease L (2',5'-oligoisoadenylate synthetase-dependent)	7413	-0.0114342	0.201248	No
row_93	EIF2C1	EIF2C1	eukaryotic translation initiation factor 2C, 1	7511	-0.0275418	0.194058	No
row_94	NEIL3	NEIL3	nei endonuclease VIII-like 3 (E. coli)	7575	-0.040572	0.189522	No
row_95	CNOT2	CNOT2	CCR4-NOT transcription complex, subunit 2	7608	-0.047585	0.187377	No
row_96	OGG1	OGG1	8-oxoguanine DNA glycosylase	7696	-0.0701803	0.181197	No
row_97	RNASE2	RNASE2	ribonuclease, RNase A family, 2 (liver, eosinophil-derived neurotoxin)	7917	-0.114909	0.165198	No
row_98	EDC3	EDC3	enhancer of mRNA decapping 3 homolog (S. cerevisiae)	7982	-0.13077	0.16112	No
row_99	RBBP8	RBBP8	retinoblastoma binding protein 8	8084	-0.152741	0.154367	No
row_100	DCLRE1B	DCLRE1B	DNA cross-link repair 1B (PSO2 homolog, S. cerevisiae)	8086	-0.153639	0.1552	No
row_101	DGCR8	DGCR8	DiGeorge syndrome critical region gene 8	8352	-0.21451	0.136379	No
row_102	ASTE1	ASTE1	asteroid homolog 1 (Drosophila)	8765	-0.312703	0.106995	No
row_103	APEX2	APEX2	APEX nuclease (apurinic/apyrimidinic endonuclease) 2	8921	-0.356789	0.0973546	No
row_104	ERN2	ERN2	endoplasmic reticulum to nucleus signalling 2	8944	-0.364685	0.0978437	No
row_105	RNASEH2B	RNASEH2B	ribonuclease H2, subunit B	9143	-0.425623	0.0853507	No
row_106	SND1	SND1	-	9273	-0.467117	0.0783341	No
row_107	PELO	PELO	pelota homolog (Drosophila)	9342	-0.490879	0.0760823	No
row_108	TSEN34	TSEN34	tRNA splicing endonuclease 34 homolog (S. cerevisiae)	9427	-0.520858	0.0727949	No
row_109	MUS81	MUS81	MUS81 endonuclease homolog (S. cerevisiae)	9429	-0.521716	0.0758047	No
row_110	DNASE2	DNASE2	deoxyribonuclease II, lysosomal	10065	-0.788741	0.0323307	No
row_111	TATDN2	TATDN2	TatD DNase domain containing 2	10082	-0.795104	0.0358203	No
row_112	DOM3Z	DOM3Z	dom-3 homolog Z (C. elegans)	10090	-0.799529	0.0400184	No
row_113	DCLRE1C	DCLRE1C	DNA cross-link repair 1C (PSO2 homolog, S. cerevisiae)	10134	-0.817838	0.0415956	No
row_114	ERCC1	ERCC1	excision repair cross-complementing rodent repair deficiency, complementation group 1 (includes overlapping antisense sequence)	10136	-0.819575	0.0463671	No
row_115	DICER1	DICER1	Dicer1, Dcr-1 homolog (Drosophila)	10162	-0.834831	0.0494094	No
row_116	POP4	POP4	processing of precursor 4, ribonuclease P/MRP subunit (S. cerevisiae)	10180	-0.842558	0.0531038	No
row_117	ERCC4	ERCC4	excision repair cross-complementing rodent repair deficiency, complementation group 4	10302	-0.90737	0.0492975	No
row_118	SMG6	SMG6	Smg-6 homolog, nonsense mediated mRNA decay factor (C. elegans)	11079	-1.40985	-0.00119211	No
row_119	ENDOG	ENDOG	endonuclease G	11530	-1.77682	-0.0247974	No
row_120	ERCC5	ERCC5	me))	11618	-1.86369	-0.0203703	No
row_121	EXOSC7	EXOSC7	exosome component 7	11644	-1.8874	-0.0111027	No
row_122	REXO2	REXO2	REX2, RNA exonuclease 2 homolog (S. cerevisiae)	11710	-1.95691	-0.00445633	No
row_123	TREX1	TREX1	three prime repair exonuclease 1	11776	-2.04835	0.00273079	No
row_124	ELAC1	ELAC1	elaC homolog 1 (E. coli)	11838	-2.12691	0.0106858	No
row_125	SMUG1	SMUG1	single-strand-selective monofunctional uracil-DNA glycosylase 1	11852	-2.14985	0.0224153	No
row_126	REV3L	REV3L	REV3-like, catalytic subunit of DNA polymerase zeta (yeast)	12526	-3.09744	-0.0102848	No
row_127	DNASE1L1	DNASE1L1	deoxyribonuclease I-like 1	12717	-3.46816	-0.00417653	No
row_128	RNASE4	RNASE4	ribonuclease, RNase A family, 4	12964	-4.05977	0.00118549	No
row_129	ENDOD1	ENDOD1	endonuclease domain containing 1	13072	-4.34986	0.0188007	No

## Sheet: e.NF_WSF
NAME	PROBE	GENE SYMBOL	GENE_TITLE	RANK IN GENE LIST	RANK METRIC SCORE	RUNNING ES	CORE ENRICHMENT
row_0	EXO1	EXO1	exonuclease 1	79	0.789651	0.031031	Yes
row_1	NEIL3	NEIL3	nei endonuclease VIII-like 3 (E. coli)	85	0.776521	0.0650864	Yes
row_2	XRCC2	XRCC2	X-ray repair complementing defective repair in Chinese hamster cells 2	104	0.746428	0.0971794	Yes
row_3	DNA2	null	null	119	0.719053	0.128258	Yes
row_4	RAD51	RAD51	RAD51 homolog (RecA homolog, E. coli) (S. cerevisiae)	129	0.711149	0.159231	Yes
row_5	DMC1	DMC1	DMC1 dosage suppressor of mck1 homolog, meiosis-specific homologous recombination (yeast)	175	0.616008	0.184248	Yes
row_6	POLA1	POLA1	polymerase (DNA directed), alpha 1	221	0.542704	0.206028	Yes
row_7	RNASEH2A	RNASEH2A	ribonuclease H2, subunit A	245	0.525554	0.228121	Yes
row_8	EME1	EME1	essential meiotic endonuclease 1 homolog 1 (S. pombe)	330	0.450102	0.243911	Yes
row_9	FANCM	FANCM	Fanconi anemia, complementation group M	337	0.442673	0.263171	Yes
row_10	FEN1	FEN1	flap structure-specific endonuclease 1	340	0.440288	0.282521	Yes
row_11	WRN	WRN	Werner syndrome	350	0.433262	0.30122	Yes
row_12	LOC81691	LOC81691	-	367	0.419505	0.31897	Yes
row_13	GEN1	null	null	422	0.379162	0.333088	Yes
row_14	POLE	POLE	polymerase (DNA directed), epsilon	440	0.368723	0.348546	Yes
row_15	HMGA2	HMGA2	high mobility group AT-hook 2	491	0.33949	0.361106	Yes
row_16	DCLRE1B	DCLRE1B	DNA cross-link repair 1B (PSO2 homolog, S. cerevisiae)	495	0.339109	0.375939	Yes
row_17	DCLRE1A	DCLRE1A	DNA cross-link repair 1A (PSO2 homolog, S. cerevisiae)	499	0.335469	0.39061	Yes
row_18	HMGA1	HMGA1	high mobility group AT-hook 1	658	0.283277	0.395427	Yes
row_19	EXOSC8	EXOSC8	exosome component 8	668	0.280908	0.407396	Yes
row_20	RPP40	RPP40	ribonuclease P 40kDa subunit	706	0.27224	0.417619	Yes
row_21	RPP25	RPP25	ribonuclease P 25kDa subunit	712	0.270136	0.429307	Yes
row_22	TDP1	TDP1	tyrosyl-DNA phosphodiesterase 1	733	0.264435	0.440013	Yes
row_23	EXOSC2	EXOSC2	exosome component 2	742	0.26257	0.451221	Yes
row_24	ENPP1	ENPP1	ectonucleotide pyrophosphatase/phosphodiesterase 1	796	0.248002	0.459594	Yes
row_25	RCL1	RCL1	RNA terminal phosphate cyclase-like 1	846	0.239383	0.467781	Yes
row_26	POLD1	POLD1	polymerase (DNA directed), delta 1, catalytic subunit 125kDa	944	0.223366	0.472922	Yes
row_27	POP5	POP5	processing of precursor 5, ribonuclease P/MRP subunit (S. cerevisiae)	974	0.220008	0.481228	Yes
row_28	POP7	POP7	processing of precursor 7, ribonuclease P subunit (S. cerevisiae)	1028	0.212876	0.488049	Yes
row_29	MRE11A	MRE11A	MRE11 meiotic recombination 11 homolog A (S. cerevisiae)	1038	0.211771	0.496964	Yes
row_30	DCPS	DCPS	decapping enzyme, scavenger	1066	0.208902	0.504877	Yes
row_31	ERI1	null	null	1092	0.205095	0.512718	Yes
row_32	N4BP2	N4BP2	-	1134	0.200738	0.519588	Yes
row_33	TOE1	TOE1	target of EGR1, member 1 (nuclear)	1245	0.187945	0.522531	Yes
row_34	POP1	POP1	processing of precursor 1, ribonuclease P/MRP subunit (S. cerevisiae)	1278	0.184873	0.529139	Yes
row_35	TSEN2	TSEN2	tRNA splicing endonuclease 2 homolog (S. cerevisiae)	1385	0.175523	0.531729	Yes
row_36	RPP30	RPP30	ribonuclease P/MRP 30kDa subunit	1460	0.16889	0.535584	Yes
row_37	ZC3H12C	ZC3H12C	zinc finger CCCH-type containing 12C	1565	0.162834	0.537711	Yes
row_38	RBBP8	RBBP8	retinoblastoma binding protein 8	1618	0.159651	0.54223	Yes
row_39	DCLRE1C	DCLRE1C	DNA cross-link repair 1C (PSO2 homolog, S. cerevisiae)	1694	0.155363	0.545439	Yes
row_40	APEX2	APEX2	APEX nuclease (apurinic/apyrimidinic endonuclease) 2	1859	0.14559	0.543882	Yes
row_41	REXO4	REXO4	REX4, RNA exonuclease 4 homolog (S. cerevisiae)	1860	0.145505	0.550309	Yes
row_42	EXOSC5	EXOSC5	exosome component 5	1970	0.139411	0.551158	Yes
row_43	DBR1	DBR1	debranching enzyme homolog 1 (S. cerevisiae)	2027	0.136708	0.554469	Yes
row_44	DEM1	null	null	2191	0.129435	0.552246	Yes
row_45	RNASEH2B	RNASEH2B	ribonuclease H2, subunit B	2204	0.128817	0.557352	Yes
row_46	TSN	TSN	translin	2216	0.128446	0.562489	Yes
row_47	G3BP1	null	null	2218	0.12841	0.568113	Yes
row_48	OGG1	OGG1	8-oxoguanine DNA glycosylase	2239	0.126851	0.572742	Yes
row_49	EXOSC3	EXOSC3	exosome component 3	2244	0.126592	0.578138	Yes
row_50	CNOT6	CNOT6	CCR4-NOT transcription complex, subunit 6	2322	0.123514	0.579843	Yes
row_51	PNPT1	PNPT1	polyribonucleotide nucleotidyltransferase 1	2354	0.121925	0.583719	Yes
row_52	ZRANB3	ZRANB3	zinc finger, RAN-binding domain containing 3	2403	0.119929	0.586678	Yes
row_53	PGAP1	PGAP1	-	2426	0.119072	0.590866	Yes
row_54	ELAC2	ELAC2	elaC homolog 2 (E. coli)	2438	0.118472	0.595563	Yes
row_55	CPSF3	CPSF3	cleavage and polyadenylation specific factor 3, 73kDa	2540	0.114534	0.595703	Yes
row_56	RNASEL	RNASEL	ribonuclease L (2',5'-oligoisoadenylate synthetase-dependent)	2617	0.111838	0.596941	Yes
row_57	EXOG	null	null	2792	0.105687	0.593134	Yes
row_58	SLFN14	SLFN14	schlafen family member 14	2870	0.103539	0.593957	Yes
row_59	ERCC4	ERCC4	excision repair cross-complementing rodent repair deficiency, complementation group 4	2872	0.103523	0.598481	Yes
row_60	CNOT6L	CNOT6L	CCR4-NOT transcription complex, subunit 6-like	2880	0.103408	0.602708	Yes
row_61	ENDOD1	ENDOD1	endonuclease domain containing 1	3082	0.0967004	0.597189	Yes
row_62	RAD51C	RAD51C	RAD51 homolog C (S. cerevisiae)	3116	0.095737	0.59981	Yes
row_63	POP4	POP4	processing of precursor 4, ribonuclease P/MRP subunit (S. cerevisiae)	3121	0.0956465	0.60384	Yes
row_64	EXOSC10	EXOSC10	exosome component 10	3164	0.0946264	0.605974	Yes
row_65	NTHL1	NTHL1	nth endonuclease III-like 1 (E. coli)	3185	0.0938798	0.609147	Yes
row_66	NOB1	NOB1	NIN1/RPN12 binding protein 1 homolog (S. cerevisiae)	3189	0.0938329	0.613145	Yes
row_67	EXOSC1	EXOSC1	exosome component 1	3264	0.0915981	0.613587	Yes
row_68	PAN2	null	null	3295	0.0907667	0.616135	Yes
row_69	DIS3L	null	null	3308	0.0902985	0.619538	Yes
row_70	EDC3	EDC3	enhancer of mRNA decapping 3 homolog (S. cerevisiae)	3363	0.0888394	0.620832	Yes
row_71	XRCC3	XRCC3	X-ray repair complementing defective repair in Chinese hamster cells 3	3478	0.0859008	0.619074	Yes
row_72	APEX1	APEX1	APEX nuclease (multifunctional DNA repair enzyme) 1	3498	0.0854178	0.621922	Yes
row_73	DDX1	DDX1	DEAD (Asp-Glu-Ala-Asp) box polypeptide 1	3528	0.084664	0.624249	Yes
row_74	REV3L	REV3L	REV3-like, catalytic subunit of DNA polymerase zeta (yeast)	3710	0.080346	0.618982	No
row_75	DIS3L2	null	null	3994	0.0734269	0.608441	No
row_76	TATDN2	TATDN2	TatD DNase domain containing 2	4282	0.0668088	0.597413	No
row_77	RPP14	RPP14	ribonuclease P 14kDa subunit	4778	0.0571723	0.575828	No
row_78	SMUG1	SMUG1	single-strand-selective monofunctional uracil-DNA glycosylase 1	4802	0.0568069	0.577217	No
row_79	HARBI1	null	null	4905	0.0548309	0.574671	No
row_80	PDE12	null	null	4927	0.054463	0.576054	No
row_81	EIF2C1	EIF2C1	eukaryotic translation initiation factor 2C, 1	4962	0.0538537	0.576776	No
row_82	PARN	PARN	poly(A)-specific ribonuclease (deadenylation nuclease)	4968	0.0537462	0.578907	No
row_83	PPP1R8	PPP1R8	protein phosphatase 1, regulatory (inhibitor) subunit 8	5007	0.0529061	0.579393	No
row_84	ISG20L2	ISG20L2	interferon stimulated exonuclease gene 20kDa-like 2	5010	0.0528524	0.58163	No
row_85	CNOT1	CNOT1	CCR4-NOT transcription complex, subunit 1	5282	0.0479275	0.570547	No
row_86	REXO1	REXO1	REX1, RNA exonuclease 1 homolog (S. cerevisiae)	5404	0.0459624	0.566684	No
row_87	RAD50	RAD50	RAD50 homolog (S. cerevisiae)	5485	0.0446021	0.564758	No
row_88	PNKP	PNKP	polynucleotide kinase 3'-phosphatase	5551	0.0437639	0.563525	No
row_89	APTX	APTX	aprataxin	5580	0.0433607	0.564076	No
row_90	DGCR8	DGCR8	DiGeorge syndrome critical region gene 8	5679	0.0416942	0.561144	No
row_91	ERI3	null	null	5740	0.0407272	0.560021	No
row_92	NEIL2	NEIL2	nei like 2 (E. coli)	5887	0.0382316	0.554598	No
row_93	TSEN15	null	null	5976	0.0368532	0.55194	No
row_94	ALKBH1	ALKBH1	alkB, alkylation repair homolog 1 (E. coli)	5992	0.0365744	0.552825	No
row_95	CNOT7	CNOT7	CCR4-NOT transcription complex, subunit 7	6155	0.0341175	0.546441	No
row_96	EXOSC7	EXOSC7	exosome component 7	6230	0.0329882	0.544294	No
row_97	RPS3	RPS3	ribosomal protein S3	6252	0.0326394	0.544713	No
row_98	DCP2	DCP2	DCP2 decapping enzyme homolog (S. cerevisiae)	6345	0.0309845	0.541601	No
row_99	PLD6	null	null	6375	0.0305238	0.541536	No
row_100	SMG6	SMG6	Smg-6 homolog, nonsense mediated mRNA decay factor (C. elegans)	6382	0.0303657	0.542585	No
row_101	XRN2	XRN2	5'-3' exoribonuclease 2	6505	0.028515	0.537903	No
row_102	DFFB	DFFB	DNA fragmentation factor, 40kDa, beta polypeptide (caspase-activated DNase)	6608	0.0272165	0.534137	No
row_103	TSEN34	TSEN34	tRNA splicing endonuclease 34 homolog (S. cerevisiae)	6642	0.0264953	0.5337	No
row_104	SND1	SND1	-	6747	0.025031	0.52974	No
row_105	TSEN54	TSEN54	tRNA splicing endonuclease 54 homolog (S. cerevisiae)	6814	0.0241724	0.527593	No
row_106	RNASEH1	RNASEH1	ribonuclease H1	6866	0.0233643	0.526141	No
row_107	SETMAR	SETMAR	SET domain and mariner transposase fusion gene	7616	0.0124765	0.49021	No
row_108	ENPP2	ENPP2	ectonucleotide pyrophosphatase/phosphodiesterase 2 (autotaxin)	7679	0.0116399	0.487705	No
row_109	AEN	null	null	7726	0.0111461	0.485957	No
row_110	PAN3	PAN3	PAN3 polyA specific ribonuclease subunit homolog (S. cerevisiae)	7794	0.0102181	0.483144	No
row_111	KIAA0391	KIAA0391	KIAA0391	8100	0.00635571	0.46857	No
row_112	MUS81	MUS81	MUS81 endonuclease homolog (S. cerevisiae)	8170	0.0055288	0.465453	No
row_113	REXO2	REXO2	REX2, RNA exonuclease 2 homolog (S. cerevisiae)	8305	0.00390382	0.459099	No
row_114	RNASE2	RNASE2	ribonuclease, RNase A family, 2 (liver, eosinophil-derived neurotoxin)	8399	0.00274055	0.45469	No
row_115	EIF2C2	EIF2C2	eukaryotic translation initiation factor 2C, 2	8598	0.000405442	0.445064	No
row_116	EXOSC4	EXOSC4	exosome component 4	8739	-0.0013028	0.438303	No
row_117	RNASE1	RNASE1	ribonuclease, RNase A family, 1 (pancreatic)	9073	-0.0054286	0.422323	No
row_118	ENPP3	ENPP3	ectonucleotide pyrophosphatase/phosphodiesterase 3	9098	-0.00579202	0.42141	No
row_119	CNOT2	CNOT2	CCR4-NOT transcription complex, subunit 2	10486	-0.0217959	0.354816	No
row_120	EXD1	null	null	10732	-0.0244705	0.343964	No
row_121	XRN1	XRN1	5'-3' exoribonuclease 1	10748	-0.0246616	0.344323	No
row_122	DNASE2B	DNASE2B	deoxyribonuclease II beta	10756	-0.0246992	0.345073	No
row_123	EXD2	null	null	10761	-0.0247942	0.345973	No
row_124	DICER1	DICER1	Dicer1, Dcr-1 homolog (Drosophila)	11078	-0.0283741	0.331835	No
row_125	ERCC5	ERCC5	me))	11221	-0.0298122	0.326235	No
row_126	RNASE6	RNASE6	ribonuclease, RNase A family, k6	11645	-0.0344368	0.307153	No
row_127	CCRN4L	CCRN4L	CCR4 carbon catabolite repression 4-like (S. cerevisiae)	11807	-0.0358664	0.300896	No
row_128	MRPL44	MRPL44	mitochondrial ribosomal protein L44	11838	-0.0361939	0.301033	No
row_129	EME2	EME2	essential meiotic endonuclease 1 homolog 2 (S. pombe)	12788	-0.0462362	0.256853	No
row_130	HRSP12	HRSP12	heat-responsive protein 12	12918	-0.0473924	0.252663	No
row_131	NEIL1	NEIL1	nei endonuclease VIII-like 1 (E. coli)	12926	-0.047528	0.254421	No
row_132	EXOSC6	EXOSC6	exosome component 6	13011	-0.0482842	0.252463	No
row_133	ERN1	ERN1	endoplasmic reticulum to nucleus signalling 1	13236	-0.0506764	0.243791	No
row_134	MAP1S	MAP1S	microtubule-associated protein 1S	13272	-0.0510486	0.244341	No
row_135	DOM3Z	DOM3Z	dom-3 homolog Z (C. elegans)	13616	-0.0548163	0.230056	No
row_136	POLB	POLB	polymerase (DNA directed), beta	13640	-0.0550156	0.231365	No
row_137	CNOT8	CNOT8	CCR4-NOT transcription complex, subunit 8	13790	-0.0562464	0.226592	No
row_138	RAD1	RAD1	RAD1 homolog (S. pombe)	13919	-0.0576418	0.222904	No
row_139	ISG20	ISG20	interferon stimulated exonuclease gene 20kDa	14016	-0.0586143	0.220817	No
row_140	DNASE2	DNASE2	deoxyribonuclease II, lysosomal	14061	-0.0589592	0.221278	No
row_141	MBD4	MBD4	methyl-CpG binding domain protein 4	14076	-0.0592416	0.223213	No
row_142	ZC3H12A	ZC3H12A	zinc finger CCCH-type containing 12A	14096	-0.0594017	0.224911	No
row_143	RNASE9	RNASE9	ribonuclease, RNase A family, 9 (non-active)	14631	-0.0643004	0.201742	No
row_144	EXD3	null	null	14731	-0.0655264	0.199814	No
row_145	RNASE10	RNASE10	ribonuclease, RNase A family, 10 (non-active)	14785	-0.0659189	0.200145	No
row_146	RNASE13	RNASE13	ribonuclease, RNase A family, 13 (non-active)	15973	-0.0794596	0.145839	No
row_147	ERN2	ERN2	endoplasmic reticulum to nucleus signalling 2	16644	-0.0882117	0.117102	No
row_148	TREX2	TREX2	three prime repair exonuclease 2	16796	-0.0905836	0.113748	No
row_149	ZC3H12D	ZC3H12D	zinc finger CCCH-type containing 12D	17156	-0.096381	0.10052	No
row_150	RNASE7	RNASE7	ribonuclease, RNase A family, 7	17160	-0.0964666	0.104635	No
row_151	PXDNL	PXDNL	peroxidasin homolog-like (Drosophila)	17549	-0.102818	0.0902778	No
row_152	RNASEK	null	null	17683	-0.105168	0.088445	No
row_153	RNASE8	RNASE8	ribonuclease, RNase A family, 8	18168	-0.115226	0.0699605	No
row_154	AZGP1	AZGP1	alpha-2-glycoprotein 1, zinc	18356	-0.11945	0.0661284	No
row_155	RNASE3	RNASE3	ribonuclease, RNase A family, 3 (eosinophil cationic protein)	18535	-0.123615	0.0629187	No
row_156	REXO1L1	REXO1L1	REX1, RNA exonuclease 1 homolog (S. cerevisiae)-like 1	18679	-0.127351	0.0615787	No
row_157	RAD9B	RAD9B	RAD9 homolog B (S. cerevisiae)	18754	-0.129863	0.0637104	No
row_158	DNASE1L2	DNASE1L2	deoxyribonuclease I-like 2	18898	-0.134003	0.0626642	No
row_159	RNASET2	RNASET2	ribonuclease T2	19434	-0.156512	0.0435192	No
row_160	ZC3H12B	ZC3H12B	zinc finger CCCH-type containing 12B	19669	-0.173058	0.0397658	No
row_161	DNASE1L3	DNASE1L3	deoxyribonuclease I-like 3	20106	-0.226685	0.0285423	No
