# Supplementary material for: RNaseH2A downregulation drives inflammatory gene expression via genomic DNA fragmentation in senescent and cancer cells
Source: Commun Biol. 2022 Dec 28;5:1420. doi: 10.1038/s42003-022-04369-7 (PMC9797495; doi:10.1038/s42003-022-04369-7)
Supplement: Supplementary file 7 — Supplementary Data 4 [file 42003_2022_4369_MOESM7_ESM.xlsx]

## Sheet: Supplementary Table. 4
Quantitative Real-Time PCR primers List
Gene		Primer
human GAPDH	F	5’-CAACTACATGGTTTACATGTTC-3’
	R	5’-GCCAGTGGACTCCACGAC-3’
human IL6	F	5’-CCAGGAGCCCAGCTATGAAC-3’
	R	5’-CCCAGGGAGAAGGCAACTG-3’
human IL8	F	5’-AAGGAAAACTGGGTGCAGAG-3’
	R	5’-ATTGCATCTGGCAACCCTAC-3’
human IL1A	F	5’-AACCAGTGCTGCTGAAGGA-3’
	R	5’-TTCTTAGTGCCGTGAGTTTCC-3’
human IL1B	F	5’-CTGTCCTGCGTGTTGAAAGA-3’
	R	5’-TTGGGTAATTTTTGGGATCTACA-3’
human IFNB1	F	5’-AAACTCATGAGCAGTCTGCA-3’
	R	5’-AGGAGATCTTCAGTTTCGGAGG-3’
human CXCL10	F	5’-CCAGAATCGAAGGCCATCAA-3’
	R	5’-CATTTCCTTGCTAACTGCTTTCAG-3’
human CXCL1	F	5’-GAAAGCTTGCCTCAATCCTG-3’
	R	5’-CACCAGTGAGCTTCCTCCTC-3’
human MMP2	F	5’-TACAGGATCATTGGCTACACACC-3’
	R	5’-GGTCACATCGCTCCAGACT-3’
human CDKN2A	F	5’-ACCAGAGGCAGTAACCATGC-3’
	R	5’-AAGTTTCCCGAGGTTTCTCA-3’
human CDKN1A	F	5’-AGCGATGGAACTTCGACTTTG-3’
	R	5’-CGAAGTCACCCTCCAGTGGT-3’
human Chr3	F	5’-TCAAGTGCCACATCCTATGC-3’
	R	5’-ATTTTTCTAGCCAGGCACCA-3’
human Chr10	F	5’-ACCTGGAAATGGCTGAAATG-3’
	R	5’-AAGTCCTCGCAGAGGTTTCA-3’
human Chr13	F	5’-CGCCAGTGTGTGTAGCACTT-3’
	R	5’-TCGGCCTCTCTCAGTTCTGT-3’
human RNASEH2A	F	5’-AATGGAGGACACGGACTTTG -3’
	R	5’-CCCAGTGGCTGTATCATGTG -3’
human E2F3	F	5’-AGAAAGCGGTCATCAGTACCT-3’
	R	5’-TGGACTTCGTAGTGCAGCTCT-3’
mouse Gapdh	F	5’- CAACTACATGGTCTACATGTTC-3’
	R	5’- CGCCAGTAGACTCCACGAC-3’
mouse Il6	F	5’-AGAAGGAGTGGCTAAGGACCAA-3’
	R	5’-AACGCACTAGGTTTGCCGAGTA-3’
mouse Cxcl1	F	5’- GCTGGGATTCACCTCAAGAA-3’
	R	5’- AGGTGCCATCAGAGCAGTCT-3’
mouse Il1a	F	5’-TCTCAGATTCACAACTGTTCGTG-3’
	R	5’-AGAAAATGAGGTCGGTCTCACTA-3’
mouse Il1b	F	5’- GGACCCATATGAGCTGAAAGCT-3’
	R	5’- TGTCGTTGCTTGGTTCTCCTT-3’
mouse Ifnb1	F	5’- CAGCTCCAAGAAAGGACGAAC-3’
	R	5’- GGCAGTGTAACTCTTCTGCAT-3’
mouse Cxcl10	F	5’-CCAAGTGCTGCCGTCATTTTC-3’
	R	5’-GGCTCGCAGGGATGATTTCAA-3’
mouse Rnaseh2a	F	5’-TCTACGCCATCTGTTACTGCC-3’
	R	5’-TCCCGCTCGTTCTCTGTCAA-3’
mouse Cdkn2a	F	5’-AGGGCCGTGTGCATGACGTG -3’
	R	5’-GCACCGGGCGGGAGAAGGTA -3’
mouse Mmp2	F	5’-CAAGTTCCCCGGCGATGTC-3’
	R	5’-TTCTGGTCAAGGTCACCTGTC-3’
