# Supplementary material for: RNaseH2A downregulation drives inflammatory gene expression via genomic DNA fragmentation in senescent and cancer cells
Source: Commun Biol. 2022 Dec 28;5:1420. doi: 10.1038/s42003-022-04369-7 (PMC9797495; doi:10.1038/s42003-022-04369-7)
Supplement: Supplementary file 8 — Supplementary Data 5 [file 42003_2022_4369_MOESM8_ESM.xlsx]

## Sheet: Fig. 1c
	Early passage	Late passage	Vector	HRasV12
RNaseH1	0.79095	-1.59	0.912874	-0.113823
RNaseH2A	1.59306	-0.791797	0.106434	-0.907692
RNaseH2B	1.4193	-0.27871	0.222617	-1.36321
RNaseH2C	1.70732	-0.399246	-0.841289	-0.466787
BRCA1	1.15804	-0.926204	0.825943	-1.05778
BRCA2	0.884363	-0.949615	1.10827	-1.04301
AQR	0.931689	-1.3981	0.964133	-0.497724
RPA1	1.37891	-0.919857	0.527811	-0.986861
RPA2	1.39955	-1.41564	0.144237	-0.12815
RPA3	1.59649	-0.758293	0.0932187	-0.931413
p15	-0.836402	-0.216034	-0.635666	1.6881
p16	-1.07895	0.0841407	-0.582861	1.57767
p21	-1.10992	0.210832	-0.627359	1.52645
LMNB1	1.54364	-0.932175	0.224013	-0.835482
IL-1	-0.868818	0.145929	-0.855637	1.57853
IL-1	-0.596871	-0.538329	-0.59636	1.73156
IL-6	-0.926912	0.182342	-0.817335	1.56191
IL-8	-0.595378	-0.528314	-0.60757	1.73126
CXCL1	-0.799354	0.588725	-1.11785	1.32848
CXCL3	-0.595633	-0.535378	-0.600471	1.73148
CXCL5	-0.583054	-0.568074	-0.580895	1.73202

## Sheet: Fig. 1d
	Early passage	Late passage	Vector	HRasV12
	1.02886	0.0632989	0.947063	0.0906055
	0.940971	0.0648462	0.988044	0.0753488
	1.03017	0.060498	1.06489	0.0937361

## Sheet: Fig. 1f
	Early passage	Late passage	Vector	HRasV12
	1.01422	0.080556	0.994358	0.251735
	0.989332	0.073847	0.911286	0.259642
	0.996449	0.074421	1.09436	0.272751

## Sheet: Fig. 2b
	-278 ~ -208			-89 ~ +7
IgG	0.0003551	0.000159	0.0003068	0.0012748	0.0015253	0.0003395
E2F1	0.0063116	0.0087291	0.0087782	0.0116477	0.0137618	0.0140056
E2F3	0.0098766	0.0144218	0.0125426	0.0153408	0.0145145	0.0135689

## Sheet: Fig. 2c
	RNASEH2A
	Control	DP1 #1	DP1 #2
	1.00809	0.343441	0.437265
	0.998753	0.334572	0.428283
	0.99316	0.340222	0.42927
	DP1
	Control	DP1 #1	DP1 #2
	0.990201	0.159216	0.383026
	1.00698	0.153419	0.357798
	1.00282	0.154935	0.365208

## Sheet: Fig. 2e
	del #5	del #4	del #3	del #2	del #1	RNH2A prom
	0.940979	0.362131	0.825831	0.406379	0.195532	1.09659
	0.957674	0.363426	0.84849	0.396511	0.203573	0.972006
	1.01187	0.363209	0.817397	0.409813	0.191019	0.931406

## Sheet: Fig. 2f
	m1,2,3	m2,3	m1,3	m1.2	m3	m2	m1	WT
	0.239025	0.217255	0.488865	0.369352	0.429384	0.482422	0.523924	1.00025
	0.276964	0.25584	0.526624	0.414952	0.461114	0.510987	0.540176	0.980789
	0.27407	0.253675	0.539857	0.411248	0.523199	0.537141	0.610405	1.01896

## Sheet: Fig. 3c
	Relative fragment size
	Early passage	Late passage	Vector	HRasV12
	1	0.350538	1	0.351384
	Relative rNMPs / cells
	Early passage	Late passage	Vector	HRasV12
	1	2.85276	1	2.84589

## Sheet: Fig. 4b
	siCtrl #1	siRNH2A #1	siRNH2A #2
	6	66	62
	8	53	59
	6	46	67

## Sheet: Fig. 4c
	siCtrl #1	siRNH2A #1	siRNH2A #2
	6.66667	43.75	48.2759
	11.3636	43.6364	46.875
	8.10811	33.871	46.4286

[truncated: 39 more sheets: Fig. 4d, Fig. 4e, Fig. 4g, Fig. 5b, Fig. 5c, Fig. 5d, Fig. 6a, Fig. 6c, Fig. 6e, Fig. 6f, Fig. 6g, Fig. 7c, Fig. 7d, Fig. 7e, Fig. 7h, Fig. 7i, Fig. 8a, Supple. Fig. 1c, Supple. Fig. 2a, Supple. Fig. 2c …]
